# Supplementary material for: A comparative analysis of planarian genomes reveals regulatory conservation in the face of rapid structural divergence
Source: Nat Commun. 2024 Sep 19;15:8215. doi: 10.1038/s41467-024-52380-9 (PMC11410931; doi:10.1038/s41467-024-52380-9)
Supplement: Supplementary file 4 — Supplementary Data 1-15 [file 41467_2024_52380_MOESM4_ESM.xlsx]

## Sheet: Supplementary Data 1
seqnames	start	end	width	peak	conservation_score	element_type	conservation_class	annotation	geneChr	geneStart	geneEnd	geneLength	geneStrand	geneId	transcriptId	distanceToTSS	simple_annotation	name	score	strand	signalValue	pValue	qValue	summit	key	og	schPol2_peak	schPol2_geneId	schPol2_seqnames	schPol2_geneStart	schPol2_geneEnd	schPol2_og	schLug1_peak	schLug1_geneId	schLug1_seqnames	schLug1_geneStart	schLug1_geneEnd	schLug1_og	schNov1_peak	schNov1_geneId	schNov1_seqnames	schNov1_geneStart	schNov1_geneEnd	schNov1_og	same_og
chr1_h1	369854	370582	728	chr1_h1_369854_370582	12	putative_enhancer	partially_conserved	Promoter (<=1kb)	1	370155	371723	1569	1	h1SMcG0000008	h1SMcT0000008.1	0	<1kb TSS	primary_peak_8	1000	.	52.2839	0.00130127	0.0333266	327	h1SMcT0000008	11138	chr4_93092780_93093002	SpolcG0018636	chr4	93091861	93092947	30457													NO
chr1_h1	383927	385551	1624	chr1_h1_383927_385551	0	putative_enhancer	not_conserved	Exon (h1SMcT0000009.1/h1SMcG0000009, exon 6 of 7)	1	378779	384851	6073	1	h1SMcG0000009	h1SMcT0000009.1	5149	Exon	primary_peak_12	519	.	23.627	0.0559858	0.432081	1212	h1SMcT0000009	11139
chr1_h1	401610	402446	836	chr1_h1_401610_402446	0	putative_enhancer	not_conserved	Distal Intergenic	1	378779	384851	6073	1	h1SMcG0000009	h1SMcT0000009.2	22832	Distal intergenic	primary_peak_14	1000	.	43.5199	5.90612e-06	0.000582541	47	h1SMcT0000009	11139
chr1_h1	404129	404370	241	chr1_h1_404129_404370	21	putative_enhancer	partially_conserved	Exon (h1SMcT0000011.1/h1SMcG0000011, exon 13 of 13)	1	403978	447032	43055	2	h1SMcG0000011	h1SMcT0000011.1	42662	Exon	secondary_peak_15	22	.	8.95835	0.880444	0.998883	132	h1SMcT0000011	11141							chr2_207752653_207752959	SlugcG0011877	chr2	207683346	207753098	11141	chr2_105688381_105688924	SnovcG0010251	chr2	105688198	105734993	11141
chr1_h1	416037	416340	303	chr1_h1_416037_416340	12	putative_enhancer	partially_conserved	Intron (h1SMcT0000011.1/h1SMcG0000011, intron 10 of 12)	1	403978	447032	43055	2	h1SMcG0000011	h1SMcT0000011.1	30692	Intron	secondary_peak_17	40	.	10.5286	0.800044	0.998883	262	h1SMcT0000011	11141
chr1_h1	416744	417155	411	chr1_h1_416744_417155	21	putative_enhancer	partially_conserved	Intron (h1SMcT0000011.1/h1SMcG0000011, intron 10 of 12)	1	403978	447032	43055	2	h1SMcG0000011	h1SMcT0000011.1	29877	Intron	primary_peak_18	1000	.	23.1843	0.00290079	0.0590264	127	h1SMcT0000011	11141							chr2_207738875_207739788	SlugcG0011877	chr2	207683346	207753098	11141
chr1_h1	418086	418434	348	chr1_h1_418086_418434	0	putative_enhancer	not_conserved	Intron (h1SMcT0000011.1/h1SMcG0000011, intron 10 of 12)	1	403978	447032	43055	2	h1SMcG0000011	h1SMcT0000011.1	28598	Intron	primary_peak_19	505	.	16.4949	0.0607579	0.454755	204	h1SMcT0000011	11141
chr1_h1	421084	421409	325	chr1_h1_421084_421409	0	putative_enhancer	not_conserved	Intron (h1SMcT0000011.1/h1SMcG0000011, intron 8 of 12)	1	403978	447032	43055	2	h1SMcG0000011	h1SMcT0000011.1	25623	Intron	primary_peak_20	257	.	13.7748	0.239634	0.984733	146	h1SMcT0000011	11141
chr1_h1	428054	428735	681	chr1_h1_428054_428735	30	putative_enhancer	highly_conserved	Intron (h1SMcT0000011.1/h1SMcG0000011, intron 5 of 12)	1	403978	447032	43055	2	h1SMcG0000011	h1SMcT0000011.1	18297	Intron	primary_peak_21	1000	.	52.9571	6.61e-14	2.39518e-10	191	h1SMcT0000011	11141
chr1_h1	430247	431540	1293	chr1_h1_430247_431540	21	putative_enhancer	partially_conserved	Intron (h1SMcT0000011.1/h1SMcG0000011, intron 5 of 12)	1	403978	447032	43055	2	h1SMcG0000011	h1SMcT0000011.1	15492	Intron	primary_peak_22	1000	.	41.3745	1.14769e-10	1.06745e-07	935	h1SMcT0000011	11141	chr3_144479688_144480339	SpolcG0015590	chr3	144468699	144504309	11141							chr2_105716573_105716963	SnovcG0010251	chr2	105688198	105734993	11141
chr1_h1	439467	440231	764	chr1_h1_439467_440231	12	putative_enhancer	partially_conserved	Intron (h1SMcT0000011.1/h1SMcG0000011, intron 4 of 12)	1	403978	447032	43055	2	h1SMcG0000011	h1SMcT0000011.1	6801	Intron	primary_peak_23	988	.	35.1897	0.0041582	0.0760426	393	h1SMcT0000011	11141							chr2_207708811_207709555	SlugcG0011877	chr2	207683346	207753098	11141
chr1_h1	507142	508066	924	chr1_h1_507142_508066	0	putative_enhancer	not_conserved	Intron (h1SMcT0000013.1/h1SMcG0000013, intron 3 of 11)	1	494660	517112	22453	2	h1SMcG0000013	h1SMcT0000013.1	9046	Intron	primary_peak_33	1000	.	26.9527	0.000193764	0.00825352	607	h1SMcT0000013	11143
chr1_h1	545664	546114	450	chr1_h1_545664_546114	1	putative_enhancer	partially_conserved	Intron (h1SMcT0000014.1/h1SMcG0000014, intron 2 of 5)	1	541448	570078	28631	1	h1SMcG0000014	h1SMcT0000014.1	4217	Intron	secondary_peak_40	24	.	15.5022	0.872613	0.998883	23	h1SMcT0000014	11144
chr1_h1	569591	572326	2735	chr1_h1_569591_572326	21	putative_enhancer	partially_conserved	Exon (h1SMcT0000014.1/h1SMcG0000014, exon 6 of 6)	1	541448	570078	28631	1	h1SMcG0000014	h1SMcT0000014.1	28144	Exon	secondary_peak_44	95	.	28.4488	0.587871	0.998883	728	h1SMcT0000014	11144	chr3_144348490_144351031	SpolcG0015587	chr3	144348651	144367501	11144	chr2_207298267_207300106	SlugcG0011873	chr2	207299350	207331054	11144
chr1_h1	620584	621633	1049	chr1_h1_620584_621633	30	putative_enhancer	highly_conserved	Distal Intergenic	1	594879	612698	17820	2	h1SMcG0000017	h1SMcT0000017.1	-7887	Distal intergenic	primary_peak_52	1000	.	47.8637	0.000285224	0.010983	453	h1SMcT0000017	11146	chr3_144304432_144305346	SpolcG0015585	chr3	144309605	144324377	11146	chr2_207003852_207004588	SlugcG0011871	chr2	207048287	207096370	11146	chr2_106297108_106297958	SnovcG0010258	chr2	106250428	106283447	11146	YES
chr1_h1	626629	627232	603	chr1_h1_626629_627232	3	putative_enhancer	partially_conserved	Distal Intergenic	1	594879	612698	17820	2	h1SMcG0000017	h1SMcT0000017.1	-13932	Distal intergenic	primary_peak_53	473	.	30.8134	0.0723835	0.506929	440	h1SMcT0000017	11146
chr1_h1	645038	645485	447	chr1_h1_645038_645485	3	putative_enhancer	partially_conserved	Distal Intergenic	1	675306	676894	1589	1	h1SMnG0000025	h1SMnT0000025.1	-29821	Distal intergenic	primary_peak_54	1000	.	66.4852	0.000170459	0.00750231	112	h1SMnT0000025
chr1_h1	730632	732034	1402	chr1_h1_730632_732034	30	putative_enhancer	highly_conserved	Intron (h1SMcT0000023.1/h1SMcG0000023, intron 6 of 27)	1	724450	763524	39075	1	h1SMcG0000023	h1SMcT0000023.1	6183	Intron	primary_peak_62	1000	.	31.0827	0.00104894	0.0284814	686	h1SMcT0000023	11151	chr3_144200690_144201233	SpolcG0015581	chr3	144163698	144208546	11151	chr2_206608216_206608533	SlugcG0011867	chr2	206552611	206615591	11151	chr2_106839307_106839835	SnovcG0010262	chr2	106829664	106889633	11151	YES
chr1_h1	739688	740278	590	chr1_h1_739688_740278	12	putative_enhancer	partially_conserved	Intron (h1SMcT0000023.1/h1SMcG0000023, intron 7 of 27)	1	724450	763524	39075	1	h1SMcG0000023	h1SMcT0000023.1	15239	Intron	primary_peak_63	1000	.	38.0851	0.000105137	0.00522278	352	h1SMcT0000023	11151							chr2_206600653_206601265	SlugcG0011867	chr2	206552611	206615591	11151
chr1_h1	742228	742420	192	chr1_h1_742228_742420	12	putative_enhancer	partially_conserved	5' UTR	1	724450	763524	39075	1	h1SMcG0000023	h1SMcT0000023.1	17779	5UTR	secondary_peak_65	13	.	8.7489	0.925893	0.998883	91	h1SMcT0000023	11151
chr1_h1	743375	743713	338	chr1_h1_743375_743713	3	putative_enhancer	partially_conserved	Intron (h1SMcT0000023.1/h1SMcG0000023, intron 11 of 27)	1	724450	763524	39075	1	h1SMcG0000023	h1SMcT0000023.1	18926	Intron	secondary_peak_66	121	.	13.3441	0.509381	0.998883	105	h1SMcT0000023	11151
chr1_h1	796915	797380	465	chr1_h1_796915_797380	2	putative_enhancer	partially_conserved	Intron (h1SMcT0000025.1/h1SMcG0000025, intron 6 of 16)	1	779726	822444	42719	2	h1SMcG0000025	h1SMcT0000025.1	25064	Intron	secondary_peak_77	46	.	14.5806	0.772484	0.998883	338	h1SMcT0000025	11153
chr1_h1	804599	805177	578	chr1_h1_804599_805177	10	putative_enhancer	partially_conserved	Intron (h1SMcT0000025.1/h1SMcG0000025, intron 4 of 16)	1	779726	822444	42719	2	h1SMcG0000025	h1SMcT0000025.1	17267	Intron	primary_peak_79	1000	.	43.2448	0.000428062	0.0147827	333	h1SMcT0000025	11153	chr3_144113254_144113508	SpolcG0015579	chr3	144088757	144147640	11153
chr1_h1	808131	808892	761	chr1_h1_808131_808892	30	putative_enhancer	highly_conserved	Intron (h1SMcT0000025.1/h1SMcG0000025, intron 3 of 16)	1	779726	822444	42719	2	h1SMcG0000025	h1SMcT0000025.1	13552	Intron	secondary_peak_80	193	.	19.3151	0.341448	0.998883	174	h1SMcT0000025	11153	chr3_144102766_144103673	SpolcG0015579	chr3	144088757	144147640	11153	chr2_206431806_206433359	SlugcG0011865	chr2	206378975	206503791	11153	chr2_106987244_106987467	SnovcG0010264	chr2	106930053	107011293	11153	YES
chr1_h1	815803	816642	839	chr1_h1_815803_816642	21	putative_enhancer	partially_conserved	Intron (h1SMcT0000025.1/h1SMcG0000025, intron 1 of 16)	1	779726	822444	42719	2	h1SMcG0000025	h1SMcT0000025.1	5802	Intron	primary_peak_81	411	.	19.9703	0.102249	0.621461	556	h1SMcT0000025	11153	chr3_144093663_144093925	SpolcG0015579	chr3	144088757	144147640	11153							chr2_107002853_107003190	SnovcG0010264	chr2	106930053	107011293	11153
chr1_h1	1051354	1052900	1546	chr1_h1_1051354_1052900	20	putative_enhancer	partially_conserved	Exon (h1SMcT0000031.1/h1SMcG0000031, exon 2 of 3)	1	1049978	1053955	3978	1	h1SMcG0000031	h1SMcT0000031.1	1377	Exon	secondary_peak_106	233	.	15.9306	0.273384	0.998883	872	h1SMcT0000031	11159	chr3_143872090_143874022	SpolcG0015568	chr3	143838757	143851386	11158	chr2_402137142_402139673	SlugcG0014425	chr2	402090184	402154186	11159							NO
chr1_h1	1059457	1060365	908	chr1_h1_1059457_1060365	30	putative_enhancer	highly_conserved	Exon (h1SMcT0000032.1/h1SMcG0000032, exon 7 of 7)	1	1059790	1079034	19245	2	h1SMcG0000032	h1SMcT0000032.1	18669	Exon	primary_peak_110	1000	.	28.0811	0.003494	0.067297	705	h1SMcT0000032	11160	chr3_143884248_143885859	SpolcG0015569	chr3	143885472	143905092	11160	chr2_402063998_402066351	SlugcG0014424	chr2	402015712	402065576	11160	chr2_107884016_107884487	SnovcG0010277	chr2	107843559	107884175	11160	YES
chr1_h1	1061943	1062401	458	chr1_h1_1061943_1062401	3	putative_enhancer	partially_conserved	Exon (h1SMcT0000032.1/h1SMcG0000032, exon 6 of 7)	1	1059790	1079034	19245	2	h1SMcG0000032	h1SMcT0000032.1	16633	Exon	secondary_peak_111	117	.	13.2312	0.522317	0.998883	161	h1SMcT0000032	11160
chr1_h1	1068204	1069323	1119	chr1_h1_1068204_1069323	0	putative_enhancer	not_conserved	Intron (h1SMcT0000032.1/h1SMcG0000032, intron 4 of 6)	1	1059790	1079034	19245	2	h1SMcG0000032	h1SMcT0000032.1	9711	Intron	secondary_peak_114	198	.	17.151	0.332084	0.998883	420	h1SMcT0000032	11160
chr1_h1	1079265	1080128	863	chr1_h1_1079265_1080128	10	putative_enhancer	partially_conserved	Intron (h1SMcT0000032.2/h1SMcG0000032, intron 1 of 7)	1	1059790	1085866	26077	2	h1SMcG0000032	h1SMcT0000032.2	5738	Intron	primary_peak_118	403	.	20.0837	0.106636	0.63672	780	h1SMcT0000032	11160	chr3_143899886_143900855	SpolcG0015569	chr3	143885472	143905092	11160
chr1_h1	1451043	1451758	715	chr1_h1_1451043_1451758	2	putative_enhancer	partially_conserved	Promoter (<=1kb)	1	1451580	1502473	50894	1	h1SMcG0000039	h1SMcT0000039.1	0	<1kb TSS	secondary_peak_142	145	.	19.3117	0.447215	0.998883	525	h1SMcT0000039	11167
chr1_h1	1500698	1501739	1041	chr1_h1_1500698_1501739	0	putative_enhancer	not_conserved	Exon (h1SMcT0000039.1/h1SMcG0000039, exon 19 of 22)	1	1451580	1502473	50894	1	h1SMcG0000039	h1SMcT0000039.1	49119	Exon	primary_peak_145	1000	.	41.5505	0.000427997	0.0147824	846	h1SMcT0000039	11167
chr1_h1	2180563	2182175	1612	chr1_h1_2180563_2182175	30	putative_enhancer	highly_conserved	Exon (h1SMcT0000063.1/h1SMcG0000063, exon 4 of 5)	1	2180926	2188525	7600	2	h1SMcG0000063	h1SMcT0000063.1	6350	Exon	secondary_peak_176	23	.	26.4408	0.880173	0.998883	524	h1SMcT0000063	11184	chr3_143747072_143747954	SpolcG0015560	chr3	143741180	143747546	11184	chr2_404869404_404870666	SlugcG0014460	chr2	404847914	404869884	11184	chr2_110185504_110186302	SnovcG0010314	chr2	110176221	110186011	11184	YES
chr1_h1	2185080	2185658	578	chr1_h1_2185080_2185658	0	putative_enhancer	not_conserved	Intron (h1SMnT0000073.2/h1SMnG0000073, intron 2 of 5)	1	2180926	2188525	7600	2	h1SMcG0000063	h1SMcT0000063.1	2867	Intron	secondary_peak_177	95	.	12.6613	0.587747	0.998883	391	h1SMcT0000063	11184
chr1_h1	2240876	2241357	481	chr1_h1_2240876_2241357	0	putative_enhancer	not_conserved	Exon (h1SMcT0000065.1/h1SMcG0000065, exon 3 of 4)	1	2231416	2258005	26590	2	h1SMcG0000065	h1SMcT0000065.1	16648	Exon	primary_peak_180	1000	.	44.3698	0.0023769	0.0512994	39	h1SMcT0000065	11186
chr1_h1	2241357	2241926	569	chr1_h1_2241357_2241926	21	putative_enhancer	partially_conserved	Exon (h1SMcT0000065.1/h1SMcG0000065, exon 3 of 4)	1	2231416	2258005	26590	2	h1SMcG0000065	h1SMcT0000065.1	16079	Exon	primary_peak_181	1000	.	44.3698	0.000400041	0.0140663	350	h1SMcT0000065	11186	chr3_143723288_143723545	SpolcG0015558	chr3	143709476	143731465	11186	chr2_404789047_404789615	SlugcG0014458	chr2	404738611	404796919	11186
chr1_h1	2296947	2298955	2008	chr1_h1_2296947_2298955	0	putative_enhancer	not_conserved	Exon (h1SMcT0000067.1/h1SMcG0000067, exon 31 of 31)	1	2297985	2328786	30802	2	h1SMcG0000067	h1SMcT0000067.1	29831	Exon	primary_peak_183	874	.	23.0957	0.00784085	0.117773	750	h1SMcT0000067	11188
chr1_h1	2304248	2305532	1284	chr1_h1_2304248_2305532	3	putative_enhancer	partially_conserved	5' UTR	1	2297985	2328786	30802	2	h1SMcG0000067	h1SMcT0000067.1	23254	5UTR	secondary_peak_184	127	.	18.9089	0.491986	0.998883	535	h1SMcT0000067	11188
chr1_h1	2310097	2310935	838	chr1_h1_2310097_2310935	0	putative_enhancer	not_conserved	Intron (h1SMcT0000067.1/h1SMcG0000067, intron 16 of 30)	1	2297985	2328786	30802	2	h1SMcG0000067	h1SMcT0000067.1	17851	Intron	primary_peak_185	1000	.	43.8535	0.000991829	0.0273955	432	h1SMcT0000067	11188
chr1_h1	2315794	2316359	565	chr1_h1_2315794_2316359	12	putative_enhancer	partially_conserved	Intron (h1SMcT0000067.1/h1SMcG0000067, intron 12 of 30)	1	2297985	2328786	30802	2	h1SMcG0000067	h1SMcT0000067.1	12427	Intron	secondary_peak_186	99	.	17.1032	0.575061	0.998883	234	h1SMcT0000067	11188	chr3_143691169_143691871	SpolcG0015557	chr3	143677535	143704968	11188
chr1_h1	2449462	2450033	571	chr1_h1_2449462_2450033	0	putative_enhancer	not_conserved	Distal Intergenic	1	2456560	2471695	15136	1	h1SMcG0000076	h1SMcT0000076.1	-6527	Distal intergenic	secondary_peak_197	230	.	22.3403	0.278537	0.998883	215	h1SMcT0000076	11197
chr1_h1	2462528	2462806	278	chr1_h1_2462528_2462806	3	putative_enhancer	partially_conserved	Intron (h1SMcT0000076.1/h1SMcG0000076, intron 3 of 6)	1	2456560	2471695	15136	1	h1SMcG0000076	h1SMcT0000076.1	5969	Intron	secondary_peak_199	29	.	11.9099	0.850768	0.998883	119	h1SMcT0000076	11197
chr1_h1	2506382	2507144	762	chr1_h1_2506382_2507144	10	putative_enhancer	partially_conserved	Exon (h1SMcT0000076.2/h1SMcG0000076, exon 33 of 47)	1	2456560	2553511	96952	1	h1SMcG0000076	h1SMcT0000076.2	49823	Exon	primary_peak_207	1000	.	75.8386	2.56303e-06	0.000304881	390	h1SMcT0000076	11197	chr3_143561435_143562185	SpolcG0015549	chr3	143511294	143605919	11197
chr1_h1	2554846	2555676	830	chr1_h1_2554846_2555676	0	putative_enhancer	not_conserved	Distal Intergenic	1	2556714	2557508	795	2	h1SMcG0000077	h1SMcT0000077.1	1832	Distal intergenic	primary_peak_214	627	.	22.5722	0.0308608	0.2962	192	h1SMcT0000077	11198
chr1_h1	2590552	2591795	1243	chr1_h1_2590552_2591795	0	putative_enhancer	not_conserved	Intron (h1SMcT0000079.1/h1SMcG0000079, intron 7 of 7)	1	2589335	2629345	40011	2	h1SMcG0000079	h1SMcT0000079.1	37550	Intron	primary_peak_220	1000	.	55.9533	1.22509e-07	2.78279e-05	465	h1SMcT0000079	11200
chr1_h1	2597715	2598374	659	chr1_h1_2597715_2598374	1	putative_enhancer	partially_conserved	Intron (h1SMcT0000079.1/h1SMcG0000079, intron 5 of 7)	1	2589335	2629345	40011	2	h1SMcG0000079	h1SMcT0000079.1	30971	Intron	primary_peak_221	1000	.	26.6832	0.00357879	0.0684172	234	h1SMcT0000079	11200
chr1_h1	2600320	2601508	1188	chr1_h1_2600320_2601508	12	putative_enhancer	partially_conserved	Intron (h1SMcT0000079.1/h1SMcG0000079, intron 4 of 7)	1	2589335	2629345	40011	2	h1SMcG0000079	h1SMcT0000079.1	27837	Intron	primary_peak_222	636	.	21.088	0.0293262	0.286479	712	h1SMcT0000079	11200													chr2_108985760_108985897	SnovcG0010296	chr2	108956749	109021550	11200
chr1_h1	2607860	2608532	672	chr1_h1_2607860_2608532	30	putative_enhancer	highly_conserved	Intron (h1SMcT0000079.1/h1SMcG0000079, intron 3 of 7)	1	2589335	2629345	40011	2	h1SMcG0000079	h1SMcT0000079.1	20813	Intron	primary_peak_223	1000	.	40.6586	0.000250767	0.0100003	300	h1SMcT0000079	11200	chr3_143473403_143474342	SpolcG0015547	chr3	143457955	143497580	11200	chr2_403794690_403795217	SlugcG0014444	chr2	403757364	403821817	11200	chr2_108977843_108978461	SnovcG0010296	chr2	108956749	109021550	11200	YES
chr1_h1	2615770	2616268	498	chr1_h1_2615770_2616268	21	putative_enhancer	partially_conserved	Exon (h1SMcT0000079.1/h1SMcG0000079, exon 2 of 8)	1	2589335	2629345	40011	2	h1SMcG0000079	h1SMcT0000079.1	13077	Exon	primary_peak_224	329	.	17.1008	0.160968	0.802673	95	h1SMcT0000079	11200	chr3_143466029_143466566	SpolcG0015547	chr3	143457955	143497580	11200	chr2_403782973_403783774	SlugcG0014444	chr2	403757364	403821817	11200
chr1_h1	2617499	2617961	462	chr1_h1_2617499_2617961	12	putative_enhancer	partially_conserved	Intron (h1SMcT0000079.1/h1SMcG0000079, intron 1 of 7)	1	2589335	2629345	40011	2	h1SMcG0000079	h1SMcT0000079.1	11384	Intron	primary_peak_225	606	.	21.7613	0.0346408	0.318955	324	h1SMcT0000079	11200													chr2_108969747_108970286	SnovcG0010296	chr2	108956749	109021550	11200
chr1_h1	2619492	2620135	643	chr1_h1_2619492_2620135	12	putative_enhancer	partially_conserved	Intron (h1SMcT0000079.1/h1SMcG0000079, intron 1 of 7)	1	2589335	2629345	40011	2	h1SMcG0000079	h1SMcT0000079.1	9210	Intron	primary_peak_226	389	.	18.5616	0.115356	0.666393	351	h1SMcT0000079	11200	chr3_143463238_143463498	SpolcG0015547	chr3	143457955	143497580	11200
chr1_h1	2635854	2636250	396	chr1_h1_2635854_2636250	0	putative_enhancer	not_conserved	Distal Intergenic	1	2589335	2629345	40011	2	h1SMcG0000079	h1SMcT0000079.1	-6510	Distal intergenic	secondary_peak_229	97	.	18.9957	0.582451	0.998883	320	h1SMcT0000079	11200
chr1_h1	2638379	2638876	497	chr1_h1_2638379_2638876	0	putative_enhancer	not_conserved	Distal Intergenic	1	2643462	2645102	1641	1	h1SMcG0000080	h1SMcT0000080.1	-4586	Distal intergenic	primary_peak_230	1000	.	49.8281	0.00301696	0.0606439	262	h1SMcT0000080	11201
chr1_h1	3475822	3476310	488	chr1_h1_3475822_3476310	30	putative_enhancer	highly_conserved	Promoter (<=1kb)	1	3476087	3533911	57825	1	h1SMcG0000100	h1SMcT0000100.1	0	<1kb TSS	primary_peak_324	1000	.	71.0491	7.93585e-05	0.00421773	274	h1SMcT0000100	11217	chr3_143300438_143300807	SpolcG0015538	chr3	143246718	143300478	11217	chr2_402766970_402767350	SlugcG0014433	chr2	402636454	402767278	11217	chr2_108404404_108404780	SnovcG0010288	chr2	108447080	108447749	11216	NO
chr1_h1	3533424	3534122	698	chr1_h1_3533424_3534122	3	putative_enhancer	partially_conserved	Exon (h1SMcT0000100.1/h1SMcG0000100, exon 12 of 13)	1	3476087	3533911	57825	1	h1SMcG0000100	h1SMcT0000100.1	57338	Exon	secondary_peak_329	20	.	27.3636	0.892984	0.998883	161	h1SMcT0000100	11217
chr1_h1	3578205	3578494	289	chr1_h1_3578205_3578494	30	putative_enhancer	highly_conserved	Exon (h1SMcT0000103.1/h1SMcG0000103, exon 3 of 7)	1	3573087	3588825	15739	2	h1SMcG0000103	h1SMcT0000103.1	10331	Exon	secondary_peak_333	68	.	15.7126	0.685417	0.998883	193	h1SMcT0000103	11220	chr3_143204298_143204536	SpolcG0015534	chr3	143198512	143217443	11220	chr2_402470820_402471251	SlugcG0014430	chr2	402432008	402483013	11220	chr2_108138919_108139597	SnovcG0010283	chr2	108128797	108148993	11220	YES
chr1_h1	3938377	3939182	805	chr1_h1_3938377_3939182	0	putative_enhancer	not_conserved	Distal Intergenic	1	3946226	3947402	1177	1	h1SMcG0000113	h1SMcT0000113.1	-7044	Distal intergenic	secondary_peak_378	28	.	10.4671	0.852266	0.998883	63	h1SMcT0000113	11228
chr1_h1	3947928	3948422	494	chr1_h1_3947928_3948422	3	putative_enhancer	partially_conserved	Promoter (1-2kb)	1	3945586	3946917	1332	2	h1SMnG0000174	h1SMnT0000174.1	-1012	1-2kb TSS	secondary_peak_379	65	.	16.7639	0.6956	0.998883	145	h1SMnT0000174
chr1_h1	3951838	3952113	275	chr1_h1_3951838_3952113	0	putative_enhancer	not_conserved	Distal Intergenic	1	3945586	3946917	1332	2	h1SMnG0000174	h1SMnT0000174.1	-4922	Distal intergenic	primary_peak_380	357	.	27.7319	0.137789	0.736506	109	h1SMnT0000174
chr1_h1	4734168	4735203	1035	chr1_h1_4734168_4735203	30	putative_enhancer	highly_conserved	Intron (h1SMcT0000138.1/h1SMcG0000138, intron 7 of 11)	1	4695301	4774120	78820	2	h1SMcG0000138	h1SMcT0000138.1	38917	Intron	primary_peak_405	1000	.	64.4372	0.0016469	0.0394647	382	h1SMcT0000138	11238	chr3_142805281_142805995	SpolcG0015519	chr3	142757244	142817331	11238	chr2_406588307_406589737	SlugcG0014475	chr2	406564903	406664979	11238	chr2_111613688_111614852	SnovcG0010332	chr2	111594297	111678580	11238	YES
chr1_h1	4754045	4754580	535	chr1_h1_4754045_4754580	3	putative_enhancer	partially_conserved	Intron (h1SMcT0000138.1/h1SMcG0000138, intron 7 of 11)	1	4695301	4774120	78820	2	h1SMcG0000138	h1SMcT0000138.1	19540	Intron	primary_peak_410	658	.	26.6441	0.0259977	0.265435	248	h1SMcT0000138	11238
chr1_h1	4758207	4758699	492	chr1_h1_4758207_4758699	12	putative_enhancer	partially_conserved	Intron (h1SMcT0000138.1/h1SMcG0000138, intron 7 of 11)	1	4695301	4774120	78820	2	h1SMcG0000138	h1SMcT0000138.1	15421	Intron	secondary_peak_411	123	.	15.3806	0.502936	0.998883	336	h1SMcT0000138	11238	chr3_142772729_142773177	SpolcG0015519	chr3	142757244	142817331	11238
chr1_h1	4760664	4761988	1324	chr1_h1_4760664_4761988	1	putative_enhancer	partially_conserved	Intron (h1SMcT0000138.1/h1SMcG0000138, intron 7 of 11)	1	4695301	4774120	78820	2	h1SMcG0000138	h1SMcT0000138.1	12132	Intron	primary_peak_412	428	.	23.6609	0.0929729	0.588909	443	h1SMcT0000138	11238
chr1_h1	4809656	4810046	390	chr1_h1_4809656_4810046	0	putative_enhancer	not_conserved	Exon (h1SMcT0000138.25/h1SMcG0000138, exon 4 of 5)	1	4695301	4841026	145726	2	h1SMcG0000138	h1SMcT0000138.9	30980	Exon	secondary_peak_425	44	.	14.5029	0.780962	0.998883	196	h1SMcT0000138	11238
chr1_h1	4942807	4943321	514	chr1_h1_4942807_4943321	0	putative_enhancer	not_conserved	Intron (h1SMcT0000138.51/h1SMcG0000138, intron 1 of 4)	1	4786509	4973367	186859	2	h1SMcG0000138	h1SMcT0000138.51	30046	Intron	secondary_peak_440	11	.	21.8179	0.935979	0.998883	85	h1SMcT0000138	11238
chr1_h1	5011042	5011731	689	chr1_h1_5011042_5011731	0	putative_enhancer	not_conserved	Intron (h1SMcT0000143.1/h1SMcG0000143, intron 2 of 6)	1	5008207	5029582	21376	1	h1SMcG0000143	h1SMcT0000143.1	2836	Intron	primary_peak_447	535	.	27.9633	0.0512043	0.408198	458	h1SMcT0000143	11242
chr1_h1	5017278	5018514	1236	chr1_h1_5017278_5018514	30	putative_enhancer	highly_conserved	Exon (h1SMcT0000143.1/h1SMcG0000143, exon 5 of 7)	1	5008207	5029582	21376	1	h1SMcG0000143	h1SMcT0000143.1	9072	Exon	primary_peak_448	1000	.	65.9118	2.53975e-06	0.000302739	770	h1SMcT0000143	11242	chr3_142717366_142718468	SpolcG0015514	chr3	142686218	142728005	11242	chr2_406925000_406925993	SlugcG0014483	chr2	406917096	407003824	11242	chr2_111939180_111940163	SnovcG0010338	chr2	111926905	111984551	11242	YES
chr1_h1	5312838	5313071	233	chr1_h1_5312838_5313071	3	putative_enhancer	partially_conserved	Intron (h1SMcT0000149.1/h1SMcG0000149, intron 6 of 9)	1	5282694	5365493	82800	1	h1SMcG0000149	h1SMcT0000149.1	30145	Intron	secondary_peak_466	8	.	8.05966	0.954184	0.998883	97	h1SMcT0000149	11245
chr1_h1	5367590	5369651	2061	chr1_h1_5367590_5369651	0	putative_enhancer	not_conserved	Exon (h1SMcT0000150.1/h1SMcG0000150, exon 5 of 5)	1	5369017	5382420	13404	2	h1SMcG0000150	h1SMcT0000150.1	12769	Exon	primary_peak_467	1000	.	45.3129	6.62131e-06	0.00063277	1020	h1SMcT0000150	11246
chr1_h1	5377284	5378760	1476	chr1_h1_5377284_5378760	0	putative_enhancer	not_conserved	Exon (h1SMcT0000150.1/h1SMcG0000150, exon 4 of 5)	1	5369017	5382420	13404	2	h1SMcG0000150	h1SMcT0000150.1	3660	Exon	primary_peak_468	713	.	34.6023	0.019155	0.216773	323	h1SMcT0000150	11246
chr1_h1	5623524	5623983	459	chr1_h1_5623524_5623983	30	putative_enhancer	highly_conserved	Intron (h1SMcT0000156.1/h1SMcG0000156, intron 2 of 3)	1	5608722	5651183	42462	1	h1SMcG0000156	h1SMcT0000156.1	14803	Intron	primary_peak_490	502	.	31.2148	0.0616018	0.458429	310	h1SMcT0000156	11252	chr3_142141425_142141658	SpolcG0015506	chr3	142113321	142115769	11252	chr2_408227530_408228170	SlugcG0014494	chr2	408194244	408265211	11252	chr2_113289503_113289671	SnovcG0010352	chr2	113336213	113338713	11252	YES
chr1_h1	5648226	5648737	511	chr1_h1_5648226_5648737	21	putative_enhancer	partially_conserved	Promoter (<=1kb)	1	5648729	5651183	2455	1	h1SMcG0000156	h1SMcT0000156.7	0	<1kb TSS	primary_peak_492	369	.	22.9408	0.128526	0.708385	416	h1SMcT0000156	11252							chr2_408262632_408262809	SlugcG0014494	chr2	408194244	408265211	11252	chr2_113335788_113336084	SnovcG0010352	chr2	113336213	113338713	11252
chr1_h1	5664656	5665102	446	chr1_h1_5664656_5665102	3	putative_enhancer	partially_conserved	Distal Intergenic	1	5648729	5651590	2862	1	h1SMcG0000156	h1SMcT0000156.8	15928	Distal intergenic	primary_peak_496	414	.	29.1114	0.10022	0.614563	228	h1SMcT0000156	11252
chr1_h1	5678756	5679224	468	chr1_h1_5678756_5679224	3	putative_enhancer	partially_conserved	Distal Intergenic	1	5688434	5689154	721	1	h1SMcG0000157	h1SMcT0000157.1	-9210	Distal intergenic	secondary_peak_497	200	.	20.527	0.329174	0.998883	97	h1SMcT0000157	11253
chr1_h1	5681214	5681511	297	chr1_h1_5681214_5681511	3	putative_enhancer	partially_conserved	Distal Intergenic	1	5688434	5689154	721	1	h1SMcG0000157	h1SMcT0000157.1	-6923	Distal intergenic	primary_peak_499	553	.	29.6644	0.0464477	0.383792	159	h1SMcT0000157	11253
chr1_h1	5784385	5785829	1444	chr1_h1_5784385_5785829	21	putative_enhancer	partially_conserved	Exon (h1SMcT0000159.1/h1SMcG0000159, exon 7 of 9)	1	5783446	5792635	9190	2	h1SMcG0000159	h1SMcT0000159.1	6806	Exon	primary_peak_502	822	.	44.2343	0.0104453	0.144047	1220	h1SMcT0000159	11255	chr3_142049257_142051131	SpolcG0015505	chr3	142042107	142049678	11255							chr2_113581439_113582679	SnovcG0010353	chr2	113582664	113615344	11255
chr1_h1	6285567	6286797	1230	chr1_h1_6285567_6286797	12	putative_enhancer	partially_conserved	Intron (h1SMcT0000169.1/h1SMcG0000169, intron 6 of 8)	1	6272577	6307288	34712	1	h1SMcG0000169	h1SMcT0000169.1	12991	Intron	secondary_peak_530	98	.	21.8007	0.579735	0.998883	247	h1SMcT0000169	11262							chr2_409146923_409147549	SlugcG0014505	chr2	409107051	409230034	11262
chr1_h1	6289100	6289532	432	chr1_h1_6289100_6289532	3	putative_enhancer	partially_conserved	Intron (h1SMcT0000169.1/h1SMcG0000169, intron 6 of 8)	1	6272577	6307288	34712	1	h1SMcG0000169	h1SMcT0000169.1	16524	Intron	secondary_peak_532	15	.	9.0109	0.916184	0.998883	271	h1SMcT0000169	11262
chr1_h1	6301130	6301967	837	chr1_h1_6301130_6301967	3	putative_enhancer	partially_conserved	Intron (h1SMcT0000169.1/h1SMcG0000169, intron 7 of 8)	1	6272577	6307288	34712	1	h1SMcG0000169	h1SMcT0000169.1	28554	Intron	primary_peak_534	648	.	28.008	0.027454	0.274821	344	h1SMcT0000169	11262
chr1_h1	6304746	6305371	625	chr1_h1_6304746_6305371	3	putative_enhancer	partially_conserved	Exon (h1SMcT0000169.1/h1SMcG0000169, exon 8 of 9)	1	6272577	6307288	34712	1	h1SMcG0000169	h1SMcT0000169.1	32170	Exon	secondary_peak_535	18	.	10.3871	0.900739	0.998883	218	h1SMcT0000169	11262
chr1_h1	6336248	6338234	1986	chr1_h1_6336248_6338234	0	putative_enhancer	not_conserved	Exon (h1SMcT0000170.1/h1SMcG0000170, exon 8 of 8)	1	6337320	6388424	51105	2	h1SMcG0000170	h1SMcT0000170.1	50190	Exon	secondary_peak_540	15	.	48.4235	0.91659	0.998883	262	h1SMcT0000170	11263
chr1_h1	6358221	6358521	300	chr1_h1_6358221_6358521	12	putative_enhancer	partially_conserved	Intron (h1SMcT0000170.1/h1SMcG0000170, intron 3 of 7)	1	6337320	6388424	51105	2	h1SMcG0000170	h1SMcT0000170.1	29903	Intron	secondary_peak_545	140	.	16.6651	0.459636	0.998883	176	h1SMcT0000170	11263	chr3_141794707_141794958	SpolcG0015497	chr3	141755145	141809050	11263
chr1_h1	6358522	6358819	297	chr1_h1_6358522_6358819	10	putative_enhancer	partially_conserved	Intron (h1SMcT0000170.1/h1SMcG0000170, intron 3 of 7)	1	6337320	6388424	51105	2	h1SMcG0000170	h1SMcT0000170.1	29605	Intron	secondary_peak_546	39	.	16.6651	0.804603	0.998883	148	h1SMcT0000170	11263	chr3_141790652_141790909	SpolcG0015497	chr3	141755145	141809050	11263
chr1_h1	6370992	6371516	524	chr1_h1_6370992_6371516	30	putative_enhancer	highly_conserved	Intron (h1SMcT0000170.1/h1SMcG0000170, intron 2 of 7)	1	6337320	6388424	51105	2	h1SMcG0000170	h1SMcT0000170.1	16908	Intron	primary_peak_548	1000	.	43.0776	0.000123993	0.00592934	190	h1SMcT0000170	11263	chr3_141772189_141772961	SpolcG0015497	chr3	141755145	141809050	11263	chr2_409366511_409367321	SlugcG0014507	chr2	409305876	409405355	11263	chr2_114311401_114312191	SnovcG0010360	chr2	114232437	114349584	11263	YES
chr1_h1	6380785	6381401	616	chr1_h1_6380785_6381401	30	putative_enhancer	highly_conserved	Intron (h1SMcT0000170.1/h1SMcG0000170, intron 2 of 7)	1	6337320	6388424	51105	2	h1SMcG0000170	h1SMcT0000170.1	7023	Intron	primary_peak_550	945	.	30.105	0.00527089	0.0897207	172	h1SMcT0000170	11263	chr3_141764943_141765364	SpolcG0015497	chr3	141755145	141809050	11263	chr2_409390351_409390896	SlugcG0014507	chr2	409305876	409405355	11263	chr2_114336417_114336711	SnovcG0010360	chr2	114232437	114349584	11263	YES
chr1_h1	6410393	6411081	688	chr1_h1_6410393_6411081	2	putative_enhancer	partially_conserved	Distal Intergenic	1	6413814	6416399	2586	2	h1SMcG0000171	h1SMcT0000171.1	5318	Distal intergenic	secondary_peak_556	21	.	11.1349	0.886189	0.998883	188	h1SMcT0000171	11264
chr1_h1	6413320	6414341	1021	chr1_h1_6413320_6414341	30	putative_enhancer	highly_conserved	Exon (h1SMcT0000171.1/h1SMcG0000171, exon 5 of 6)	1	6413814	6416399	2586	2	h1SMcG0000171	h1SMcT0000171.1	2058	Exon	primary_peak_557	941	.	32.9021	0.00539763	0.0911969	662	h1SMcT0000171	11264	chr3_141742086_141742315	SpolcG0015496	chr3	141739284	141742606	11264	chr2_409424006_409424327	SlugcG0014508	chr2	409423753	409431672	11264	chr2_114378426_114378915	SnovcG0010361	chr2	114378304	114388820	11264	YES
chr1_h1	6485961	6486798	837	chr1_h1_6485961_6486798	10	putative_enhancer	partially_conserved	Intron (h1SMcT0000174.1/h1SMcG0000174, intron 3 of 13)	1	6478866	6506081	27216	1	h1SMcG0000174	h1SMcT0000174.1	7096	Intron	primary_peak_562	649	.	24.9311	0.0272251	0.273364	350	h1SMcT0000174	11265	chr3_141721899_141722480	SpolcG0015495	chr3	141703866	141728676	11265
chr1_h1	6491881	6492301	420	chr1_h1_6491881_6492301	12	putative_enhancer	partially_conserved	Intron (h1SMcT0000174.1/h1SMcG0000174, intron 5 of 13)	1	6478866	6506081	27216	1	h1SMcG0000174	h1SMcT0000174.1	13016	Intron	primary_peak_564	423	.	19.7555	0.0953272	0.597043	226	h1SMcT0000174	11265
chr1_h1	6496936	6498077	1141	chr1_h1_6496936_6498077	30	putative_enhancer	highly_conserved	Exon (h1SMcT0000174.1/h1SMcG0000174, exon 9 of 14)	1	6478866	6506081	27216	1	h1SMcG0000174	h1SMcT0000174.1	18071	Exon	primary_peak_565	1000	.	64.0618	9.78164e-08	2.336e-05	764	h1SMcT0000174	11265	chr3_141710305_141711503	SpolcG0015495	chr3	141703866	141728676	11265	chr2_409513255_409514292	SlugcG0014509	chr2	409492099	409531330	11265	chr2_114466375_114467219	SnovcG0010362	chr2	114448813	114488608	11265	YES
chr1_h1	6502833	6503372	539	chr1_h1_6502833_6503372	12	putative_enhancer	partially_conserved	Intron (h1SMcT0000174.1/h1SMcG0000174, intron 13 of 13)	1	6478866	6506081	27216	1	h1SMcG0000174	h1SMcT0000174.1	23968	Intron	secondary_peak_566	222	.	15.6748	0.291625	0.998883	265	h1SMcT0000174	11265
chr1_h1	6830498	6831284	786	chr1_h1_6830498_6831284	30	putative_enhancer	highly_conserved	Exon (h1SMcT0000185.1/h1SMcG0000185, exon 3 of 6)	1	6825445	6847409	21965	1	h1SMcG0000185	h1SMcT0000185.1	5054	Exon	primary_peak_577	1000	.	92.8997	5.50903e-07	9.1808e-05	499	h1SMcT0000185	11271	chr3_141466101_141466692	SpolcG0015487	chr3	141459126	141476224	11271	chr2_414186108_414186741	SlugcG0014580	chr2	414179017	414203552	11271	chr2_118559714_118560246	SnovcG0010423	chr2	118553842	118579146	11271	YES
chr1_h1	6839730	6840969	1239	chr1_h1_6839730_6840969	21	putative_enhancer	partially_conserved	Intron (h1SMcT0000185.1/h1SMcG0000185, intron 3 of 5)	1	6825445	6847409	21965	1	h1SMcG0000185	h1SMcT0000185.1	14286	Intron	primary_peak_578	1000	.	37.6308	0.000929191	0.0261502	665	h1SMcT0000185	11271	chr3_141470038_141470506	SpolcG0015487	chr3	141459126	141476224	11271
chr1_h1	7026847	7028017	1170	chr1_h1_7026847_7028017	20	putative_enhancer	partially_conserved	Exon (h1SMcT0000193.2/h1SMcG0000193, exon 6 of 21)	1	7008723	7035923	27201	2	h1SMcG0000193	h1SMcT0000193.2	7906	Exon	primary_peak_590	1000	.	49.3655	0.000830292	0.0240082	422	h1SMcT0000193	11268	chr3_141583116_141583936	SpolcG0015491	chr3	141545201	141590928	11268							chr2_118847242_118848300	SnovcG0010428	chr2	118777998	118864870	11268
chr1_h1	7029920	7030162	242	chr1_h1_7029920_7030162	21	putative_enhancer	partially_conserved	Intron (h1SMcT0000193.2/h1SMcG0000193, intron 4 of 20)	1	7008723	7035923	27201	2	h1SMcG0000193	h1SMcT0000193.2	5761	Intron	secondary_peak_591	20	.	11.6669	0.89136	0.998883	42	h1SMcT0000193	11268
chr1_h1	7214010	7214643	633	chr1_h1_7214010_7214643	21	putative_enhancer	partially_conserved	Intron (h1SMcT0000195.1/h1SMcG0000195, intron 18 of 20)	1	7165052	7220973	55922	1	h1SMcG0000195	h1SMcT0000195.1	48959	Intron	primary_peak_605	1000	.	56.1538	0.000469969	0.0157987	273	h1SMcT0000195	11268							chr2_414701789_414702231	SlugcG0014587	chr2	414638831	414710900	11268
chr1_h1	7462820	7463423	603	chr1_h1_7462820_7463423	3	putative_enhancer	partially_conserved	Distal Intergenic	1	7467054	7482657	15604	1	h1SMcG0000204	h1SMcT0000204.1	-3631	Distal intergenic	primary_peak_620	1000	.	51.6212	0.000797033	0.0232918	358	h1SMcT0000204	11284
chr1_h1	7476418	7477039	621	chr1_h1_7476418_7477039	1	putative_enhancer	partially_conserved	Intron (h1SMcT0000204.1/h1SMcG0000204, intron 6 of 10)	1	7467054	7482657	15604	1	h1SMcG0000204	h1SMcT0000204.1	9365	Intron	primary_peak_623	570	.	30.2452	0.0422725	0.362469	479	h1SMcT0000204	11284
chr1_h1	7482321	7483970	1649	chr1_h1_7482321_7483970	0	putative_enhancer	not_conserved	Exon (h1SMcT0000204.1/h1SMcG0000204, exon 10 of 11)	1	7467054	7482657	15604	1	h1SMcG0000204	h1SMcT0000204.1	15268	Exon	primary_peak_624	899	.	44.3702	0.00681729	0.106901	702	h1SMcT0000204	11284
chr1_h1	7501277	7502198	921	chr1_h1_7501277_7502198	3	putative_enhancer	partially_conserved	Exon (h1SMcT0000205.1/h1SMcG0000205, exon 6 of 10)	1	7496715	7503894	7180	1	h1SMcG0000205	h1SMcT0000205.1	4563	Exon	primary_peak_626	1000	.	43.6936	0.0018695	0.0431724	697	h1SMcT0000205	11285
chr1_h1	7744704	7745173	469	chr1_h1_7744704_7745173	0	putative_enhancer	not_conserved	Distal Intergenic	1	7678028	7679109	1082	2	h1SMnG0000320	h1SMnT0000320.1	-65596	Distal intergenic	primary_peak_631	390	.	28.4446	0.114403	0.663169	312	h1SMnT0000320
chr1_h1	7787099	7787431	332	chr1_h1_7787099_7787431	2	putative_enhancer	partially_conserved	Distal Intergenic	1	7797132	7814560	17429	2	h1SMcG0000210	h1SMcT0000210.1	27129	Distal intergenic	secondary_peak_633	120	.	18.4985	0.511992	0.998883	170	h1SMcT0000210	11287
chr1_h1	7853706	7854157	451	chr1_h1_7853706_7854157	3	putative_enhancer	partially_conserved	Intron (h1SMcT0000211.1/h1SMcG0000211, intron 5 of 9)	1	7847025	7860953	13929	2	h1SMcG0000211	h1SMcT0000211.1	6796	Intron	primary_peak_637	476	.	30.6842	0.0712347	0.501804	225	h1SMcT0000211	11288
chr1_h1	8069716	8070258	542	chr1_h1_8069716_8070258	0	putative_enhancer	not_conserved	Downstream (<=300bp)	1	8068622	8069704	1083	1	h1SMcG0000219	h1SMcT0000219.2	1095	Downstream <=300bp	secondary_peak_649	181	.	18.9143	0.366428	0.998883	357	h1SMcT0000219	11295
chr1_h1	8420288	8420832	544	chr1_h1_8420288_8420832	12	putative_enhancer	partially_conserved	Intron (h1SMcT0000231.1/h1SMcG0000231, intron 4 of 7)	1	8409503	8437102	27600	1	h1SMcG0000231	h1SMcT0000231.1	10786	Intron	secondary_peak_667	170	.	17.8643	0.389003	0.998883	404	h1SMcT0000231	11304	chr3_141199650_141199931	SpolcG0015465	chr3	141185641	141209542	11304
chr1_h1	8481573	8482730	1157	chr1_h1_8481573_8482730	0	putative_enhancer	not_conserved	Exon (h1SMcT0000234.1/h1SMcG0000234, exon 6 of 6)	1	8467329	8481750	14422	1	h1SMcG0000234	h1SMcT0000234.1	14245	Exon	primary_peak_679	561	.	24.9073	0.04443	0.373833	454	h1SMcT0000234	11307
chr1_h1	8497503	8498146	643	chr1_h1_8497503_8498146	0	putative_enhancer	not_conserved	Intron (h1SMcT0000235.1/h1SMcG0000235, intron 3 of 14)	1	8496201	8524885	28685	1	h1SMcG0000235	h1SMcT0000235.1	1303	Intron	primary_peak_682	452	.	28.697	0.0811963	0.543708	288	h1SMcT0000235	11308
chr1_h1	8588781	8589441	660	chr1_h1_8588781_8589441	0	putative_enhancer	not_conserved	Distal Intergenic	1	8543630	8583593	39964	2	h1SMcG0000236	h1SMcT0000236.3	-5189	Distal intergenic	primary_peak_685	1000	.	62.1943	0.000261362	0.0103122	320	h1SMcT0000236	11309
chr1_h1	8697480	8698423	943	chr1_h1_8697480_8698423	0	putative_enhancer	not_conserved	Exon (h1SMcT0000240.1/h1SMcG0000240, exon 3 of 3)	1	8692874	8698707	5834	1	h1SMcG0000240	h1SMcT0000240.1	4607	Exon	secondary_peak_692	4	.	32.2834	0.974263	0.998883	87	h1SMcT0000240	11313
chr1_h1	8850915	8851122	207	chr1_h1_8850915_8851122	0	putative_enhancer	not_conserved	Distal Intergenic	1	8913347	8914008	662	2	h1SMcG0000245	h1SMcT0000245.1	62886	Distal intergenic	secondary_peak_694	24	.	22.2383	0.874751	0.998883	103	h1SMcT0000245	11314
chr1_h1	8851150	8851385	235	chr1_h1_8851150_8851385	0	putative_enhancer	not_conserved	Distal Intergenic	1	8913347	8914008	662	2	h1SMcG0000245	h1SMcT0000245.1	62623	Distal intergenic	secondary_peak_695	181	.	22.2383	0.365457	0.998883	82	h1SMcT0000245	11314
chr1_h1	9090670	9091102	432	chr1_h1_9090670_9091102	21	putative_enhancer	partially_conserved	Exon (h1SMcT0000253.1/h1SMcG0000253, exon 10 of 10)	1	9090575	9106290	15716	2	h1SMcG0000253	h1SMcT0000253.1	15188	Exon	secondary_peak_704	95	.	14.5998	0.587282	0.998883	77	h1SMcT0000253	11321							chr2_411756817_411757577;chr2_411757598_411758758						chr2_116202611_116203597	SnovcG0010384	chr2	116175942	116202867	11321
chr1_h1	9094336	9094836	500	chr1_h1_9094336_9094836	0	putative_enhancer	not_conserved	Intron (h1SMcT0000253.1/h1SMcG0000253, intron 7 of 9)	1	9090575	9106290	15716	2	h1SMcG0000253	h1SMcT0000253.1	11454	Intron	primary_peak_705	617	.	27.0469	0.0326661	0.307107	268	h1SMcT0000253	11321
chr1_h1	9488725	9488991	266	chr1_h1_9488725_9488991	21	putative_enhancer	partially_conserved	Intron (h1SMcT0000264.1/h1SMcG0000264, intron 6 of 10)	1	9472099	9515111	43013	1	h1SMcG0000264	h1SMcT0000264.1	16627	Intron	secondary_peak_730	181	.	19.6935	0.366089	0.998883	127	h1SMcT0000264	11328
chr1_h1	9504657	9505067	410	chr1_h1_9504657_9505067	12	putative_enhancer	partially_conserved	Exon (h1SMcT0000264.1/h1SMcG0000264, exon 9 of 11)	1	9472099	9515111	43013	1	h1SMcG0000264	h1SMcT0000264.1	32559	Exon	secondary_peak_732	190	.	22.565	0.346984	0.998883	278	h1SMcT0000264	11328							chr2_411491025_411491529	SlugcG0014530	chr2	411448564	411539478	11328
chr1_h1	9540333	9540762	429	chr1_h1_9540333_9540762	0	putative_enhancer	not_conserved	Intron (h1SMcT0000265.1/h1SMcG0000265, intron 4 of 16)	1	9520867	9543690	22824	2	h1SMcG0000265	h1SMcT0000265.1	2928	Intron	primary_peak_735	467	.	29.2344	0.0750416	0.517981	333	h1SMcT0000265	11329
chr1_h1	9578350	9578764	414	chr1_h1_9578350_9578764	30	putative_enhancer	highly_conserved	Distal Intergenic	1	9565847	9571418	5572	2	h1SMcG0000267	h1SMcT0000267.1	-6933	Distal intergenic	primary_peak_739	660	.	33.8309	0.0256779	0.263127	120	h1SMcT0000267	11331	chr3_140824721_140825000	SpolcG0015442	chr3	140832041	140836494	11331	chr2_411175551_411175969	SlugcG0014527	chr2	411221301	411224845	11331	chr2_115789292_115789813	SnovcG0010379	chr2	115829583	115833464	11331	YES
chr1_h1	10053597	10054397	800	chr1_h1_10053597_10054397	30	putative_enhancer	highly_conserved	5' UTR	1	10043386	10060396	17011	1	h1SMcG0000283	h1SMcT0000283.1	10212	5UTR	primary_peak_766	1000	.	56.5971	0.00018483	0.00797066	541	h1SMcT0000283	23327	chr3_140484528_140484902	SpolcG0015427	chr3	140493713	140495631	11342	chr2_410181957_410182468	SlugcG0014518	chr2	410195038	410199747	11342	chr2_115003394_115003940	SnovcG0010372	chr2	115024764	115026725	11342	NO
chr1_h1	10105291	10106047	756	chr1_h1_10105291_10106047	21	putative_enhancer	partially_conserved	Exon (h1SMcT0000284.1/h1SMcG0000284, exon 7 of 7)	1	10105490	10162678	57189	2	h1SMcG0000284	h1SMcT0000284.1	56631	Exon	primary_peak_773	727	.	24.7922	0.0177048	0.205442	498	h1SMcT0000284	11343							chr2_410119816_410120026	SlugcG0014517	chr2	410053191	410120343	11343	chr2_114948360_114948916	SnovcG0010371	chr2	114888520	114949714	11343
chr1_h1	10112303	10112710	407	chr1_h1_10112303_10112710	12	putative_enhancer	partially_conserved	Intron (h1SMcT0000284.1/h1SMcG0000284, intron 5 of 6)	1	10105490	10162678	57189	2	h1SMcG0000284	h1SMcT0000284.1	49968	Intron	secondary_peak_775	247	.	18.1421	0.253262	0.998883	185	h1SMcT0000284	11343													chr2_114941119_114941446	SnovcG0010371	chr2	114888520	114949714	11343
chr1_h1	10149388	10150004	616	chr1_h1_10149388_10150004	12	putative_enhancer	partially_conserved	Intron (h1SMcT0000284.1/h1SMcG0000284, intron 2 of 6)	1	10105490	10162678	57189	2	h1SMcG0000284	h1SMcT0000284.1	12674	Intron	primary_peak_786	677	.	27.1698	0.0233648	0.247141	240	h1SMcT0000284	11343							chr2_410069744_410069984	SlugcG0014517	chr2	410053191	410120343	11343
chr1_h1	10157959	10158436	477	chr1_h1_10157959_10158436	1	putative_enhancer	partially_conserved	Intron (h1SMcT0000284.1/h1SMcG0000284, intron 2 of 6)	1	10105490	10162678	57189	2	h1SMcG0000284	h1SMcT0000284.1	4242	Intron	primary_peak_787	1000	.	26.6736	0.00328118	0.0643468	220	h1SMcT0000284	11343
chr1_h1	10179831	10180852	1021	chr1_h1_10179831_10180852	30	putative_enhancer	highly_conserved	Exon (h1SMcT0000285.1/h1SMcG0000285, exon 7 of 8)	1	10172435	10237748	65314	1	h1SMcG0000285	h1SMcT0000285.1	7397	Exon	primary_peak_790	1000	.	28.1633	0.000325382	0.0120884	566	h1SMcT0000285	11344	chr3_140397853_140398866	SpolcG0015425	chr3	140397199	140405339	11344	chr2_409998691_409999725	SlugcG0014516	chr2	409997923	410013573	11344	chr2_114828568_114829693	SnovcG0010370	chr2	114827817	114839701	11344	YES
chr1_h1	10289485	10290074	589	chr1_h1_10289485_10290074	30	putative_enhancer	highly_conserved	Distal Intergenic	1	10290641	10292179	1539	2	h1SMnG0000444	h1SMnT0000444.1	2105	Distal intergenic	primary_peak_800	1000	.	46.2933	0.0030584	0.0611972	312	h1SMnT0000444		chr3_140359433_140359803	SpolcG0015422	chr3	140362372	140363019	11346	chr2_409909560_409909879	SlugcG0014512	chr2	409872466	409899540	19043	chr2_114707697_114708151	SnovcG0010367	chr2	114719333	114720067	11346
chr1_h1	11323319	11323919	600	chr1_h1_11323319_11323919	21	putative_enhancer	partially_conserved	Intron (h1SMcT0000319.1/h1SMcG0000319, intron 15 of 20)	1	11306618	11381680	75063	2	h1SMcG0000319	h1SMcT0000319.1	57761	Intron	primary_peak_844	822	.	38.5259	0.0104453	0.144047	257	h1SMcT0000319	11367	chr3_10361087_10361326	SpolcG0011828	chr3	10310424	10402900	11367							chr2_19790744_19790952	SnovcG0008866	chr2	19702017	19817250	11367
chr1_h1	11335592	11335872	280	chr1_h1_11335592_11335872	2	putative_enhancer	partially_conserved	Intron (h1SMcT0000319.1/h1SMcG0000319, intron 8 of 20)	1	11306618	11381680	75063	2	h1SMcG0000319	h1SMcT0000319.1	45808	Intron	primary_peak_845	313	.	25.7636	0.175846	0.841248	205	h1SMcT0000319	11367
chr1_h1	11335872	11336215	343	chr1_h1_11335872_11336215	1	putative_enhancer	partially_conserved	Intron (h1SMcT0000319.1/h1SMcG0000319, intron 8 of 20)	1	11306618	11381680	75063	2	h1SMcG0000319	h1SMcT0000319.1	45465	Intron	secondary_peak_846	242	.	25.7636	0.26061	0.998883	171	h1SMcT0000319	11367
chr1_h1	11361919	11362166	247	chr1_h1_11361919_11362166	3	putative_enhancer	partially_conserved	Intron (h1SMcT0000319.1/h1SMcG0000319, intron 2 of 20)	1	11306618	11381680	75063	2	h1SMcG0000319	h1SMcT0000319.1	19514	Intron	secondary_peak_849	169	.	20.4422	0.391737	0.998883	128	h1SMcT0000319	11367
chr1_h1	11370181	11370545	364	chr1_h1_11370181_11370545	12	putative_enhancer	partially_conserved	Exon (h1SMcT0000319.1/h1SMcG0000319, exon 2 of 21)	1	11306618	11381680	75063	2	h1SMcG0000319	h1SMcT0000319.1	11135	Exon	primary_peak_850	276	.	25.2177	0.215944	0.935865	185	h1SMcT0000319	11367	chr3_10318789_10319112	SpolcG0011828	chr3	10310424	10402900	11367
chr1_h1	11383276	11383606	330	chr1_h1_11383276_11383606	21	putative_enhancer	partially_conserved	Promoter (1-2kb)	1	11306618	11381680	75063	2	h1SMcG0000319	h1SMcT0000319.1	-1597	1-2kb TSS	primary_peak_852	265	.	21.1043	0.229319	0.964247	214	h1SMcT0000319	11367	chr3_10307342_10307582	SpolcG0011828	chr3	10310424	10402900	11367							chr2_19695336_19695531	SnovcG0008866	chr2	19702017	19817250	11367
chr1_h1	11526263	11526777	514	chr1_h1_11526263_11526777	0	putative_enhancer	not_conserved	Distal Intergenic	1	11518121	11520513	2393	1	h1SMcG0000325	h1SMcT0000325.1	8143	Distal intergenic	primary_peak_869	658	.	36.3955	0.0259672	0.265199	256	h1SMcT0000325	11371
chr1_h1	11746498	11747382	884	chr1_h1_11746498_11747382	30	putative_enhancer	highly_conserved	Intron (h1SMcT0000334.1/h1SMcG0000334, intron 7 of 17)	1	11730763	11772236	41474	1	h1SMcG0000334	h1SMcT0000334.1	15736	Intron	primary_peak_888	1000	.	46.212	1.31267e-05	0.001073	526	h1SMcT0000334	11376	chr3_9881673_9882903	SpolcG0011814	chr3	9861407	9893835	11376
chr1_h1	11750280	11750518	238	chr1_h1_11750280_11750518	12	putative_enhancer	partially_conserved	Intron (h1SMcT0000334.1/h1SMcG0000334, intron 7 of 17)	1	11730763	11772236	41474	1	h1SMcG0000334	h1SMcT0000334.1	19518	Intron	primary_peak_889	549	.	19.063	0.047379	0.388724	126	h1SMcT0000334	11376													chr2_18978831_18979263	SnovcG0008855	chr2	18929462	18998146	11376
chr1_h1	11751439	11752074	635	chr1_h1_11751439_11752074	3	putative_enhancer	partially_conserved	Intron (h1SMcT0000334.1/h1SMcG0000334, intron 7 of 17)	1	11730763	11772236	41474	1	h1SMcG0000334	h1SMcT0000334.1	20677	Intron	secondary_peak_890	73	.	12.9936	0.663541	0.998883	88	h1SMcT0000334	11376
chr1_h1	11757853	11758901	1048	chr1_h1_11757853_11758901	21	putative_enhancer	partially_conserved	Exon (h1SMcT0000334.1/h1SMcG0000334, exon 11 of 18)	1	11730763	11772236	41474	1	h1SMcG0000334	h1SMcT0000334.1	27091	Exon	primary_peak_891	1000	.	31.4243	0.00247544	0.0527707	577	h1SMcT0000334	11376	chr3_9872815_9873413	SpolcG0011814	chr3	9861407	9893835	11376
chr1_h1	11763022	11763564	542	chr1_h1_11763022_11763564	10	putative_enhancer	partially_conserved	Intron (h1SMcT0000334.1/h1SMcG0000334, intron 12 of 17)	1	11730763	11772236	41474	1	h1SMcG0000334	h1SMcT0000334.1	32260	Intron	primary_peak_892	706	.	22.0183	0.0199222	0.222529	386	h1SMcT0000334	11376	chr3_9871160_9871959	SpolcG0011814	chr3	9861407	9893835	11376
chr1_h1	11767521	11768182	661	chr1_h1_11767521_11768182	30	putative_enhancer	highly_conserved	Intron (h1SMcT0000334.1/h1SMcG0000334, intron 14 of 17)	1	11730763	11772236	41474	1	h1SMcG0000334	h1SMcT0000334.1	36759	Intron	primary_peak_893	843	.	24.7065	0.0093072	0.132685	394	h1SMcT0000334	11376	chr3_9866102_9866298	SpolcG0011814	chr3	9861407	9893835	11376	chr2_161247064_161247911	SlugcG0011339	chr2	161185128	161273483	11376	chr2_18947580_18948533	SnovcG0008855	chr2	18929462	18998146	11376	YES
chr1_h1	11860136	11860785	649	chr1_h1_11860136_11860785	30	putative_enhancer	highly_conserved	Distal Intergenic	1	11889117	11890573	1457	2	h1SMcG0000340	h1SMcT0000340.1	29788	Distal intergenic	primary_peak_904	783	.	25.6212	0.0129684	0.166511	252	h1SMcT0000340	11379	chr3_9576754_9577034	SpolcG0011808	chr3	9577711	9578610	11372	chr2_161493863_161494376	SlugcG0011341	chr2	161435864	161441012	18434	chr2_18884513_18884887	SnovcG0008853	chr2	18896431	18905789	11378	NO
chr1_h1	11861465	11861814	349	chr1_h1_11861465_11861814	30	putative_enhancer	highly_conserved	Distal Intergenic	1	11889117	11890573	1457	2	h1SMcG0000340	h1SMcT0000340.1	28759	Distal intergenic	primary_peak_905	335	.	19.0495	0.155943	0.789292	191	h1SMcT0000340	11379	chr3_9574291_9574580	SpolcG0011808	chr3	9577711	9578610	11372	chr2_161502470_161503173	SlugcG0011341	chr2	161435864	161441012	18434	chr2_18879831_18880351	SnovcG0008853	chr2	18896431	18905789	11378	NO
chr1_h1	11873426	11873942	516	chr1_h1_11873426_11873942	30	putative_enhancer	highly_conserved	Distal Intergenic	1	11889117	11890573	1457	2	h1SMcG0000340	h1SMcT0000340.1	16631	Distal intergenic	primary_peak_906	844	.	35.364	0.0092548	0.132128	400	h1SMcT0000340	11379	chr3_9563400_9563728	SpolcG0011807	chr3	9550825	9552746	11379	chr2_161562927_161563253	SlugcG0011342	chr2	161590600	161592032	11379
chr1_h1	12317988	12318417	429	chr1_h1_12317988_12318417	21	putative_enhancer	partially_conserved	Intron (h1SMcT0000350.1/h1SMcG0000350, intron 1 of 9)	1	12310775	12327954	17180	2	h1SMcG0000350	h1SMcT0000350.1	9537	Intron	secondary_peak_937	90	.	14.4487	0.606735	0.998883	176	h1SMcT0000350	11386							chr2_471581335_471581623	SlugcG0015419	chr2	471563443	471605661	11386	chr2_18183030_18183244	SnovcG0008841	chr2	18166033	18208705	11386
chr1_h1	12319589	12320437	848	chr1_h1_12319589_12320437	30	putative_enhancer	highly_conserved	Intron (h1SMcT0000350.1/h1SMcG0000350, intron 1 of 9)	1	12310775	12327954	17180	2	h1SMcG0000350	h1SMcT0000350.1	7517	Intron	primary_peak_938	1000	.	63.4046	9.28178e-06	0.000821331	489	h1SMcT0000350	11386	chr3_8573582_8573923	SpolcG0011786	chr3	8560672	8585965	11386	chr2_471574163_471574911	SlugcG0015419	chr2	471563443	471605661	11386	chr2_18189511_18189999	SnovcG0008841	chr2	18166033	18208705	11386	YES
chr1_h1	12340118	12340596	478	chr1_h1_12340118_12340596	12	putative_enhancer	partially_conserved	Promoter (2-3kb)	1	12330389	12337773	7385	2	h1SMcG0000351	h1SMcT0000351.1	-2346	2-3kb TSS	secondary_peak_942	95	.	15.3698	0.587951	0.998883	75	h1SMcT0000351	11387													chr2_18217202_18217583	SnovcG0008841	chr2	18166033	18208705	11386	NO
chr1_h1	12417626	12419200	1574	chr1_h1_12417626_12419200	30	putative_enhancer	highly_conserved	Promoter (<=1kb)	1	12418113	12421970	3858	1	h1SMnG0000554	h1SMnT0000554.1	0	<1kb TSS	primary_peak_947	547	.	22.2258	0.0480348	0.392048	775	h1SMnT0000554								chr2_471712014_471713439	SlugcG0015422	chr2	471712742	471718384	11390	chr2_17064840_17066462	SnovcG0008821	chr2	17064274	17073539	11390
chr1_h1	12748451	12748671	220	chr1_h1_12748451_12748671	30	putative_enhancer	highly_conserved	Distal Intergenic	1	12745168	12746644	1477	1	h1SMcG0000369	h1SMcT0000369.1	3284	Distal intergenic	primary_peak_971	416	.	31.073	0.0992257	0.611003	84	h1SMcT0000369	11403	chr3_7936810_7937112	SpolcG0011766	chr3	7924286	7925397	11403
chr1_h1	13046883	13047833	950	chr1_h1_13046883_13047833	21	putative_enhancer	partially_conserved	Exon (h1SMcT0000380.1/h1SMcG0000380, exon 4 of 6)	1	13041089	13049449	8361	1	h1SMcG0000380	h1SMcT0000380.1	5795	Exon	secondary_peak_993	168	.	18.7437	0.392326	0.998883	337	h1SMcT0000380	11407	chr3_7455730_7456092	SpolcG0011760	chr3	7461713	7467123	11406							chr2_16326677_16327080	SnovcG0008811	chr2	16324243	16356126	11407	NO
chr1_h1	13862401	13863007	606	chr1_h1_13862401_13863007	1	putative_enhancer	partially_conserved	Distal Intergenic	1	13873159	13874067	909	2	h1SMcG0000399	h1SMcT0000399.1	11060	Distal intergenic	primary_peak_1007	1000	.	71.2118	9.40046e-05	0.0047955	318	h1SMcT0000399	11419
chr1_h1	14123935	14124434	499	chr1_h1_14123935_14124434	0	putative_enhancer	not_conserved	Distal Intergenic	1	14117634	14119293	1660	1	h1SMcG0000410	h1SMcT0000410.1	6302	Distal intergenic	secondary_peak_1012	65	.	20.4287	0.69446	0.998883	249	h1SMcT0000410	11424
chr1_h1	15063500	15064071	571	chr1_h1_15063500_15064071	1	putative_enhancer	partially_conserved	Intron (h1SMcT0000423.1/h1SMcG0000423, intron 2 of 7)	1	15023687	15067185	43499	2	h1SMcG0000423	h1SMcT0000423.1	3114	Intron	primary_peak_1028	919	.	45.4874	0.00611821	0.0994779	422	h1SMcT0000423	11432
chr1_h1	15075416	15075740	324	chr1_h1_15075416_15075740	3	putative_enhancer	partially_conserved	Distal Intergenic	1	15023687	15067185	43499	2	h1SMcG0000423	h1SMcT0000423.1	-8232	Distal intergenic	primary_peak_1030	258	.	23.2792	0.23913	0.983939	144	h1SMcT0000423	11432
chr1_h1	15077902	15078371	469	chr1_h1_15077902_15078371	12	putative_enhancer	partially_conserved	Distal Intergenic	1	15023687	15067185	43499	2	h1SMcG0000423	h1SMcT0000423.1	-10718	Distal intergenic	primary_peak_1031	1000	.	45.2013	0.00318862	0.0630309	136	h1SMcT0000423	11432													chr3_56734555_56734735	SnovcG0016940	chr3	56615585	56721960	11432
chr1_h1	15108099	15108927	828	chr1_h1_15108099_15108927	30	putative_enhancer	highly_conserved	Exon (h1SMcT0000425.1/h1SMcG0000425, exon 2 of 4)	1	15107961	15117610	9650	2	h1SMcG0000425	h1SMcT0000425.1	8683	Exon	primary_peak_1034	1000	.	32.6962	0.00388009	0.0724072	556	h1SMcT0000425	11434	chr4_67826434_67827026	SpolcG0017852	chr4	67826166	67843286	11434	chr1_278321807_278322471	SlugcG0003412	chr1	278321611	278340166	11434	chr3_56878947_56879580	SnovcG0016942	chr3	56878766	56888105	11434	YES
chr1_h1	15135851	15136662	811	chr1_h1_15135851_15136662	10	putative_enhancer	partially_conserved	Exon (h1SMcT0000426.1/h1SMcG0000426, exon 4 of 5)	1	15124215	15157162	32948	1	h1SMcG0000426	h1SMcT0000426.1	11637	Exon	primary_peak_1038	784	.	32.3752	0.0128905	0.165895	257	h1SMcT0000426	11435	chr4_67901137_67901717	SpolcG0017853	chr4	67852061	67907908	11435
chr1_h1	15138363	15138672	309	chr1_h1_15138363_15138672	2	putative_enhancer	partially_conserved	Intron (h1SMcT0000426.1/h1SMcG0000426, intron 4 of 4)	1	15124215	15157162	32948	1	h1SMcG0000426	h1SMcT0000426.1	14149	Intron	secondary_peak_1039	19	.	18.0372	0.899889	0.998883	154	h1SMcT0000426	11435
chr1_h1	15157137	15158490	1353	chr1_h1_15157137_15158490	10	putative_enhancer	partially_conserved	Exon (h1SMcT0000426.1/h1SMcG0000426, exon 5 of 5)	1	15124215	15157162	32948	1	h1SMcG0000426	h1SMcT0000426.1	32923	Exon	primary_peak_1041	936	.	43.654	0.00556108	0.0931806	412	h1SMcT0000426	11435	chr4_67908000_67908446	SpolcG0017854	chr4	67912040	67912666	30392													NO
chr1_h1	15202870	15203240	370	chr1_h1_15202870_15203240	3	putative_enhancer	partially_conserved	Intron (h1SMcT0000430.1/h1SMcG0000430, intron 6 of 10)	1	15190394	15213297	22904	2	h1SMcG0000430	h1SMcT0000430.1	10057	Intron	secondary_peak_1046	212	.	19.6194	0.307117	0.998883	134	h1SMcT0000430	11437
chr1_h1	15208855	15209373	518	chr1_h1_15208855_15209373	21	putative_enhancer	partially_conserved	Intron (h1SMcT0000430.1/h1SMcG0000430, intron 1 of 10)	1	15190394	15213297	22904	2	h1SMcG0000430	h1SMcT0000430.1	3924	Intron	primary_peak_1047	598	.	26.2691	0.0360974	0.327747	348	h1SMcT0000430	11437	chr4_67985178_67985565	SpolcG0017856	chr4	67960490	68001641	11437	chr1_278729304_278729504	SlugcG0003415	chr1	278682064	278749604	11437
chr1_h1	15211651	15211859	208	chr1_h1_15211651_15211859	30	putative_enhancer	highly_conserved	Intron (h1SMcT0000430.1/h1SMcG0000430, intron 1 of 10)	1	15190394	15213297	22904	2	h1SMcG0000430	h1SMcT0000430.1	1438	Intron	primary_peak_1048	342	.	21.5068	0.149757	0.771533	94	h1SMcT0000430	11437	chr4_67988455_67988717	SpolcG0017856	chr4	67960490	68001641	11437	chr1_278735218_278736302	SlugcG0003415	chr1	278682064	278749604	11437	chr3_57068763_57069012	SnovcG0016946	chr3	57038180	57096975	11437	YES
chr1_h1	15272110	15272542	432	chr1_h1_15272110_15272542	3	putative_enhancer	partially_conserved	Distal Intergenic	1	15301613	15320810	19198	1	h1SMcG0000431	h1SMcT0000431.1	-29071	Distal intergenic	primary_peak_1051	331	.	26.85	0.159111	0.797525	109	h1SMcT0000431	11438
chr1_h1	15363574	15363960	386	chr1_h1_15363574_15363960	3	putative_enhancer	partially_conserved	Intron (h1SMcT0000432.1/h1SMcG0000432, intron 2 of 2)	1	15357223	15453160	95938	2	h1SMcG0000432	h1SMcT0000432.1	89200	Intron	secondary_peak_1056	82	.	18.4098	0.634614	0.998883	215	h1SMcT0000432	11439
chr1_h1	15401275	15401503	228	chr1_h1_15401275_15401503	3	putative_enhancer	partially_conserved	Intron (h1SMcT0000432.1/h1SMcG0000432, intron 1 of 2)	1	15357223	15453160	95938	2	h1SMcG0000432	h1SMcT0000432.1	51657	Intron	secondary_peak_1057	55	.	13.7633	0.736286	0.998883	141	h1SMcT0000432	11439
chr1_h1	15406653	15406839	186	chr1_h1_15406653_15406839	3	putative_enhancer	partially_conserved	Intron (h1SMcT0000432.1/h1SMcG0000432, intron 1 of 2)	1	15357223	15453160	95938	2	h1SMcG0000432	h1SMcT0000432.1	46321	Intron	secondary_peak_1058	162	.	21.4895	0.407222	0.998883	110	h1SMcT0000432	11439
chr1_h1	15469649	15469904	255	chr1_h1_15469649_15469904	3	putative_enhancer	partially_conserved	Distal Intergenic	1	15485590	15490634	5045	1	h1SMcG0000434	h1SMcT0000434.1	-15686	Distal intergenic	secondary_peak_1062	88	.	17.0992	0.61373	0.998883	140	h1SMcT0000434	11441
chr1_h1	15785214	15785846	632	chr1_h1_15785214_15785846	0	putative_enhancer	not_conserved	Intron (h1SMcT0000439.1/h1SMcG0000439, intron 4 of 11)	1	15782228	15795481	13254	1	h1SMcG0000439	h1SMcT0000439.1	2987	Intron	secondary_peak_1067	148	.	20.552	0.439877	0.998883	153	h1SMcT0000439	11444
chr1_h1	16134346	16134743	397	chr1_h1_16134346_16134743	21	putative_enhancer	partially_conserved	5' UTR	1	16116787	16194528	77742	1	h1SMcG0000448	h1SMcT0000448.1	17560	5UTR	primary_peak_1082	407	.	27.7359	0.104357	0.628933	96	h1SMcT0000448	11453	chr4_68495229_68495637	SpolcG0017871	chr4	68480521	68551271	11453							chr3_58993744_58994113	SnovcG0017005	chr3	58965695	59059335	11453
chr1_h1	16153475	16153931	456	chr1_h1_16153475_16153931	30	putative_enhancer	highly_conserved	5' UTR	1	16116787	16194528	77742	1	h1SMcG0000448	h1SMcT0000448.1	36689	5UTR	primary_peak_1084	916	.	42.5769	0.00621541	0.100504	299	h1SMcT0000448	11453	chr4_68509129_68509323	SpolcG0017871	chr4	68480521	68551271	11453	chr1_280562509_280562730	SlugcG0003430	chr1	280517737	280637327	11453	chr3_59015412_59015610	SnovcG0017005	chr3	58965695	59059335	11453	YES
chr1_h1	16160616	16160972	356	chr1_h1_16160616_16160972	3	putative_enhancer	partially_conserved	Intron (h1SMcT0000448.1/h1SMcG0000448, intron 4 of 12)	1	16116787	16194528	77742	1	h1SMcG0000448	h1SMcT0000448.1	43830	Intron	secondary_peak_1085	111	.	16.6989	0.539669	0.998883	190	h1SMcT0000448	11453
chr1_h1	16161382	16161792	410	chr1_h1_16161382_16161792	3	putative_enhancer	partially_conserved	Intron (h1SMcT0000448.1/h1SMcG0000448, intron 4 of 12)	1	16116787	16194528	77742	1	h1SMcG0000448	h1SMcT0000448.1	44596	Intron	primary_peak_1086	850	.	32.5873	0.00896366	0.129201	280	h1SMcT0000448	11453
chr1_h1	16382500	16382774	274	chr1_h1_16382500_16382774	11	putative_enhancer	partially_conserved	Promoter (<=1kb)	1	16378542	16382566	4025	2	h1SMcG0000454	h1SMcT0000454.1	0	<1kb TSS	primary_peak_1098	487	.	31.3483	0.0669654	0.483486	186	h1SMcT0000454	11455							chr1_280841043_280842787	SlugcG0003433	chr1	280833592	280840720	11455
chr1_h1	16415582	16417290	1708	chr1_h1_16415582_16417290	10	putative_enhancer	partially_conserved	Exon (h1SMcT0000455.1/h1SMcG0000455, exon 9 of 9)	1	16411866	16416134	4269	1	h1SMcG0000455	h1SMcT0000455.1	3717	Exon	primary_peak_1101	722	.	38.2914	0.0182213	0.209381	311	h1SMcT0000455	11455	chr4_68606318_68607069	SpolcG0017874	chr4	68607775	68612489	11455
chr1_h1	16514249	16514843	594	chr1_h1_16514249_16514843	12	putative_enhancer	partially_conserved	Distal Intergenic	1	16517423	16531954	14532	2	h1SMcG0000457	h1SMcT0000457.1	17111	Distal intergenic	secondary_peak_1107	152	.	22.819	0.429631	0.998883	96	h1SMcT0000457	11457							chr1_281402557_281402985	SlugcG0003437	chr1	281401354	281402119	20530							NO
chr1_h1	16520681	16521339	658	chr1_h1_16520681_16521339	12	putative_enhancer	partially_conserved	Exon (h1SMcT0000457.1/h1SMcG0000457, exon 5 of 7)	1	16517423	16531954	14532	2	h1SMcG0000457	h1SMcT0000457.1	10615	Exon	primary_peak_1108	631	.	26.7493	0.0301381	0.291736	438	h1SMcT0000457	11457	chr4_68752799_68753521	SpolcG0017877	chr4	68749637	68767053	11457
chr1_h1	16537147	16537582	435	chr1_h1_16537147_16537582	0	putative_enhancer	not_conserved	Distal Intergenic	1	16517423	16531954	14532	2	h1SMcG0000457	h1SMcT0000457.1	-5194	Distal intergenic	secondary_peak_1110	5	.	23.1287	0.968641	0.998883	92	h1SMcT0000457	11457
chr1_h1	16647489	16648052	563	chr1_h1_16647489_16648052	12	putative_enhancer	partially_conserved	Intron (h1SMcT0000462.1/h1SMcG0000462, intron 18 of 19)	1	16644855	16694506	49652	2	h1SMcG0000462	h1SMcT0000462.1	46454	Intron	primary_peak_1120	655	.	29.633	0.0264175	0.268174	399	h1SMcT0000462	11462	chr4_68828954_68829628	SpolcG0017882	chr4	68826479	68869596	11462
chr1_h1	16686553	16686878	325	chr1_h1_16686553_16686878	30	putative_enhancer	highly_conserved	Intron (h1SMcT0000462.1/h1SMcG0000462, intron 1 of 19)	1	16644855	16694506	49652	2	h1SMcG0000462	h1SMcT0000462.1	7628	Intron	primary_peak_1123	254	.	24.0218	0.244117	0.993923	203	h1SMcT0000462	11462	chr4_68861957_68862172	SpolcG0017882	chr4	68826479	68869596	11462	chr1_281892745_281893073	SlugcG0003444	chr1	281803253	281899922	11462	chr3_59967873_59968099	SnovcG0017015	chr3	59890798	59978558	11462	YES
chr1_h1	16704116	16704772	656	chr1_h1_16704116_16704772	0	putative_enhancer	not_conserved	Distal Intergenic	1	16705002	16710252	5251	2	h1SMnG0000710	h1SMnT0000710.1	5480	Distal intergenic	primary_peak_1125	420	.	19.3827	0.0968967	0.602735	325	h1SMnT0000710
chr1_h1	16714729	16715737	1008	chr1_h1_16714729_16715737	30	putative_enhancer	highly_conserved	Intron (h1SMcT0000463.1/h1SMcG0000463, intron 15 of 17)	1	16705002	16754989	49988	2	h1SMcG0000463	h1SMcT0000463.1	39252	Intron	primary_peak_1127	933	.	24.8326	0.00565983	0.0943392	134	h1SMcT0000463	11463	chr4_68910821_68911301	SpolcG0017883	chr4	68901279	68948687	11463	chr1_281938291_281939407	SlugcG0003445	chr1	281927088	282001214	11463	chr3_60042846_60043361	SnovcG0017017	chr3	60032754	60097951	11463	YES
chr1_h1	16742115	16742916	801	chr1_h1_16742115_16742916	30	putative_enhancer	highly_conserved	Intron (h1SMcT0000463.1/h1SMcG0000463, intron 4 of 17)	1	16705002	16754989	49988	2	h1SMcG0000463	h1SMcT0000463.1	12073	Intron	primary_peak_1130	1000	.	35.1446	0.00234805	0.0508469	615	h1SMcT0000463	11463	chr4_68939023_68939289	SpolcG0017883	chr4	68901279	68948687	11463	chr1_281986183_281986412	SlugcG0003445	chr1	281927088	282001214	11463	chr3_60087747_60087997	SnovcG0017017	chr3	60032754	60097951	11463	YES
chr1_h1	16851922	16852229	307	chr1_h1_16851922_16852229	0	putative_enhancer	not_conserved	Distal Intergenic	1	16779858	16782309	2452	2	h1SMnG0000718	h1SMnT0000718.1	-69614	Distal intergenic	primary_peak_1147	333	.	24.2653	0.157704	0.793642	242	h1SMnT0000718
chr1_h1	16906423	16906975	552	chr1_h1_16906423_16906975	12	putative_enhancer	partially_conserved	Distal Intergenic	1	16955116	16955582	467	2	h1SMcG0000464	h1SMcT0000464.1	48607	Distal intergenic	secondary_peak_1152	73	.	16.332	0.663485	0.998883	194	h1SMcT0000464	11464
chr1_h1	17005790	17006225	435	chr1_h1_17005790_17006225	0	putative_enhancer	not_conserved	Promoter (<=1kb)	1	17006226	17010633	4408	1	h1SMcG0000466	h1SMcT0000466.1	-1	<1kb TSS	secondary_peak_1156	167	.	21.0965	0.395456	0.998883	173	h1SMcT0000466	11466
chr1_h1	17488006	17488577	571	chr1_h1_17488006_17488577	0	putative_enhancer	not_conserved	Intron (h1SMcT0000471.1/h1SMcG0000471, intron 6 of 18)	1	17447627	17502634	55008	2	h1SMcG0000471	h1SMcT0000471.1	14057	Intron	primary_peak_1166	458	.	30.6997	0.078841	0.53411	356	h1SMcT0000471	11468
chr1_h1	17549025	17549593	568	chr1_h1_17549025_17549593	30	putative_enhancer	highly_conserved	Distal Intergenic	1	17542475	17542914	440	1	h1SMnG0000744	h1SMnT0000744.1	6551	Distal intergenic	primary_peak_1169	1000	.	62.9622	0.000122535	0.00588121	279	h1SMnT0000744														chr1_136155726_136155980	SnovcG0001864	chr1	136248312	136357229	11468
chr1_h1	17667633	17667896	263	chr1_h1_17667633_17667896	0	putative_enhancer	not_conserved	Intron (h1SMcT0000474.1/h1SMcG0000474, intron 2 of 8)	1	17649514	17679932	30419	2	h1SMcG0000474	h1SMcT0000474.1	12036	Intron	secondary_peak_1183	44	.	14.3201	0.780386	0.998883	261	h1SMcT0000474	11470
chr1_h1	17674350	17674978	628	chr1_h1_17674350_17674978	30	putative_enhancer	highly_conserved	Intron (h1SMcT0000474.1/h1SMcG0000474, intron 2 of 8)	1	17649514	17679932	30419	2	h1SMcG0000474	h1SMcT0000474.1	4954	Intron	primary_peak_1186	1000	.	35.1887	0.000764366	0.0226059	235	h1SMcT0000474	11470	chr4_64814106_64816849	SpolcG0017760	chr4	64805369	64838512	11470	chr1_27223855_27225742	SlugcG0000326	chr1	27147646	27235880	11470	chr1_135958256_135958702	SnovcG0001862	chr1	135953100	135996974	11470	YES
chr1_h1	17855708	17856071	363	chr1_h1_17855708_17856071	0	putative_enhancer	not_conserved	Intron (h1SMcT0000479.2/h1SMcG0000479, intron 27 of 68)	1	17810257	17898470	88214	2	h1SMcG0000479	h1SMcT0000479.2	42399	Intron	secondary_peak_1195	26	.	11.938	0.86492	0.998883	146	h1SMcT0000479	11474
chr1_h1	17887449	17887955	506	chr1_h1_17887449_17887955	21	putative_enhancer	partially_conserved	Exon (h1SMcT0000479.2/h1SMcG0000479, exon 7 of 69)	1	17810257	17898470	88214	2	h1SMcG0000479	h1SMcT0000479.2	10515	Exon	primary_peak_1197	418	.	27.4112	0.0982908	0.607715	348	h1SMcT0000479	11474							chr1_27722879_27724217	SlugcG0000332	chr1	27721441	27722163	20507	chr1_135050004_135050885	SnovcG0001855	chr1	135040910	135056016	11474	NO
chr1_h1	18008263	18008587	324	chr1_h1_18008263_18008587	12	putative_enhancer	partially_conserved	Intron (h1SMcT0000485.1/h1SMcG0000485, intron 5 of 13)	1	18003233	18036312	33080	1	h1SMcG0000485	h1SMcT0000485.1	5031	Intron	primary_peak_1205	773	.	33.241	0.0136941	0.172862	178	h1SMcT0000485	11478							chr1_28016523_28016748	SlugcG0000337	chr1	28009191	28075189	11478
chr1_h1	18015874	18016747	873	chr1_h1_18015874_18016747	30	putative_enhancer	highly_conserved	Exon (h1SMcT0000485.1/h1SMcG0000485, exon 6 of 14)	1	18003233	18036312	33080	1	h1SMcG0000485	h1SMcT0000485.1	12642	Exon	primary_peak_1206	728	.	28.1655	0.0176523	0.205041	287	h1SMcT0000485	11478	chr4_64137905_64138832	SpolcG0017742	chr4	64120134	64151919	11478	chr1_28040162_28041554	SlugcG0000337	chr1	28009191	28075189	11478	chr1_134804215_134805772	SnovcG0001851	chr1	134765090	134822363	11478	YES
chr1_h1	18025453	18026208	755	chr1_h1_18025453_18026208	0	putative_enhancer	not_conserved	Intron (h1SMcT0000485.1/h1SMcG0000485, intron 10 of 13)	1	18003233	18036312	33080	1	h1SMcG0000485	h1SMcT0000485.1	22221	Intron	secondary_peak_1207	80	.	22.2961	0.641521	0.998883	102	h1SMcT0000485	11478
chr1_h1	18038823	18039134	311	chr1_h1_18038823_18039134	3	putative_enhancer	partially_conserved	Exon (h1SMcT0000486.1/h1SMcG0000486, exon 3 of 5)	1	18036313	18050490	14178	2	h1SMcG0000486	h1SMcT0000486.1	11356	Exon	secondary_peak_1209	143	.	16.7074	0.450841	0.998883	101	h1SMcT0000486	11479
chr1_h1	18107462	18107926	464	chr1_h1_18107462_18107926	0	putative_enhancer	not_conserved	Intron (h1SMcT0000487.1/h1SMcG0000487, intron 2 of 2)	1	18083366	18121208	37843	1	h1SMcG0000487	h1SMcT0000487.1	24097	Intron	secondary_peak_1213	210	.	23.2244	0.311771	0.998883	294	h1SMcT0000487	11480
chr1_h1	18157419	18157830	411	chr1_h1_18157419_18157830	3	putative_enhancer	partially_conserved	Intron (h1SMcT0000489.1/h1SMcG0000489, intron 2 of 6)	1	18151952	18178794	26843	1	h1SMcG0000489	h1SMcT0000489.1	5468	Intron	primary_peak_1218	305	.	24.4649	0.183493	0.860038	260	h1SMcT0000489	11482
chr1_h1	18325080	18325735	655	chr1_h1_18325080_18325735	0	putative_enhancer	not_conserved	Intron (h1SMcT0000490.1/h1SMcG0000490, intron 2 of 14)	1	18245399	18353365	107967	2	h1SMcG0000490	h1SMcT0000490.1	27630	Intron	secondary_peak_1228	98	.	23.5826	0.578474	0.998883	79	h1SMcT0000490	11483
chr1_h1	18400441	18400622	181	chr1_h1_18400441_18400622	11	putative_enhancer	partially_conserved	Distal Intergenic	1	18392348	18393423	1076	1	h1SMcG0000491	h1SMcT0000491.1	8094	Distal intergenic	primary_peak_1234	302	.	20.8266	0.186979	0.868235	90	h1SMcT0000491	11484							chr1_29241355_29242708	SlugcG0000343	chr1	29170020	29171227	11484
chr1_h1	18401615	18402219	604	chr1_h1_18401615_18402219	20	putative_enhancer	partially_conserved	Distal Intergenic	1	18392348	18393423	1076	1	h1SMcG0000491	h1SMcT0000491.1	9268	Distal intergenic	primary_peak_1235	626	.	30.0304	0.0309567	0.296713	294	h1SMcT0000491	11484	chr4_63780143_63780543	SpolcG0017736	chr4	63788005	63789162	11484							chr1_133941153_133942740	SnovcG0001844	chr1	133760767	133842888	11485	NO
chr1_h1	18652584	18653625	1041	chr1_h1_18652584_18653625	1	putative_enhancer	partially_conserved	Intron (h1SMcT0000496.1/h1SMcG0000496, intron 2 of 2)	1	18632797	18704201	71405	2	h1SMcG0000496	h1SMcT0000496.1	50576	Intron	primary_peak_1242	380	.	37.8802	0.12102	0.684767	75	h1SMcT0000496	11488
chr1_h1	18862440	18863149	709	chr1_h1_18862440_18863149	30	putative_enhancer	highly_conserved	Distal Intergenic	1	18821860	18847114	25255	2	h1SMcG0000497	h1SMcT0000497.1	-15327	Distal intergenic	primary_peak_1251	1000	.	78.5714	2.68673e-05	0.00186334	429	h1SMcT0000497	11489	chr4_63372758_63373168	SpolcG0017728	chr4	63322625	63351332	11491													NO
chr1_h1	18889027	18889460	433	chr1_h1_18889027_18889460	0	putative_enhancer	not_conserved	Distal Intergenic	1	18896164	18935011	38848	1	h1SMcG0000499	h1SMcT0000499.1	-6704	Distal intergenic	primary_peak_1253	262	.	22.0834	0.233011	0.971335	128	h1SMcT0000499	11491
chr1_h1	18889460	18889725	265	chr1_h1_18889460_18889725	0	putative_enhancer	not_conserved	Distal Intergenic	1	18896164	18935011	38848	1	h1SMcG0000499	h1SMcT0000499.1	-6439	Distal intergenic	secondary_peak_1254	240	.	22.0834	0.263188	0.998883	132	h1SMcT0000499	11491
chr1_h1	18895880	18896419	539	chr1_h1_18895880_18896419	30	putative_enhancer	highly_conserved	Promoter (<=1kb)	1	18896164	18935011	38848	1	h1SMcG0000499	h1SMcT0000499.1	0	<1kb TSS	primary_peak_1255	1000	.	57.3929	0.000772325	0.0227728	179	h1SMcT0000499	11491	chr4_63351024_63351404	SpolcG0017728	chr4	63322625	63351332	11491	chr1_30827058_30827556	SlugcG0000354	chr1	30827331	30949356	11491	chr1_132639230_132639663	SnovcG0001838	chr1	132538078	132639544	11491	YES
chr1_h1	18923439	18924572	1133	chr1_h1_18923439_18924572	30	putative_enhancer	highly_conserved	Exon (h1SMcT0000499.1/h1SMcG0000499, exon 5 of 12)	1	18896164	18935011	38848	1	h1SMcG0000499	h1SMcT0000499.1	27276	Exon	primary_peak_1256	1000	.	64.5087	0.000311605	0.0117313	489	h1SMcT0000499	11491	chr4_63331681_63332631	SpolcG0017728	chr4	63322625	63351332	11491	chr1_30927793_30928391	SlugcG0000354	chr1	30827331	30949356	11491	chr1_132555998_132556817	SnovcG0001838	chr1	132538078	132639544	11491	YES
chr1_h1	18931584	18932272	688	chr1_h1_18931584_18932272	30	putative_enhancer	highly_conserved	Exon (h1SMcT0000499.1/h1SMcG0000499, exon 9 of 12)	1	18896164	18935011	38848	1	h1SMcG0000499	h1SMcT0000499.1	35421	Exon	primary_peak_1257	877	.	41.5352	0.0076937	0.116223	412	h1SMcT0000499	11491	chr4_63324059_63324462	SpolcG0017728	chr4	63322625	63351332	11491	chr1_30931845_30932154	SlugcG0000354	chr1	30827331	30949356	11491	chr1_132548145_132548440	SnovcG0001838	chr1	132538078	132639544	11491	YES
chr1_h1	18954141	18954627	486	chr1_h1_18954141_18954627	0	putative_enhancer	not_conserved	Intron (h1SMcT0000500.1/h1SMcG0000500, intron 1 of 2)	1	18947667	18973886	26220	1	h1SMcG0000500	h1SMcT0000500.1	6475	Intron	secondary_peak_1259	76	.	14.0656	0.654031	0.998883	228	h1SMcT0000500	11492
chr1_h1	18957783	18958075	292	chr1_h1_18957783_18958075	21	putative_enhancer	partially_conserved	Intron (h1SMcT0000500.1/h1SMcG0000500, intron 1 of 2)	1	18947667	18973886	26220	1	h1SMcG0000500	h1SMcT0000500.1	10117	Intron	primary_peak_1260	377	.	19.09	0.12304	0.691353	98	h1SMcT0000500	11492
chr1_h1	18961262	18961835	573	chr1_h1_18961262_18961835	3	putative_enhancer	partially_conserved	Intron (h1SMcT0000500.1/h1SMcG0000500, intron 1 of 2)	1	18947667	18973886	26220	1	h1SMcG0000500	h1SMcT0000500.1	13596	Intron	primary_peak_1261	418	.	22.2037	0.0980249	0.606871	216	h1SMcT0000500	11492
chr1_h1	19075569	19075937	368	chr1_h1_19075569_19075937	21	putative_enhancer	partially_conserved	Intron (h1SMcT0000504.1/h1SMcG0000504, intron 7 of 8)	1	19068467	19097684	29218	2	h1SMcG0000504	h1SMcT0000504.1	21747	Intron	primary_peak_1271	379	.	19.6656	0.122218	0.688736	230	h1SMcT0000504	11495							chr1_389786414_389787730	SlugcG0005084	chr1	389744384	389814231	20825	chr1_131885277_131885459	SnovcG0001834	chr1	131851411	131895605	11495	NO
chr1_h1	19079553	19079865	312	chr1_h1_19079553_19079865	12	putative_enhancer	partially_conserved	Exon (h1SMcT0000504.1/h1SMcG0000504, exon 6 of 9)	1	19068467	19097684	29218	2	h1SMcG0000504	h1SMcT0000504.1	17819	Exon	secondary_peak_1273	86	.	13.1036	0.618487	0.998883	232	h1SMcT0000504	11495							chr1_389778212_389778991	SlugcG0005084	chr1	389744384	389814231	20825							NO
chr1_h1	19086263	19086643	380	chr1_h1_19086263_19086643	12	putative_enhancer	partially_conserved	Exon (h1SMcT0000504.1/h1SMcG0000504, exon 3 of 9)	1	19068467	19097684	29218	2	h1SMcG0000504	h1SMcT0000504.1	11041	Exon	secondary_peak_1275	23	.	9.59258	0.878054	0.998883	243	h1SMcT0000504	11495							chr1_389767097_389767584	SlugcG0005084	chr1	389744384	389814231	20825							NO
chr1_h1	19088099	19088555	456	chr1_h1_19088099_19088555	2	putative_enhancer	partially_conserved	Intron (h1SMcT0000504.1/h1SMcG0000504, intron 2 of 8)	1	19068467	19097684	29218	2	h1SMcG0000504	h1SMcT0000504.1	9129	Intron	primary_peak_1276	339	.	17.4997	0.151991	0.778072	267	h1SMcT0000504	11495
chr1_h1	19218362	19219542	1180	chr1_h1_19218362_19219542	21	putative_enhancer	partially_conserved	Intron (h1SMcT0000508.1/h1SMcG0000508, intron 10 of 17)	1	19199947	19236786	36840	2	h1SMcG0000508	h1SMcT0000508.1	17244	Intron	primary_peak_1288	1000	.	67.4511	0.000143055	0.00660446	930	h1SMcT0000508	11497	chr4_63173479_63174815	SpolcG0017720	chr4	63154402	63190776	11497							chr1_131718478_131718701	SnovcG0001832	chr1	131689990	131749271	11497
chr1_h1	19328102	19328551	449	chr1_h1_19328102_19328551	21	putative_enhancer	partially_conserved	Distal Intergenic	1	19338773	19339537	765	2	h1SMcG0000510	h1SMcT0000510.1	10986	Distal intergenic	primary_peak_1292	626	.	36.1609	0.0309935	0.296934	186	h1SMcT0000510	11499	chr4_63015827_63016095	SpolcG0017718	chr4	63001426	63002115	11499							chr1_131469802_131470109	SnovcG0001831	chr1	131435202	131436378	11499
chr1_h1	19345826	19346146	320	chr1_h1_19345826_19346146	0	putative_enhancer	not_conserved	Distal Intergenic	1	19338773	19339537	765	2	h1SMcG0000510	h1SMcT0000510.1	-6290	Distal intergenic	secondary_peak_1294	26	.	13.3486	0.86356	0.998883	216	h1SMcT0000510	11499
chr1_h1	19372916	19373410	494	chr1_h1_19372916_19373410	30	putative_enhancer	highly_conserved	Exon (h1SMcT0000511.1/h1SMcG0000511, exon 8 of 8)	1	19372751	19391358	18608	2	h1SMcG0000511	h1SMcT0000511.1	17948	Exon	primary_peak_1296	911	.	35.9956	0.00636872	0.102216	258	h1SMcT0000511	11500	chr4_62975275_62975643	SpolcG0017717	chr4	62951330	62975836	11500	chr1_10164270_10164919	SlugcG0000128	chr1	10164298	10226203	11500	chr1_131235702_131236071	SnovcG0001830	chr1	131186912	131236156	11500	YES
chr1_h1	19375076	19375297	221	chr1_h1_19375076_19375297	11	putative_enhancer	partially_conserved	Intron (h1SMcT0000511.1/h1SMcG0000511, intron 7 of 7)	1	19372751	19391358	18608	2	h1SMcG0000511	h1SMcT0000511.1	16061	Intron	secondary_peak_1297	117	.	13.7413	0.522196	0.998883	115	h1SMcT0000511	11500							chr1_10174916_10175283	SlugcG0000128	chr1	10164298	10226203	11500
chr1_h1	19378075	19378462	387	chr1_h1_19378075_19378462	30	putative_enhancer	highly_conserved	Intron (h1SMcT0000511.1/h1SMcG0000511, intron 7 of 7)	1	19372751	19391358	18608	2	h1SMcG0000511	h1SMcT0000511.1	12896	Intron	primary_peak_1298	493	.	29.3327	0.0647601	0.473256	107	h1SMcT0000511	11500	chr4_62965504_62965756	SpolcG0017717	chr4	62951330	62975836	11500	chr1_10180892_10181550	SlugcG0000128	chr1	10164298	10226203	11500	chr1_131212686_131213097	SnovcG0001830	chr1	131186912	131236156	11500	YES
chr1_h1	19387265	19387699	434	chr1_h1_19387265_19387699	0	putative_enhancer	not_conserved	Intron (h1SMcT0000511.1/h1SMcG0000511, intron 4 of 7)	1	19372751	19391358	18608	2	h1SMcG0000511	h1SMcT0000511.1	3659	Intron	primary_peak_1299	791	.	40.0274	0.0123874	0.161725	297	h1SMcT0000511	11500
chr1_h1	19519089	19521338	2249	chr1_h1_19519089_19521338	30	putative_enhancer	highly_conserved	Exon (h1SMcT0000515.1/h1SMcG0000515, exon 11 of 12)	1	19509776	19519837	10062	1	h1SMcG0000515	h1SMcT0000515.1	9314	Exon	primary_peak_1313	1000	.	28.3087	0.000556562	0.0179184	897	h1SMcT0000515	11504	chr4_62815655_62817454	SpolcG0017713	chr4	62816509	62826435	11504	chr1_10475488_10477903	SlugcG0000132	chr1	10442082	10477569	11504	chr1_130873463_130875056	SnovcG0001825	chr1	130873980	130886907	11504	YES
chr1_h1	19526090	19527172	1082	chr1_h1_19526090_19527172	0	putative_enhancer	not_conserved	Distal Intergenic	1	19534370	19536834	2465	1	h1SMcG0000516	h1SMcT0000516.1	-7198	Distal intergenic	primary_peak_1314	425	.	37.8363	0.0944287	0.593967	296	h1SMcT0000516	11505
chr1_h1	19777658	19777940	282	chr1_h1_19777658_19777940	3	putative_enhancer	partially_conserved	Intron (h1SMcT0000524.1/h1SMcG0000524, intron 1 of 3)	1	19766701	19793719	27019	1	h1SMcG0000524	h1SMcT0000524.1	10958	Intron	secondary_peak_1323	200	.	17.8687	0.329214	0.998883	215	h1SMcT0000524	11512
chr1_h1	19782427	19782928	501	chr1_h1_19782427_19782928	30	putative_enhancer	highly_conserved	Intron (h1SMcT0000524.1/h1SMcG0000524, intron 1 of 3)	1	19766701	19793719	27019	1	h1SMcG0000524	h1SMcT0000524.1	15727	Intron	primary_peak_1324	1000	.	30.8314	0.00386081	0.0721806	336	h1SMcT0000524	11512	chr4_62512523_62513134	SpolcG0017705	chr4	62501293	62536763	11512	chr1_10982629_10983143	SlugcG0000140	chr1	10951167	11006576	11512	chr1_129957412_129957972	SnovcG0001815	chr1	129943572	129983786	11512	YES
chr1_h1	19871632	19871966	334	chr1_h1_19871632_19871966	2	putative_enhancer	partially_conserved	Intron (h1SMcT0000526.1/h1SMcG0000526, intron 3 of 3)	1	19871122	19883647	12526	2	h1SMcG0000526	h1SMcT0000526.1	11681	Intron	secondary_peak_1331	26	.	15.006	0.864737	0.998883	167	h1SMcT0000526	11514
chr1_h1	20150548	20151070	522	chr1_h1_20150548_20151070	0	putative_enhancer	not_conserved	Intron (h1SMnT0000861.5/h1SMnG0000861, intron 1 of 2)	1	20147391	20179467	32077	2	h1SMcG0000534	h1SMcT0000534.2	28397	Intron	secondary_peak_1343	170	.	33.5673	0.388839	0.998883	62	h1SMcT0000534	11520
chr1_h1	20211361	20211691	330	chr1_h1_20211361_20211691	12	putative_enhancer	partially_conserved	Intron (h1SMcT0000536.1/h1SMcG0000536, intron 2 of 11)	1	20197991	20224711	26721	1	h1SMcG0000536	h1SMcT0000536.1	13371	Intron	secondary_peak_1347	23	.	17.5301	0.878584	0.998883	165	h1SMcT0000536	11522							chr1_262997113_262997752	SlugcG0003237	chr1	262990208	263040153	1680							NO
chr1_h1	20608972	20609238	266	chr1_h1_20608972_20609238	10	putative_enhancer	partially_conserved	Intron (h1SMcT0000545.1/h1SMcG0000545, intron 4 of 10)	1	20601726	20631862	30137	1	h1SMcG0000545	h1SMcT0000545.1	7247	Intron	secondary_peak_1365	97	.	12.4122	0.583273	0.998883	84	h1SMcT0000545	11526
chr1_h1	20610760	20611893	1133	chr1_h1_20610760_20611893	30	putative_enhancer	highly_conserved	Intron (h1SMcT0000545.1/h1SMcG0000545, intron 4 of 10)	1	20601726	20631862	30137	1	h1SMcG0000545	h1SMcT0000545.1	9035	Intron	primary_peak_1366	1000	.	33.4815	0.000205713	0.00863591	605	h1SMcT0000545	11526	chr4_62124986_62125455	SpolcG0017695	chr4	62111098	62128715	11526	chr1_11911250_11912137	SlugcG0000151	chr1	11893397	11961726	11526	chr1_127932232_127932870	SnovcG0001805	chr1	127910678	127949445	11526	YES
chr1_h1	20627177	20627492	315	chr1_h1_20627177_20627492	12	putative_enhancer	partially_conserved	Intron (h1SMcT0000545.1/h1SMcG0000545, intron 7 of 10)	1	20601726	20631862	30137	1	h1SMcG0000545	h1SMcT0000545.1	25452	Intron	secondary_peak_1369	154	.	13.8385	0.425083	0.998883	79	h1SMcT0000545	11526							chr1_11953161_11953990	SlugcG0000151	chr1	11893397	11961726	11526
chr1_h1	20748829	20749286	457	chr1_h1_20748829_20749286	3	putative_enhancer	partially_conserved	Distal Intergenic	1	20770178	20773600	3423	2	h1SMnG0000901	h1SMnT0000901.1	24314	Distal intergenic	secondary_peak_1377	81	.	18.4688	0.637935	0.998883	312	h1SMnT0000901
chr1_h1	20878150	20878933	783	chr1_h1_20878150_20878933	30	putative_enhancer	highly_conserved	Exon (h1SMcT0000548.1/h1SMcG0000548, exon 4 of 4)	1	20874830	20878508	3679	1	h1SMcG0000548	h1SMcT0000548.1	3321	Exon	primary_peak_1386	1000	.	55.4662	0.000248645	0.00993798	556	h1SMcT0000548	11528	chr4_69826541_69827029	SpolcG0017919	chr4	69826907	69831299	11528	chr1_381001811_381002440	SlugcG0004978	chr1	381002559	381007359	11528	chr3_62309194_62309854	SnovcG0017057	chr3	62309733	62318756	11528	YES
chr1_h1	20886871	20887774	903	chr1_h1_20886871_20887774	30	putative_enhancer	highly_conserved	Distal Intergenic	1	20874830	20878508	3679	1	h1SMcG0000548	h1SMcT0000548.1	12042	Distal intergenic	secondary_peak_1387	38	.	65.8146	0.80932	0.998883	425	h1SMcT0000548	11528	chr4_69815071_69815632	SpolcG0017919	chr4	69826907	69831299	11528	chr1_380986968_380987575	SlugcG0004978	chr1	381002559	381007359	11528	chr3_62284867_62285133	SnovcG0017056	chr3	62254817	62270137	11529	NO
chr1_h1	21020962	21021860	898	chr1_h1_21020962_21021860	21	putative_enhancer	partially_conserved	Distal Intergenic	1	21012564	21017035	4472	2	h1SMcG0000552	h1SMcT0000552.1	-3928	Distal intergenic	primary_peak_1392	1000	.	46.5393	0.000864571	0.0247488	628	h1SMcT0000552	11532							chr1_380707294_380707964	SlugcG0004971	chr1	380696154	380697293	11533	chr3_62114283_62114886	SnovcG0017051	chr3	62119611	62130553	11532	NO
chr1_h1	21160256	21160753	497	chr1_h1_21160256_21160753	12	putative_enhancer	partially_conserved	Intron (h1SMcT0000556.1/h1SMcG0000556, intron 4 of 12)	1	21149542	21178215	28674	1	h1SMcG0000556	h1SMcT0000556.1	10715	Intron	primary_peak_1401	561	.	33.7267	0.0444263	0.373819	364	h1SMcT0000556	11535
chr1_h1	21188170	21189794	1624	chr1_h1_21188170_21189794	0	putative_enhancer	not_conserved	Distal Intergenic	1	21198970	21228092	29123	1	h1SMcG0000557	h1SMcT0000557.1	-9176	Distal intergenic	primary_peak_1403	435	.	29.9076	0.0894787	0.575883	960	h1SMcT0000557	11535
chr1_h1	21208611	21209326	715	chr1_h1_21208611_21209326	3	putative_enhancer	partially_conserved	Exon (h1SMcT0000557.1/h1SMcG0000557, exon 6 of 14)	1	21198970	21228092	29123	1	h1SMcG0000557	h1SMcT0000557.1	9642	Exon	secondary_peak_1404	31	.	34.584	0.839909	0.998883	241	h1SMcT0000557	11535
chr1_h1	21209388	21210361	973	chr1_h1_21209388_21210361	0	putative_enhancer	not_conserved	Intron (h1SMcT0000557.1/h1SMcG0000557, intron 7 of 13)	1	21198970	21228092	29123	1	h1SMcG0000557	h1SMcT0000557.1	10419	Intron	primary_peak_1405	417	.	34.584	0.098856	0.609713	715	h1SMcT0000557	11535
chr1_h1	21347481	21348053	572	chr1_h1_21347481_21348053	21	putative_enhancer	partially_conserved	Exon (h1SMcT0000560.1/h1SMcG0000560, exon 5 of 11)	1	21314013	21359131	45119	1	h1SMcG0000560	h1SMcT0000560.1	33469	Exon	primary_peak_1427	443	.	22.568	0.0855212	0.560273	148	h1SMcT0000560	11538													chr3_61765937_61766874	SnovcG0017044	chr3	61731686	61806451	11538
chr1_h1	21351345	21351703	358	chr1_h1_21351345_21351703	3	putative_enhancer	partially_conserved	Intron (h1SMcT0000560.1/h1SMcG0000560, intron 8 of 10)	1	21314013	21359131	45119	1	h1SMcG0000560	h1SMcT0000560.1	37333	Intron	secondary_peak_1428	230	.	18.1379	0.278381	0.998883	185	h1SMcT0000560	11538
chr1_h1	21455765	21456416	651	chr1_h1_21455765_21456416	12	putative_enhancer	partially_conserved	Intron (h1SMcT0000564.1/h1SMcG0000564, intron 11 of 11)	1	21433982	21460476	26495	1	h1SMcG0000564	h1SMcT0000564.1	21784	Intron	primary_peak_1437	489	.	22.5667	0.0663737	0.480954	259	h1SMcT0000564	11542							chr1_383305757_383306623	SlugcG0005001	chr1	383305228	383327476	20796							NO
chr1_h1	21490349	21490861	512	chr1_h1_21490349_21490861	21	putative_enhancer	partially_conserved	Exon (h1SMcT0000565.1/h1SMcG0000565, exon 11 of 11)	1	21462853	21490713	27861	1	h1SMcG0000565	h1SMcT0000565.1	27497	Exon	primary_peak_1443	1000	.	31.7741	0.00312379	0.0621061	285	h1SMcT0000565	11543	chr4_69451798_69452476	SpolcG0017904	chr4	69451976	69472147	11543							chr3_61339859_61340075	SnovcG0017039	chr3	61339686	61398179	11543
chr1_h1	21514503	21514843	340	chr1_h1_21514503_21514843	10	putative_enhancer	partially_conserved	Intron (h1SMcT0000566.1/h1SMcG0000566, intron 2 of 4)	1	21507581	21519320	11740	2	h1SMcG0000566	h1SMcT0000566.1	4477	Intron	secondary_peak_1446	225	.	17.7015	0.286276	0.998883	174	h1SMcT0000566	11544							chr1_393556137_393556385	SlugcG0005162	chr1	393539542	393581679	20841							NO
chr1_h1	21693135	21693471	336	chr1_h1_21693135_21693471	12	putative_enhancer	partially_conserved	Exon (h1SMcT0000574.1/h1SMcG0000574, exon 8 of 11)	1	21689936	21710869	20934	2	h1SMcG0000574	h1SMcT0000574.1	17398	Exon	primary_peak_1470	532	.	27.6787	0.0522149	0.413257	206	h1SMcT0000574	11550	chr4_69381812_69382011	SpolcG0017896	chr4	69361054	69383439	11550
chr1_h1	21694606	21695051	445	chr1_h1_21694606_21695051	30	putative_enhancer	highly_conserved	Intron (h1SMcT0000574.1/h1SMcG0000574, intron 6 of 10)	1	21689936	21710869	20934	2	h1SMcG0000574	h1SMcT0000574.1	15818	Intron	primary_peak_1471	637	.	32.2168	0.0290839	0.284991	294	h1SMcT0000574	11550	chr4_69380001_69380817	SpolcG0017896	chr4	69361054	69383439	11550	chr1_283031462_283032097	SlugcG0003459	chr1	283018259	283060832	11550	chr3_61073364_61073540	SnovcG0017030	chr3	61057348	61081681	11550	YES
chr1_h1	21862141	21863622	1481	chr1_h1_21862141_21863622	30	putative_enhancer	highly_conserved	Exon (h1SMcT0000584.1/h1SMcG0000584, exon 6 of 7)	1	21862843	21874207	11365	2	h1SMcG0000584	h1SMcT0000584.1	10585	Exon	primary_peak_1483	862	.	32.8424	0.008375	0.123336	866	h1SMcT0000584	11559	chr4_69322599_69323672	SpolcG0017890	chr4	69309696	69323631	11559	chr1_282804023_282805194	SlugcG0003452	chr1	282775669	282805036	11559
chr1_h1	21868133	21868629	496	chr1_h1_21868133_21868629	30	putative_enhancer	highly_conserved	Intron (h1SMcT0000584.1/h1SMcG0000584, intron 3 of 6)	1	21862843	21874207	11365	2	h1SMcG0000584	h1SMcT0000584.1	5578	Intron	primary_peak_1484	586	.	21.5546	0.0385938	0.342127	209	h1SMcT0000584	11559	chr4_69312790_69312983	SpolcG0017890	chr4	69309696	69323631	11559	chr1_282787532_282788770	SlugcG0003452	chr1	282775669	282805036	11559	chr3_60796834_60797782	SnovcG0017025	chr3	60777423	60810356	11559	YES
chr1_h1	21908251	21909925	1674	chr1_h1_21908251_21909925	0	putative_enhancer	not_conserved	Exon (h1SMcT0000586.1/h1SMcG0000586, exon 11 of 11)	1	21909069	21980902	71834	2	h1SMcG0000586	h1SMcT0000586.1	70977	Exon	primary_peak_1493	1000	.	50.6107	2.24433e-06	0.000274459	613	h1SMcT0000586	11561
chr1_h1	21940223	21940463	240	chr1_h1_21940223_21940463	12	putative_enhancer	partially_conserved	Intron (h1SMcT0000586.1/h1SMcG0000586, intron 2 of 10)	1	21909069	21980902	71834	2	h1SMcG0000586	h1SMcT0000586.1	40439	Intron	secondary_peak_1499	16	.	13.7494	0.914867	0.998883	120	h1SMcT0000586	11561	chr4_69266361_69267781	SpolcG0017888	chr4	69222790	69301068	11561
chr1_h1	21948888	21949362	474	chr1_h1_21948888_21949362	30	putative_enhancer	highly_conserved	Intron (h1SMcT0000586.1/h1SMcG0000586, intron 1 of 10)	1	21909069	21980902	71834	2	h1SMcG0000586	h1SMcT0000586.1	31540	Intron	primary_peak_1502	987	.	32.7983	0.004176	0.0762546	278	h1SMcT0000586	11561	chr4_69257984_69258689	SpolcG0017888	chr4	69222790	69301068	11561	chr1_282647854_282648458	SlugcG0003450	chr1	282597819	282709056	11561	chr3_60618602_60619188	SnovcG0017023	chr3	60569512	60693884	11561	YES
chr1_h1	21962844	21963288	444	chr1_h1_21962844_21963288	0	putative_enhancer	not_conserved	Intron (h1SMcT0000586.1/h1SMcG0000586, intron 1 of 10)	1	21909069	21980902	71834	2	h1SMcG0000586	h1SMcT0000586.1	17614	Intron	secondary_peak_1505	47	.	13.997	0.767773	0.998883	162	h1SMcT0000586	11561
chr1_h1	21974083	21974404	321	chr1_h1_21974083_21974404	11	putative_enhancer	partially_conserved	Intron (h1SMcT0000586.1/h1SMcG0000586, intron 1 of 10)	1	21909069	21980902	71834	2	h1SMcG0000586	h1SMcT0000586.1	6498	Intron	primary_peak_1508	498	.	21.613	0.0629486	0.464533	105	h1SMcT0000586	11561													chr3_60577846_60578073	SnovcG0017023	chr3	60569512	60693884	11561
chr1_h1	22025489	22025753	264	chr1_h1_22025489_22025753	0	putative_enhancer	not_conserved	Intron (h1SMcT0000587.1/h1SMcG0000587, intron 6 of 16)	1	21997930	22103902	105973	2	h1SMcG0000587	h1SMcT0000587.1	78149	Intron	secondary_peak_1513	28	.	12.1408	0.853901	0.998883	174	h1SMcT0000587	11562
chr1_h1	22033597	22033798	201	chr1_h1_22033597_22033798	3	putative_enhancer	partially_conserved	Exon (h1SMcT0000587.1/h1SMcG0000587, exon 5 of 17)	1	21997930	22103902	105973	2	h1SMcG0000587	h1SMcT0000587.1	70104	Exon	secondary_peak_1514	37	.	15.9943	0.811443	0.998883	122	h1SMcT0000587	11562
chr1_h1	22048988	22049209	221	chr1_h1_22048988_22049209	3	putative_enhancer	partially_conserved	Intron (h1SMcT0000587.1/h1SMcG0000587, intron 1 of 16)	1	21997930	22103902	105973	2	h1SMcG0000587	h1SMcT0000587.1	54693	Intron	secondary_peak_1516	238	.	22.7159	0.266821	0.998883	112	h1SMcT0000587	11562
chr1_h1	22056387	22056682	295	chr1_h1_22056387_22056682	3	putative_enhancer	partially_conserved	Intron (h1SMcT0000587.1/h1SMcG0000587, intron 1 of 16)	1	21997930	22103902	105973	2	h1SMcG0000587	h1SMcT0000587.1	47220	Intron	secondary_peak_1517	13	.	14.9878	0.928807	0.998883	245	h1SMcT0000587	11562
chr1_h1	22166674	22167793	1119	chr1_h1_22166674_22167793	21	putative_enhancer	partially_conserved	Exon (h1SMcT0000588.1/h1SMcG0000588, exon 6 of 22)	1	22135301	22200957	65657	1	h1SMcG0000588	h1SMcT0000588.1	31374	Exon	primary_peak_1533	827	.	28.2313	0.010176	0.14149	399	h1SMcT0000588	11563							chr1_282244039_282245229	SlugcG0003447	chr1	282150255	282280912	11563	chr3_60309676_60310327	SnovcG0017021	chr3	60244396	60327931	11563
chr1_h1	22174753	22175057	304	chr1_h1_22174753_22175057	0	putative_enhancer	not_conserved	Intron (h1SMcT0000588.1/h1SMcG0000588, intron 9 of 21)	1	22135301	22200957	65657	1	h1SMcG0000588	h1SMcT0000588.1	39453	Intron	secondary_peak_1534	237	.	20.2045	0.26825	0.998883	172	h1SMcT0000588	11563
chr1_h1	22182603	22182814	211	chr1_h1_22182603_22182814	3	putative_enhancer	partially_conserved	Exon (h1SMcT0000588.1/h1SMcG0000588, exon 11 of 22)	1	22135301	22200957	65657	1	h1SMcG0000588	h1SMcT0000588.1	47303	Exon	secondary_peak_1536	19	.	9.47611	0.896964	0.998883	151	h1SMcT0000588	11563
chr1_h1	22190993	22192205	1212	chr1_h1_22190993_22192205	1	putative_enhancer	partially_conserved	Intron (h1SMcT0000588.1/h1SMcG0000588, intron 18 of 21)	1	22135301	22200957	65657	1	h1SMcG0000588	h1SMcT0000588.1	55693	Intron	secondary_peak_1537	3	.	43.6191	0.981645	0.998883	219	h1SMcT0000588	11563
chr1_h1	22192777	22193335	558	chr1_h1_22192777_22193335	1	putative_enhancer	partially_conserved	Intron (h1SMcT0000588.1/h1SMcG0000588, intron 18 of 21)	1	22135301	22200957	65657	1	h1SMcG0000588	h1SMcT0000588.1	57477	Intron	secondary_peak_1538	245	.	43.6191	0.255952	0.998883	326	h1SMcT0000588	11563
chr1_h1	23555737	23556544	807	chr1_h1_23555737_23556544	21	putative_enhancer	partially_conserved	Exon (h1SMcT0000615.1/h1SMcG0000615, exon 6 of 6)	1	23555770	23590803	35034	2	h1SMcG0000615	h1SMcT0000615.1	34259	Exon	primary_peak_1552	907	.	38.6647	0.00650956	0.103709	184	h1SMcT0000615	11570	chr4_65148461_65148749	SpolcG0017774	chr4	65148432	65187168	11570							chr1_136874254_136874754	SnovcG0001869	chr1	136874730	136957683	11570
chr1_h1	23630834	23631154	320	chr1_h1_23630834_23631154	0	putative_enhancer	not_conserved	Promoter (<=1kb)	1	23628112	23630235	2124	2	h1SMcG0000616	h1SMcT0000616.1	-600	<1kb TSS	secondary_peak_1556	143	.	18.5695	0.451515	0.998883	211	h1SMcT0000616	11571
chr1_h1	23830146	23830544	398	chr1_h1_23830146_23830544	2	putative_enhancer	partially_conserved	Distal Intergenic	1	23839027	23873996	34970	1	h1SMcG0000619	h1SMcT0000619.1	-8483	Distal intergenic	primary_peak_1561	352	.	27.5857	0.141366	0.747271	184	h1SMcT0000619	11574
chr1_h1	23924821	23925172	351	chr1_h1_23924821_23925172	3	putative_enhancer	partially_conserved	Distal Intergenic	1	23861419	23873996	12578	1	h1SMcG0000619	h1SMcT0000619.7	63403	Distal intergenic	primary_peak_1563	452	.	30.5289	0.081471	0.544849	156	h1SMcT0000619	11574
chr1_h1	24028824	24029521	697	chr1_h1_24028824_24029521	30	putative_enhancer	highly_conserved	Exon (h1SMcT0000620.1/h1SMcG0000620, exon 5 of 10)	1	24009236	24043794	34559	1	h1SMcG0000620	h1SMcT0000620.1	19589	Exon	primary_peak_1565	760	.	39.7006	0.014712	0.181582	514	h1SMcT0000620	11575	chr4_65544797_65545151	SpolcG0017779	chr4	65524587	65553629	11575	chr1_388228272_388229793	SlugcG0005061	chr1	388203197	388246457	11575	chr1_137851899_137852375	SnovcG0001874	chr1	137815116	137870109	11575	YES
chr1_h1	24085412	24085923	511	chr1_h1_24085412_24085923	21	putative_enhancer	partially_conserved	Distal Intergenic	1	24093755	24095406	1652	2	h1SMcG0000622	h1SMcT0000622.1	9483	Distal intergenic	primary_peak_1567	1000	.	49.1632	0.00380987	0.071541	248	h1SMcT0000622	11577							chr1_388185270_388185760	SlugcG0005060	chr1	388195297	388198069	11576	chr1_137928756_137929276	SnovcG0001875	chr1	137902219	137904037	11576	NO
chr1_h1	24100699	24100970	271	chr1_h1_24100699_24100970	21	putative_enhancer	partially_conserved	Distal Intergenic	1	24093755	24095406	1652	2	h1SMcG0000622	h1SMcT0000622.1	-5294	Distal intergenic	secondary_peak_1568	85	.	18.5935	0.621443	0.998883	156	h1SMcT0000622	11577							chr1_388161327_388161623	SlugcG0005059	chr1	388168508	388170445	11577	chr1_137999387_137999582	SnovcG0001876	chr1	137985807	137987401	11577
chr1_h1	24107478	24108305	827	chr1_h1_24107478_24108305	12	putative_enhancer	partially_conserved	Distal Intergenic	1	24093755	24095406	1652	2	h1SMcG0000622	h1SMcT0000622.1	-12073	Distal intergenic	primary_peak_1569	709	.	38.5722	0.0195778	0.220064	344	h1SMcT0000622	11577							chr1_388131905_388132375	SlugcG0005058	chr1	388119285	388123567	14757							NO
chr1_h1	24122802	24123437	635	chr1_h1_24122802_24123437	1	putative_enhancer	partially_conserved	Distal Intergenic	1	24123767	24134495	10729	2	h1SMcG0000623	h1SMcT0000623.1	11058	Distal intergenic	secondary_peak_1570	217	.	17.9497	0.299052	0.998883	550	h1SMcT0000623	11578
chr1_h1	24128910	24129466	556	chr1_h1_24128910_24129466	21	putative_enhancer	partially_conserved	Exon (h1SMcT0000623.1/h1SMcG0000623, exon 4 of 6)	1	24123767	24134495	10729	2	h1SMcG0000623	h1SMcT0000623.1	5029	Exon	primary_peak_1573	471	.	20.6845	0.0733851	0.511321	148	h1SMcT0000623	11578							chr1_220764599_220765207	SlugcG0002728	chr1	220756521	220776998	11578	chr1_157492713_157494024	SnovcG0002127	chr1	157486180	157502123	11578
chr1_h1	24302866	24304101	1235	chr1_h1_24302866_24304101	1	putative_enhancer	partially_conserved	Intron (h1SMcT0000626.1/h1SMcG0000626, intron 2 of 16)	1	24301921	24345659	43739	1	h1SMcG0000626	h1SMcT0000626.1	946	Intron	primary_peak_1582	274	.	19.6421	0.217746	0.940085	1029	h1SMcT0000626	11580
chr1_h1	24307509	24307725	216	chr1_h1_24307509_24307725	20	putative_enhancer	partially_conserved	Intron (h1SMcT0000626.1/h1SMcG0000626, intron 3 of 16)	1	24301921	24345659	43739	1	h1SMcG0000626	h1SMcT0000626.1	5589	Intron	secondary_peak_1583	19	.	7.88467	0.897715	0.998883	73	h1SMcT0000626	11580							chr1_221240161_221240379	SlugcG0002733	chr1	221223249	221306970	11580	chr1_157891861_157892190	SnovcG0002131	chr1	157879664	157957921	11580
chr1_h1	24402777	24403170	393	chr1_h1_24402777_24403170	0	putative_enhancer	not_conserved	Exon (h1SMcT0000628.2/h1SMcG0000628, exon 3 of 3)	1	24399477	24407312	7836	2	h1SMcG0000628	h1SMcT0000628.1	4142	Exon	secondary_peak_1595	81	.	18.7853	0.635903	0.998883	59	h1SMcT0000628	11582
chr1_h1	24521998	24522769	771	chr1_h1_24521998_24522769	2	putative_enhancer	partially_conserved	Intron (h1SMcT0000629.1/h1SMcG0000629, intron 6 of 8)	1	24473860	24526679	52820	1	h1SMcG0000629	h1SMcT0000629.1	48139	Intron	primary_peak_1601	856	.	41.3937	0.00865919	0.126203	293	h1SMcT0000629	11583
chr1_h1	24590664	24591060	396	chr1_h1_24590664_24591060	3	putative_enhancer	partially_conserved	Exon (h1SMcT0000632.1/h1SMcG0000632, exon 2 of 2)	1	24590418	24593880	3463	2	h1SMcG0000632	h1SMcT0000632.1	2820	Exon	secondary_peak_1605	57	.	17.2433	0.727083	0.998883	198	h1SMcT0000632	11586
chr1_h1	24690599	24691173	574	chr1_h1_24690599_24691173	0	putative_enhancer	not_conserved	Distal Intergenic	1	24671825	24672744	920	2	h1SMcG0000634	h1SMcT0000634.1	-17856	Distal intergenic	primary_peak_1608	924	.	45.2143	0.00594571	0.0975592	260	h1SMcT0000634	11588
chr1_h1	24712065	24712683	618	chr1_h1_24712065_24712683	0	putative_enhancer	not_conserved	Distal Intergenic	1	24671825	24672744	920	2	h1SMcG0000634	h1SMcT0000634.1	-39322	Distal intergenic	secondary_peak_1610	210	.	29.4016	0.311399	0.998883	105	h1SMcT0000634	11588
chr1_h1	24863793	24864005	212	chr1_h1_24863793_24864005	0	putative_enhancer	not_conserved	Distal Intergenic	1	24940566	24942109	1544	1	h1SMcG0000636	h1SMcT0000636.1	-76561	Distal intergenic	secondary_peak_1613	77	.	18.2096	0.651292	0.998883	50	h1SMcT0000636	11590
chr1_h1	25008891	25009527	636	chr1_h1_25008891_25009527	1	putative_enhancer	partially_conserved	Intron (h1SMcT0000639.1/h1SMcG0000639, intron 4 of 4)	1	24978567	25013779	35213	2	h1SMcG0000639	h1SMcT0000639.1	4252	Intron	primary_peak_1622	284	.	17.6566	0.206295	0.913286	363	h1SMcT0000639	11593
chr1_h1	25592941	25593568	627	chr1_h1_25592941_25593568	20	putative_enhancer	partially_conserved	Intron (h1SMcT0000654.1/h1SMcG0000654, intron 4 of 16)	1	25585777	25603989	18213	1	h1SMcG0000654	h1SMcT0000654.1	7165	Intron	primary_peak_1641	403	.	19.7076	0.106931	0.637773	200	h1SMcT0000654	11601							chr1_223295165_223296116	SlugcG0002757	chr1	223268991	223301648	11601	chr1_158698665_158698896	SnovcG0002145	chr1	158681276	158712814	11601
chr1_h1	25603313	25603772	459	chr1_h1_25603313_25603772	12	putative_enhancer	partially_conserved	Exon (h1SMcT0000654.1/h1SMcG0000654, exon 15 of 17)	1	25585777	25603989	18213	1	h1SMcG0000654	h1SMcT0000654.1	17537	Exon	secondary_peak_1643	50	.	13.7852	0.755892	0.998883	271	h1SMcT0000654	11601													chr1_158712387_158712858	SnovcG0002145	chr1	158681276	158712814	11601
chr1_h1	25604323	25605286	963	chr1_h1_25604323_25605286	0	putative_enhancer	not_conserved	Distal Intergenic	1	25585777	25603989	18213	1	h1SMcG0000654	h1SMcT0000654.2	18547	Distal intergenic	primary_peak_1644	415	.	23.189	0.10006	0.613938	412	h1SMcT0000654	11601
chr1_h1	25663524	25663981	457	chr1_h1_25663524_25663981	3	putative_enhancer	partially_conserved	Distal Intergenic	1	25675821	25694328	18508	1	h1SMcG0000657	h1SMcT0000657.1	-11840	Distal intergenic	primary_peak_1649	319	.	23.9583	0.170327	0.827194	104	h1SMcT0000657	11604
chr1_h1	25677830	25678801	971	chr1_h1_25677830_25678801	21	putative_enhancer	partially_conserved	Intron (h1SMcT0000657.1/h1SMcG0000657, intron 2 of 8)	1	25675821	25694328	18508	1	h1SMcG0000657	h1SMcT0000657.1	2010	Intron	primary_peak_1652	524	.	25.2604	0.054669	0.425655	452	h1SMcT0000657	11604	chr4_24378405_24379341	SpolcG0016370	chr4	24377127	24398479	11604							chr1_158788326_158788618	SnovcG0002150	chr1	158785266	158820806	11604
chr1_h1	25682633	25683780	1147	chr1_h1_25682633_25683780	1	putative_enhancer	partially_conserved	Intron (h1SMcT0000657.1/h1SMcG0000657, intron 3 of 8)	1	25675821	25694328	18508	1	h1SMcG0000657	h1SMcT0000657.1	6813	Intron	secondary_peak_1653	55	.	23.1425	0.735585	0.998883	627	h1SMcT0000657	11604
chr1_h1	25683782	25684224	442	chr1_h1_25683782_25684224	1	putative_enhancer	partially_conserved	Intron (h1SMcT0000657.1/h1SMcG0000657, intron 3 of 8)	1	25675821	25694328	18508	1	h1SMcG0000657	h1SMcT0000657.1	7962	Intron	secondary_peak_1654	38	.	23.1425	0.805904	0.998883	167	h1SMcT0000657	11604
chr1_h1	25687784	25688135	351	chr1_h1_25687784_25688135	21	putative_enhancer	partially_conserved	Exon (h1SMcT0000657.1/h1SMcG0000657, exon 5 of 9)	1	25675821	25694328	18508	1	h1SMcG0000657	h1SMcT0000657.1	11964	Exon	secondary_peak_1655	22	.	11.4516	0.882229	0.998883	225	h1SMcT0000657	11604							chr1_223937565_223937980	SlugcG0002765	chr1	223914079	223947248	11604	chr1_158807082_158807502	SnovcG0002150	chr1	158785266	158820806	11604
chr1_h1	25774517	25775172	655	chr1_h1_25774517_25775172	21	putative_enhancer	partially_conserved	Exon (h1SMcT0000662.1/h1SMcG0000662, exon 8 of 9)	1	25773746	25784646	10901	2	h1SMcG0000662	h1SMcT0000662.1	9474	Exon	primary_peak_1658	412	.	51.0271	0.101366	0.618664	256	h1SMcT0000662	11608
chr1_h1	25780950	25782360	1410	chr1_h1_25780950_25782360	21	putative_enhancer	partially_conserved	Intron (h1SMcT0000662.1/h1SMcG0000662, intron 6 of 8)	1	25773746	25784646	10901	2	h1SMcG0000662	h1SMcT0000662.1	2286	Intron	primary_peak_1660	638	.	22.7295	0.0290656	0.284847	233	h1SMcT0000662	11608	chr4_24421502_24422824	SpolcG0016374	chr4	24415973	24427100	11608							chr1_158892539_158892984	SnovcG0002153	chr1	158881093	158901184	11608
chr1_h1	25828885	25829614	729	chr1_h1_25828885_25829614	0	putative_enhancer	not_conserved	Distal Intergenic	1	25834117	25850416	16300	2	h1SMnG0001097	h1SMnT0001097.1	20802	Distal intergenic	primary_peak_1663	730	.	38.5967	0.0174321	0.203196	482	h1SMnT0001097
chr1_h1	25895675	25896506	831	chr1_h1_25895675_25896506	0	putative_enhancer	not_conserved	Intron (h1SMcT0000664.1/h1SMcG0000664, intron 1 of 2)	1	25887391	25902953	15563	1	h1SMcG0000664	h1SMcT0000664.1	8285	Intron	secondary_peak_1667	48	.	17.2471	0.764155	0.998883	270	h1SMcT0000664	11609
chr1_h1	25901582	25902780	1198	chr1_h1_25901582_25902780	21	putative_enhancer	partially_conserved	Exon (h1SMcT0000664.1/h1SMcG0000664, exon 3 of 3)	1	25887391	25902953	15563	1	h1SMcG0000664	h1SMcT0000664.1	14192	Exon	secondary_peak_1668	74	.	34.7509	0.661119	0.998883	340	h1SMcT0000664	11609	chr4_24487829_24488353	SpolcG0016377	chr4	24469228	24488754	11609	chr1_224197052_224199043	SlugcG0002770	chr1	224179593	224198441	11609
chr1_h1	25921444	25922658	1214	chr1_h1_25921444_25922658	30	putative_enhancer	highly_conserved	Exon (h1SMcT0000666.1/h1SMcG0000666, exon 6 of 8)	1	25921977	25929797	7821	2	h1SMcG0000666	h1SMcT0000666.1	7139	Exon	primary_peak_1671	434	.	17.5819	0.0897612	0.576925	426	h1SMcT0000666	11611	chr4_24514306_24514658	SpolcG0016378	chr4	24510652	24511889	11610	chr1_224384812_224386290	SlugcG0002772	chr1	224385852	224400645	11611	chr1_159488987_159489645	SnovcG0002162	chr1	159489080	159498361	11611	NO
chr1_h1	25967308	25967935	627	chr1_h1_25967308_25967935	21	putative_enhancer	partially_conserved	Exon (h1SMcT0000669.1/h1SMcG0000669, exon 18 of 23)	1	25958043	26018431	60389	2	h1SMcG0000669	h1SMcT0000669.1	50496	Exon	primary_peak_1676	476	.	34.2086	0.0710353	0.500876	226	h1SMcT0000669	11613							chr1_224471174_224471608	SlugcG0002773	chr1	224450578	224615907	11613	chr1_159547631_159548168	SnovcG0002163	chr1	159532429	159678633	11613
chr1_h1	25991753	25992177	424	chr1_h1_25991753_25992177	21	putative_enhancer	partially_conserved	Exon (h1SMcT0000669.1/h1SMcG0000669, exon 9 of 23)	1	25958043	26018431	60389	2	h1SMcG0000669	h1SMcT0000669.1	26254	Exon	primary_peak_1680	259	.	19.4964	0.23718	0.97987	297	h1SMcT0000669	11613							chr1_224501638_224501839	SlugcG0002773	chr1	224450578	224615907	11613
chr1_h1	26010682	26011413	731	chr1_h1_26010682_26011413	0	putative_enhancer	not_conserved	Intron (h1SMcT0000669.1/h1SMcG0000669, intron 2 of 22)	1	25958043	26018431	60389	2	h1SMcG0000669	h1SMcT0000669.1	7018	Intron	primary_peak_1682	930	.	33.4344	0.00573941	0.0952475	357	h1SMcT0000669	11613
chr1_h1	26076751	26077779	1028	chr1_h1_26076751_26077779	30	putative_enhancer	highly_conserved	Distal Intergenic	1	25958043	26018431	60389	2	h1SMcG0000669	h1SMcT0000669.1	-58321	Distal intergenic	primary_peak_1689	1000	.	92.0297	8.96948e-06	0.000800696	637	h1SMcT0000669	11613	chr4_24615988_24616879	SpolcG0016382	chr4	24605171	24606224	17962	chr1_224678067_224678634	SlugcG0002774	chr1	224630170	224680323	20403	chr1_159791224_159791500	SnovcG0002163	chr1	159532429	159678633	11613	NO
chr1_h1	26207077	26207861	784	chr1_h1_26207077_26207861	10	putative_enhancer	partially_conserved	Distal Intergenic	1	26208372	26211563	3192	2	h1SMcG0000677	h1SMcT0000677.1	3702	Distal intergenic	secondary_peak_1700	121	.	30.0978	0.998883	0.998883	407	h1SMcT0000677	17505
chr1_h1	26207861	26208767	906	chr1_h1_26207861_26208767	0	putative_enhancer	not_conserved	Exon (h1SMcT0000677.1/h1SMcG0000677, exon 1 of 1)	1	26208372	26211563	3192	2	h1SMcG0000677	h1SMcT0000677.1	2796	Exon	secondary_peak_1701	5	.	30.0978	0.97061	0.998883	244	h1SMcT0000677	17505
chr1_h1	26391736	26391975	239	chr1_h1_26391736_26391975	3	putative_enhancer	partially_conserved	Promoter (<=1kb)	1	26314666	26391727	77062	2	h1SMcG0000678	h1SMcT0000678.2	-10	<1kb TSS	secondary_peak_1705	98	.	19.2066	0.578322	0.998883	158	h1SMcT0000678	11618
chr1_h1	26635826	26637293	1467	chr1_h1_26635826_26637293	30	putative_enhancer	highly_conserved	Promoter (<=1kb)	1	26635158	26635933	776	2	h1SMcG0000685	h1SMcT0000685.1	0	<1kb TSS	primary_peak_1715	917	.	43.0157	0.00618088	0.100138	731	h1SMcT0000685	11623	chr4_24935571_24935804;chr4_24936130_24936371						chr1_225908265_225909284	SlugcG0002786	chr1	225884558	225959057	11622	chr1_176071892_176072586	SnovcG0002349	chr1	176041179	176095932	11622	NO
chr1_h1	26659697	26660284	587	chr1_h1_26659697_26660284	0	putative_enhancer	not_conserved	Intron (h1SMcT0000684.1/h1SMcG0000684, intron 39 of 49)	1	26624924	26669695	44772	1	h1SMcG0000684	h1SMcT0000684.1	34774	Intron	primary_peak_1720	629	.	29.513	0.0304908	0.293885	258	h1SMcT0000684	11622
chr1_h1	26677749	26678276	527	chr1_h1_26677749_26678276	0	putative_enhancer	not_conserved	Promoter (2-3kb)	1	26671433	26674822	3390	2	h1SMcG0000686	h1SMcT0000686.2	-2928	2-3kb TSS	primary_peak_1725	986	.	39.1162	0.00422001	0.0768381	418	h1SMcT0000686	11624
chr1_h1	26892727	26893007	280	chr1_h1_26892727_26893007	3	putative_enhancer	partially_conserved	Distal Intergenic	1	26983147	26997439	14293	1	h1SMcG0000689	h1SMcT0000689.1	-90140	Distal intergenic	secondary_peak_1730	223	.	23.8605	0.289693	0.998883	131	h1SMcT0000689	11627
chr1_h1	27270746	27271145	399	chr1_h1_27270746_27271145	12	putative_enhancer	partially_conserved	Exon (h1SMcT0000698.1/h1SMcG0000698, exon 4 of 12)	1	27257583	27292790	35208	1	h1SMcG0000698	h1SMcT0000698.1	13164	Exon	primary_peak_1750	454	.	20.0072	0.0802484	0.539922	228	h1SMcT0000698	11635
chr1_h1	27272556	27273003	447	chr1_h1_27272556_27273003	30	putative_enhancer	highly_conserved	Intron (h1SMcT0000698.1/h1SMcG0000698, intron 4 of 11)	1	27257583	27292790	35208	1	h1SMcG0000698	h1SMcT0000698.1	14974	Intron	primary_peak_1751	1000	.	31.2741	0.0019682	0.0447505	166	h1SMcT0000698	11635	chr4_25326572_25326835	SpolcG0016402	chr4	25319942	25402533	11632	chr1_227408622_227408967	SlugcG0002798	chr1	227383678	227437031	11635	chr1_174753769_174754096	SnovcG0002332	chr1	174733413	174773752	11635	NO
chr1_h1	27280332	27280645	313	chr1_h1_27280332_27280645	0	putative_enhancer	not_conserved	Intron (h1SMcT0000698.1/h1SMcG0000698, intron 8 of 11)	1	27257583	27292790	35208	1	h1SMcG0000698	h1SMcT0000698.1	22750	Intron	secondary_peak_1754	18	.	10.8244	0.904748	0.998883	289	h1SMcT0000698	11635
chr1_h1	27283127	27283475	348	chr1_h1_27283127_27283475	30	putative_enhancer	highly_conserved	Exon (h1SMcT0000698.1/h1SMcG0000698, exon 9 of 12)	1	27257583	27292790	35208	1	h1SMcG0000698	h1SMcT0000698.1	25545	Exon	secondary_peak_1755	209	.	17.5401	0.313631	0.998883	228	h1SMcT0000698	11635	chr4_25355253_25355607	SpolcG0016402	chr4	25319942	25402533	11632	chr1_227418926_227420263	SlugcG0002798	chr1	227383678	227437031	11635	chr1_174743410_174743740	SnovcG0002332	chr1	174733413	174773752	11635	NO
chr1_h1	27288266	27289053	787	chr1_h1_27288266_27289053	30	putative_enhancer	highly_conserved	Exon (h1SMcT0000698.1/h1SMcG0000698, exon 11 of 12)	1	27257583	27292790	35208	1	h1SMcG0000698	h1SMcT0000698.1	30684	Exon	primary_peak_1756	1000	.	37.1815	0.00123003	0.0320082	144	h1SMcT0000698	11635	chr4_25371632_25371928	SpolcG0016402	chr4	25319942	25402533	11632	chr1_227433377_227433801	SlugcG0002798	chr1	227383678	227437031	11635	chr1_174734947_174735337	SnovcG0002332	chr1	174733413	174773752	11635	NO
chr1_h1	27305894	27306345	451	chr1_h1_27305894_27306345	30	putative_enhancer	highly_conserved	Intron (h1SMcT0000699.1/h1SMcG0000699, intron 9 of 9)	1	27303328	27374262	70935	2	h1SMcG0000699	h1SMcT0000699.1	67917	Intron	primary_peak_1758	1000	.	24.6982	0.00221109	0.0487261	152	h1SMcT0000699	11636	chr4_25394162_25394338	SpolcG0016402	chr4	25319942	25402533	11632	chr1_227558077_227558836	SlugcG0002799	chr1	227548649	227673124	11636	chr1_174657944_174658615	SnovcG0002331	chr1	174569985	174685614	11636	NO
chr1_h1	27324869	27325197	328	chr1_h1_27324869_27325197	2	putative_enhancer	partially_conserved	Intron (h1SMcT0000699.1/h1SMcG0000699, intron 5 of 9)	1	27303328	27374262	70935	2	h1SMcG0000699	h1SMcT0000699.1	49065	Intron	secondary_peak_1762	160	.	24.2583	0.411759	0.998883	164	h1SMcT0000699	11636
chr1_h1	27342013	27342502	489	chr1_h1_27342013_27342502	30	putative_enhancer	highly_conserved	Promoter (<=1kb)	1	27303336	27342062	38727	2	h1SMcG0000699	h1SMcT0000699.4	0	<1kb TSS	primary_peak_1768	486	.	23.0571	0.0671976	0.484471	76	h1SMcT0000699	11636
chr1_h1	27399969	27400730	761	chr1_h1_27399969_27400730	21	putative_enhancer	partially_conserved	Distal Intergenic	1	27303336	27374610	71275	2	h1SMcG0000699	h1SMcT0000699.5	-25360	Distal intergenic	primary_peak_1774	764	.	33.5148	0.0143972	0.178909	337	h1SMcT0000699	11636							chr1_227793430_227794594	SlugcG0002800	chr1	227817742	227840234	11637	chr1_174515804_174517063	SnovcG0002330	chr1	174480361	174496877	11637	NO
chr1_h1	27574271	27576077	1806	chr1_h1_27574271_27576077	2	putative_enhancer	partially_conserved	Exon (h1SMcT0000704.1/h1SMcG0000704, exon 4 of 10)	1	27549437	27614756	65320	1	h1SMcG0000704	h1SMcT0000704.1	24835	Exon	secondary_peak_1785	7	.	45.7228	0.958146	0.998883	62	h1SMcT0000704	11640
chr1_h1	27683868	27684904	1036	chr1_h1_27683868_27684904	0	putative_enhancer	not_conserved	Intron (h1SMcT0000706.1/h1SMcG0000706, intron 26 of 26)	1	27642030	27688289	46260	1	h1SMcG0000706	h1SMcT0000706.1	41839	Intron	secondary_peak_1794	7	.	23.9447	0.960815	0.998883	462	h1SMcT0000706	11642
chr1_h1	27697206	27698252	1046	chr1_h1_27697206_27698252	30	putative_enhancer	highly_conserved	Intron (h1SMcT0000707.1/h1SMcG0000707, intron 6 of 7)	1	27694117	27726966	32850	2	h1SMcG0000707	h1SMcT0000707.1	28714	Intron	primary_peak_1796	1000	.	32.9196	0.00195876	0.0445845	282	h1SMcT0000707	11643	chr4_25790503_25791058	SpolcG0016416	chr4	25788755	25814028	11643	chr1_228533880_228534206	SlugcG0002807	chr1	228523201	228567713	11643	chr1_167778239_167778502	SnovcG0002249	chr1	167771365	167808418	11643	YES
chr1_h1	27799786	27800315	529	chr1_h1_27799786_27800315	30	putative_enhancer	highly_conserved	Intron (h1SMcT0000708.1/h1SMcG0000708, intron 2 of 18)	1	27775334	27854744	79411	1	h1SMcG0000708	h1SMcT0000708.1	24453	Intron	primary_peak_1806	1000	.	46.9065	0.00101864	0.0279232	263	h1SMcT0000708	11644	chr4_25852733_25853202	SpolcG0016417	chr4	25832317	25906498	11644	chr1_228617187_228617610	SlugcG0002808	chr1	228582097	228729469	11644	chr1_167874919_167875395	SnovcG0002250	chr1	167834267	167969661	11644	YES
chr1_h1	28538475	28538828	353	chr1_h1_28538475_28538828	3	putative_enhancer	partially_conserved	Intron (h1SMcT0000727.1/h1SMcG0000727, intron 1 of 1)	1	28521422	28551881	30460	2	h1SMcG0000727	h1SMcT0000727.1	13053	Intron	secondary_peak_1840	214	.	23.3246	0.304335	0.998883	203	h1SMcT0000727	11658
chr1_h1	28980926	28981259	333	chr1_h1_28980926_28981259	0	putative_enhancer	not_conserved	Intron (h1SMcT0000735.1/h1SMcG0000735, intron 6 of 6)	1	28967708	28985212	17505	1	h1SMcG0000735	h1SMcT0000735.1	13219	Intron	secondary_peak_1861	117	.	14.2663	0.522257	0.998883	75	h1SMcT0000735	11662
chr1_h1	28984413	28985503	1090	chr1_h1_28984413_28985503	21	putative_enhancer	partially_conserved	Exon (h1SMcT0000735.1/h1SMcG0000735, exon 7 of 7)	1	28967708	28985212	17505	1	h1SMcG0000735	h1SMcT0000735.1	16706	Exon	primary_peak_1863	606	.	42.9941	0.0346381	0.318951	683	h1SMcT0000735	11662	chr4_15321858_15322319	SpolcG0016053	chr4	15321831	15332248	11662							chr1_153791123_153791720	SnovcG0002070	chr1	153772308	153791713	11662
chr1_h1	29036603	29038509	1906	chr1_h1_29036603_29038509	30	putative_enhancer	highly_conserved	Distal Intergenic	1	29038802	29053605	14804	2	h1SMnG0001220	h1SMnT0001220.1	15096	Distal intergenic	primary_peak_1865	521	.	25.8829	0.0554497	0.429446	1515	h1SMnT0001220		chr4_15317353_15317819	SpolcG0016052	chr4	15303712	15316824	11663	chr1_150597713_150598574	SlugcG0001875	chr1	150597594	150599138	19841	chr1_153891407_153891883	SnovcG0002071	chr1	153892362	153923992	11663
chr1_h1	29042819	29043784	965	chr1_h1_29042819_29043784	30	putative_enhancer	highly_conserved	Exon (h1SMcT0000736.1/h1SMcG0000736, exon 3 of 5)	1	29038797	29053740	14944	2	h1SMcG0000736	h1SMcT0000736.1	9956	Exon	primary_peak_1866	1000	.	34.6488	0.001573	0.0382369	482	h1SMcT0000736	11663	chr4_15310869_15311527	SpolcG0016052	chr4	15303712	15316824	11663	chr1_150587449_150588363	SlugcG0001874	chr1	150570795	150597575	11663	chr1_153902221_153902922	SnovcG0002071	chr1	153892362	153923992	11663	YES
chr1_h1	29044949	29045204	255	chr1_h1_29044949_29045204	0	putative_enhancer	not_conserved	Intron (h1SMcT0000736.1/h1SMcG0000736, intron 2 of 4)	1	29038797	29053740	14944	2	h1SMcG0000736	h1SMcT0000736.1	8536	Intron	secondary_peak_1867	197	.	17.4839	0.333567	0.998883	186	h1SMcT0000736	11663
chr1_h1	29097319	29097568	249	chr1_h1_29097319_29097568	12	putative_enhancer	partially_conserved	Exon (h1SMcT0000738.1/h1SMcG0000738, exon 4 of 13)	1	29087273	29100115	12843	2	h1SMcG0000738	h1SMcT0000738.1	2547	Exon	primary_peak_1874	342	.	22.1833	0.149826	0.77166	64	h1SMcT0000738	11665	chr4_15283825_15284333	SpolcG0016051	chr4	15282622	15299925	11665
chr1_h1	29105856	29107335	1479	chr1_h1_29105856_29107335	3	putative_enhancer	partially_conserved	Exon (h1SMcT0000740.1/h1SMcG0000740, exon 9 of 11)	1	29106414	29122681	16268	2	h1SMcG0000740	h1SMcT0000740.1	15346	Exon	primary_peak_1877	828	.	40.0177	0.0101206	0.14092	936	h1SMcT0000740	11667
chr1_h1	29272542	29273061	519	chr1_h1_29272542_29273061	3	putative_enhancer	partially_conserved	Intron (h1SMcT0000745.1/h1SMcG0000745, intron 5 of 8)	1	29267031	29287320	20290	1	h1SMcG0000745	h1SMcT0000745.1	5512	Intron	secondary_peak_1888	246	.	22.0852	0.254539	0.998883	223	h1SMcT0000745	11671
chr1_h1	29337879	29338169	290	chr1_h1_29337879_29338169	0	putative_enhancer	not_conserved	Distal Intergenic	1	29332430	29333296	867	1	h1SMcG0000746	h1SMcT0000746.2	5450	Distal intergenic	primary_peak_1896	404	.	21.0985	0.106386	0.63596	190	h1SMcT0000746	11672
chr1_h1	29357380	29357903	523	chr1_h1_29357380_29357903	12	putative_enhancer	partially_conserved	Exon (h1SMcT0000747.1/h1SMcG0000747, exon 3 of 9)	1	29338529	29363594	25066	2	h1SMcG0000747	h1SMcT0000747.1	5691	Exon	primary_peak_1898	528	.	30.986	0.0534953	0.419689	234	h1SMcT0000747	11673													chr1_154348840_154349169	SnovcG0002081	chr1	154297994	154356957	11673
chr1_h1	29379880	29380977	1097	chr1_h1_29379880_29380977	30	putative_enhancer	highly_conserved	Distal Intergenic	1	29395464	29398530	3067	1	h1SMcG0000748	h1SMcT0000748.1	-14487	Distal intergenic	primary_peak_1903	1000	.	73.9402	9.28832e-09	3.60362e-06	556	h1SMcT0000748	11674	chr4_15105178_15105953	SpolcG0016041	chr4	15112281	15143304	11673	chr1_149610415_149611417	SlugcG0001856	chr1	149554771	149583074	11676	chr1_154356522_154357262	SnovcG0002081	chr1	154297994	154356957	11673	NO
chr1_h1	29420625	29421263	638	chr1_h1_29420625_29421263	30	putative_enhancer	highly_conserved	Intron (h1SMcT0000749.1/h1SMcG0000749, intron 5 of 7)	1	29408461	29430721	22261	2	h1SMcG0000749	h1SMcT0000749.1	9458	Intron	primary_peak_1907	1000	.	35.3877	0.00272457	0.0565132	359	h1SMcT0000749	11675							chr1_149491056_149491824	SlugcG0001853	chr1	149479828	149510861	11675	chr1_154466273_154466943	SnovcG0002085	chr1	154452996	154475658	11675
chr1_h1	29422816	29423391	575	chr1_h1_29422816_29423391	12	putative_enhancer	partially_conserved	Intron (h1SMcT0000749.1/h1SMcG0000749, intron 5 of 7)	1	29408461	29430721	22261	2	h1SMcG0000749	h1SMcT0000749.1	7330	Intron	primary_peak_1908	617	.	23.7987	0.0325034	0.306224	254	h1SMcT0000749	11675							chr1_149494100_149494837	SlugcG0001853	chr1	149479828	149510861	11675
chr1_h1	29485810	29486257	447	chr1_h1_29485810_29486257	30	putative_enhancer	highly_conserved	Promoter (<=1kb)	1	29485287	29485819	533	2	h1SMnG0001243	h1SMnT0001243.1	0	<1kb TSS	primary_peak_1918	630	.	23.1382	0.0303288	0.292913	287	h1SMnT0001243		chr4_15084259_15085300	SpolcG0016040	chr4	15077512	15101271	11676	chr1_149560535_149561574	SlugcG0001856	chr1	149554771	149583074	11676	chr1_154423815_154425724	SnovcG0002084	chr1	154384477	154436663	11676
chr1_h1	29493002	29494258	1256	chr1_h1_29493002_29494258	21	putative_enhancer	partially_conserved	Intron (h1SMcT0000750.1/h1SMcG0000750, intron 7 of 12)	1	29478930	29503267	24338	1	h1SMcG0000750	h1SMcT0000750.1	14073	Intron	primary_peak_1919	1000	.	34.8459	0.00313984	0.0623173	488	h1SMcT0000750	11676							chr1_149569112_149570449	SlugcG0001856	chr1	149554771	149583074	11676	chr1_154407156_154407342	SnovcG0002084	chr1	154384477	154436663	11676
chr1_h1	29517500	29519563	2063	chr1_h1_29517500_29519563	0	putative_enhancer	not_conserved	Distal Intergenic	1	29525511	29528705	3195	2	h1SMcG0000751	h1SMcT0000751.1	9142	Distal intergenic	secondary_peak_1924	7	.	26.6311	0.958553	0.998883	539	h1SMcT0000751	11677
chr1_h1	29606826	29607316	490	chr1_h1_29606826_29607316	21	putative_enhancer	partially_conserved	Intron (h1SMcT0000754.2/h1SMcG0000754, intron 5 of 13)	1	29594685	29608787	14103	2	h1SMcG0000754	h1SMcT0000754.2	1471	Intron	secondary_peak_1927	28	.	14.6596	0.855779	0.998883	301	h1SMcT0000754	11680	chr4_14937964_14938279	SpolcG0016035	chr4	14936450	14953796	11680							chr1_154652978_154653143	SnovcG0002090	chr1	154628300	154662838	11680
chr1_h1	29641886	29642343	457	chr1_h1_29641886_29642343	0	putative_enhancer	not_conserved	Intron (h1SMcT0000757.1/h1SMcG0000757, intron 7 of 17)	1	29627763	29656511	28749	2	h1SMcG0000757	h1SMcT0000757.1	14168	Intron	primary_peak_1931	509	.	28.4496	0.0593121	0.448194	139	h1SMcT0000757	11682
chr1_h1	29712650	29714256	1606	chr1_h1_29712650_29714256	30	putative_enhancer	highly_conserved	Intron (h1SMcT0000759.1/h1SMcG0000759, intron 3 of 5)	1	29693620	29719667	26048	1	h1SMcG0000759	h1SMcT0000759.1	19031	Intron	primary_peak_1936	949	.	32.1762	0.00517513	0.0886564	1030	h1SMcT0000759	11684	chr4_14870493_14872354	SpolcG0016033	chr4	14850118	14879275	11684	chr1_148893560_148893976	SlugcG0001845	chr1	148876441	148899561	11684	chr1_154858482_154859612	SnovcG0002093	chr1	154841578	154866230	11684	YES
chr1_h1	29719820	29720720	900	chr1_h1_29719820_29720720	2	putative_enhancer	partially_conserved	Downstream (<=300bp)	1	29728110	29729250	1141	1	h1SMcG0000760	h1SMcT0000760.1	-7390	Downstream <=300bp	secondary_peak_1937	117	.	23.8524	0.521072	0.998883	416	h1SMcT0000760	11685
chr1_h1	29731269	29732052	783	chr1_h1_29731269_29732052	30	putative_enhancer	highly_conserved	Promoter (2-3kb)	1	29734619	29763100	28482	1	h1SMcG0000761	h1SMcT0000761.1	-2567	2-3kb TSS	primary_peak_1939	501	.	22.2516	0.0619709	0.459999	634	h1SMcT0000761	11686	chr4_14839360_14839662	SpolcG0016032	chr4	14842849	14843428	11685	chr1_148776003_148776481	SlugcG0001843	chr1	148722695	148761363	11686	chr1_154894293_154894603	SnovcG0002094	chr1	154882175	154882770	11685	NO
chr1_h1	29851227	29851863	636	chr1_h1_29851227_29851863	0	putative_enhancer	not_conserved	Intron (h1SMcT0000764.1/h1SMcG0000764, intron 9 of 13)	1	29817166	29880897	63732	1	h1SMcG0000764	h1SMcT0000764.1	34062	Intron	secondary_peak_1950	22	.	20.0416	0.882459	0.998883	355	h1SMcT0000764	11689
chr1_h1	29867061	29867278	217	chr1_h1_29867061_29867278	12	putative_enhancer	partially_conserved	Intron (h1SMcT0000764.1/h1SMcG0000764, intron 10 of 13)	1	29817166	29880897	63732	1	h1SMcG0000764	h1SMcT0000764.1	49896	Intron	secondary_peak_1952	17	.	11.4202	0.906902	0.998883	48	h1SMcT0000764	11689
chr1_h1	29869195	29869705	510	chr1_h1_29869195_29869705	1	putative_enhancer	partially_conserved	Intron (h1SMcT0000764.1/h1SMcG0000764, intron 10 of 13)	1	29817166	29880897	63732	1	h1SMcG0000764	h1SMcT0000764.1	52030	Intron	primary_peak_1953	464	.	26.7007	0.0761075	0.522542	225	h1SMcT0000764	11689
chr1_h1	29879849	29881069	1220	chr1_h1_29879849_29881069	30	putative_enhancer	highly_conserved	Exon (h1SMcT0000764.1/h1SMcG0000764, exon 14 of 14)	1	29817166	29880897	63732	1	h1SMcG0000764	h1SMcT0000764.1	62684	Exon	primary_peak_1954	1000	.	40.8816	0.000357688	0.0129557	524	h1SMcT0000764	11689	chr4_14681354_14682337	SpolcG0016028	chr4	14681587	14770207	11689	chr1_148415468_148415900	SlugcG0001838	chr1	148415159	148556295	11689	chr1_155256993_155257300	SnovcG0002102	chr1	155141378	155257623	11689	YES
chr1_h1	29912161	29913966	1805	chr1_h1_29912161_29913966	0	putative_enhancer	not_conserved	Exon (h1SMcT0000766.1/h1SMcG0000766, exon 10 of 10)	1	29913493	29926326	12834	2	h1SMcG0000766	h1SMcT0000766.1	12360	Exon	primary_peak_1958	770	.	35.0935	0.0139494	0.17507	698	h1SMcT0000766	11691
chr1_h1	29920240	29920650	410	chr1_h1_29920240_29920650	1	putative_enhancer	partially_conserved	Intron (h1SMcT0000766.1/h1SMcG0000766, intron 4 of 9)	1	29913493	29926326	12834	2	h1SMcG0000766	h1SMcT0000766.1	5676	Intron	primary_peak_1959	634	.	24.6593	0.0296125	0.288343	68	h1SMcT0000766	11691
chr1_h1	29994768	29995465	697	chr1_h1_29994768_29995465	0	putative_enhancer	not_conserved	Exon (h1SMcT0000772.1/h1SMcG0000772, exon 16 of 16)	1	29994587	30021222	26636	2	h1SMcG0000772	h1SMcT0000772.1	25757	Exon	primary_peak_1966	312	.	17.1667	0.176716	0.843589	623	h1SMcT0000772	11697
chr1_h1	30004281	30004778	497	chr1_h1_30004281_30004778	30	putative_enhancer	highly_conserved	Exon (h1SMcT0000772.1/h1SMcG0000772, exon 11 of 16)	1	29994587	30021222	26636	2	h1SMcG0000772	h1SMcT0000772.1	16444	Exon	primary_peak_1967	678	.	26.2033	0.0232605	0.246472	234	h1SMcT0000772	11697	chr4_14572637_14573131	SpolcG0016021	chr4	14558728	14585876	11697	chr1_148111021_148111530	SlugcG0001832	chr1	148088491	148137805	11697	chr1_155596014_155596712	SnovcG0002111	chr1	155581092	155626599	11697	YES
chr1_h1	30006026	30006393	367	chr1_h1_30006026_30006393	0	putative_enhancer	not_conserved	Intron (h1SMcT0000772.1/h1SMcG0000772, intron 10 of 15)	1	29994587	30021222	26636	2	h1SMcG0000772	h1SMcT0000772.1	14829	Intron	secondary_peak_1968	5	.	7.42349	0.967319	0.998883	132	h1SMcT0000772	11697
chr1_h1	30011297	30011558	261	chr1_h1_30011297_30011558	10	putative_enhancer	partially_conserved	Intron (h1SMcT0000772.1/h1SMcG0000772, intron 7 of 15)	1	29994587	30021222	26636	2	h1SMcG0000772	h1SMcT0000772.1	9664	Intron	primary_peak_1969	358	.	18.3462	0.13731	0.735004	80	h1SMcT0000772	11697	chr4_14568494_14568939	SpolcG0016021	chr4	14558728	14585876	11697
chr1_h1	30013004	30013928	924	chr1_h1_30013004_30013928	0	putative_enhancer	not_conserved	Intron (h1SMcT0000772.1/h1SMcG0000772, intron 6 of 15)	1	29994587	30021222	26636	2	h1SMcG0000772	h1SMcT0000772.1	7294	Intron	primary_peak_1970	524	.	21.2756	0.0546637	0.425639	542	h1SMcT0000772	11697
chr1_h1	30470056	30470570	514	chr1_h1_30470056_30470570	0	putative_enhancer	not_conserved	Promoter (2-3kb)	1	30472598	30506651	34054	1	h1SMcG0000789	h1SMcT0000789.1	-2028	2-3kb TSS	secondary_peak_1991	75	.	17.4173	0.659482	0.998883	257	h1SMcT0000789	11707
chr1_h1	30478551	30478956	405	chr1_h1_30478551_30478956	0	putative_enhancer	not_conserved	Intron (h1SMcT0000789.1/h1SMcG0000789, intron 8 of 22)	1	30472598	30506651	34054	1	h1SMcG0000789	h1SMcT0000789.1	5954	Intron	secondary_peak_1993	3	.	6.65802	0.978284	0.998883	116	h1SMcT0000789	11707
chr1_h1	30480160	30480501	341	chr1_h1_30480160_30480501	21	putative_enhancer	partially_conserved	Exon (h1SMcT0000789.1/h1SMcG0000789, exon 9 of 23)	1	30472598	30506651	34054	1	h1SMcG0000789	h1SMcT0000789.1	7563	Exon	primary_peak_1994	363	.	25.7532	0.132906	0.721624	94	h1SMcT0000789	11707							chr1_146952240_146952489	SlugcG0001818	chr1	146865425	146965628	11707	chr1_149888329_149888520	SnovcG0002024	chr1	149808403	149906559	11707
chr1_h1	30541705	30542173	468	chr1_h1_30541705_30542173	3	putative_enhancer	partially_conserved	Intron (h1SMcT0000792.1/h1SMcG0000792, intron 4 of 4)	1	30540042	30551661	11620	2	h1SMcG0000792	h1SMcT0000792.1	9488	Intron	secondary_peak_2005	76	.	16.7937	0.655555	0.998883	86	h1SMcT0000792	11710
chr1_h1	30855299	30855956	657	chr1_h1_30855299_30855956	0	putative_enhancer	not_conserved	Distal Intergenic	1	30848627	30849158	532	2	h1SMnG0001299	h1SMnT0001299.1	-6142	Distal intergenic	secondary_peak_2016	7	.	21.5492	0.960774	0.998883	131	h1SMnT0001299
chr1_h1	30855961	30856958	997	chr1_h1_30855961_30856958	0	putative_enhancer	not_conserved	Distal Intergenic	1	30848627	30849158	532	2	h1SMnG0001299	h1SMnT0001299.1	-6804	Distal intergenic	secondary_peak_2017	39	.	21.5492	0.804696	0.998883	390	h1SMnT0001299
chr1_h1	31136848	31137140	292	chr1_h1_31136848_31137140	30	putative_enhancer	highly_conserved	Intron (h1SMcT0000802.1/h1SMcG0000802, intron 2 of 7)	1	31131130	31156688	25559	1	h1SMcG0000802	h1SMcT0000802.1	5719	Intron	primary_peak_2031	375	.	25.7945	0.124935	0.697096	166	h1SMcT0000802	11718	chr4_13889358_13889768	SpolcG0016001	chr4	13870173	13896898	11718	chr1_145167184_145167703	SlugcG0001806	chr1	145138652	145174170	11718	chr1_148442232_148442457	SnovcG0002013	chr1	148414370	148449952	11718	YES
chr1_h1	31231660	31231890	230	chr1_h1_31231660_31231890	21	putative_enhancer	partially_conserved	Intron (h1SMcT0000804.1/h1SMcG0000804, intron 3 of 7)	1	31222294	31264055	41762	1	h1SMcG0000804	h1SMcT0000804.1	9367	Intron	secondary_peak_2041	17	.	9.23418	0.909462	0.998883	121	h1SMcT0000804	11720	chr4_13797099_13797342	SpolcG0015999	chr4	13767673	13809458	11720	chr1_144940544_144940749	SlugcG0001804	chr1	144882605	144972680	11720
chr1_h1	31303775	31304031	256	chr1_h1_31303775_31304031	0	putative_enhancer	not_conserved	Intron (h1SMcT0000807.1/h1SMcG0000807, intron 1 of 1)	1	31297538	31392321	94784	1	h1SMcG0000807	h1SMcT0000807.1	6238	Intron	secondary_peak_2047	39	.	12.456	0.804686	0.998883	195	h1SMcT0000807	11721
chr1_h1	31375837	31376032	195	chr1_h1_31375837_31376032	12	putative_enhancer	partially_conserved	Intron (h1SMcT0000807.1/h1SMcG0000807, intron 1 of 1)	1	31297538	31392321	94784	1	h1SMcG0000807	h1SMcT0000807.1	78300	Intron	secondary_peak_2054	9	.	9.54441	0.948267	0.998883	122	h1SMcT0000807	11721													chr1_147789550_147789683	SnovcG0001989	chr1	147761535	147863670	11723	NO
chr1_h1	31474218	31474575	357	chr1_h1_31474218_31474575	3	putative_enhancer	partially_conserved	Exon (h1SMcT0000812.1/h1SMcG0000812, exon 8 of 10)	1	31471887	31500887	29001	2	h1SMcG0000812	h1SMcT0000812.1	26312	Exon	secondary_peak_2060	196	.	17.321	0.336908	0.998883	217	h1SMcT0000812	11725
chr1_h1	31481601	31482218	617	chr1_h1_31481601_31482218	30	putative_enhancer	highly_conserved	Intron (h1SMcT0000812.1/h1SMcG0000812, intron 4 of 9)	1	31471887	31500887	29001	2	h1SMcG0000812	h1SMcT0000812.1	18669	Intron	primary_peak_2061	1000	.	48.6438	0.000691979	0.0209827	194	h1SMcT0000812	11725	chr4_13612061_13612574	SpolcG0015995	chr4	13587587	13632652	11725	chr1_144536738_144538296	SlugcG0001799	chr1	144492890	144596714	11725	chr1_147676552_147677163	SnovcG0001987	chr1	147651830	147703614	11725	YES
chr1_h1	31559192	31560840	1648	chr1_h1_31559192_31560840	1	putative_enhancer	partially_conserved	Exon (h1SMcT0000813.1/h1SMcG0000813, exon 3 of 3)	1	31545828	31559883	14056	1	h1SMcG0000813	h1SMcT0000813.1	13365	Exon	secondary_peak_2066	190	.	22.6695	0.347966	0.998883	934	h1SMcT0000813	11726
chr1_h1	31851391	31851778	387	chr1_h1_31851391_31851778	12	putative_enhancer	partially_conserved	Intron (h1SMcT0000819.1/h1SMcG0000819, intron 16 of 17)	1	31822608	31853333	30726	1	h1SMcG0000819	h1SMcT0000819.1	28784	Intron	primary_peak_2084	405	.	25.0135	0.10571	0.633706	274	h1SMcT0000819	11731
chr1_h1	31853442	31853938	496	chr1_h1_31853442_31853938	3	putative_enhancer	partially_conserved	Intron (h1SMcT0000819.3/h1SMcG0000819, intron 16 of 18)	1	31822608	31900452	77845	1	h1SMcG0000819	h1SMcT0000819.3	30835	Intron	primary_peak_2085	594	.	32.7792	0.0369928	0.333128	117	h1SMcT0000819	11731
chr1_h1	32072975	32073219	244	chr1_h1_32072975_32073219	0	putative_enhancer	not_conserved	Distal Intergenic	1	32065207	32066547	1341	1	h1SMcG0000829	h1SMcT0000829.1	7769	Distal intergenic	secondary_peak_2096	15	.	9.76197	0.918723	0.998883	148	h1SMcT0000829	23456
chr1_h1	32127269	32127642	373	chr1_h1_32127269_32127642	30	putative_enhancer	highly_conserved	Distal Intergenic	1	32149715	32174767	25053	1	h1SMcG0000832	h1SMcT0000832.1	-22073	Distal intergenic	primary_peak_2103	333	.	26.6706	0.157214	0.792362	123	h1SMcT0000832	11740	chr4_16671650_16672040	SpolcG0016111	chr4	16667750	16668335	30258	chr1_153055478_153055853	SlugcG0001904	chr1	152911223	153045382	11738	chr1_146635133_146635524	SnovcG0001969	chr1	146673043	146693466	11738	NO
chr1_h1	32142351	32142822	471	chr1_h1_32142351_32142822	3	putative_enhancer	partially_conserved	Distal Intergenic	1	32149715	32174767	25053	1	h1SMcG0000832	h1SMcT0000832.1	-6893	Distal intergenic	secondary_peak_2104	15	.	29.5083	0.916905	0.998883	180	h1SMcT0000832	11740
chr1_h1	32142864	32143539	675	chr1_h1_32142864_32143539	0	putative_enhancer	not_conserved	Distal Intergenic	1	32149715	32174767	25053	1	h1SMcG0000832	h1SMcT0000832.1	-6176	Distal intergenic	primary_peak_2105	274	.	29.5083	0.218208	0.941137	188	h1SMcT0000832	11740
chr1_h1	32155983	32156604	621	chr1_h1_32155983_32156604	30	putative_enhancer	highly_conserved	Intron (h1SMcT0000832.1/h1SMcG0000832, intron 2 of 4)	1	32149715	32174767	25053	1	h1SMcG0000832	h1SMcT0000832.1	6269	Intron	primary_peak_2107	1000	.	111.927	1.18366e-11	1.67628e-08	307	h1SMcT0000832	11740	chr4_16640766_16641426	SpolcG0016109	chr4	16623500	16646773	11740							chr1_146523793_146524317	SnovcG0001968	chr1	146488919	146535484	11740
chr1_h1	32161737	32162088	351	chr1_h1_32161737_32162088	1	putative_enhancer	partially_conserved	Intron (h1SMcT0000832.1/h1SMcG0000832, intron 2 of 4)	1	32149715	32174767	25053	1	h1SMcG0000832	h1SMcT0000832.1	12023	Intron	secondary_peak_2108	24	.	11.8278	0.87486	0.998883	217	h1SMcT0000832	11740
chr1_h1	32168022	32168362	340	chr1_h1_32168022_32168362	30	putative_enhancer	highly_conserved	Exon (h1SMcT0000832.1/h1SMcG0000832, exon 3 of 5)	1	32149715	32174767	25053	1	h1SMcG0000832	h1SMcT0000832.1	18308	Exon	secondary_peak_2110	47	.	15.7386	0.767506	0.998883	222	h1SMcT0000832	11740	chr4_16629629_16629914	SpolcG0016109	chr4	16623500	16646773	11740	chr1_153120149_153120623	SlugcG0001905	chr1	153085808	153128539	11740	chr1_146506869_146507186	SnovcG0001968	chr1	146488919	146535484	11740	YES
chr1_h1	32179398	32179881	483	chr1_h1_32179398_32179881	12	putative_enhancer	partially_conserved	Distal Intergenic	1	32150260	32174767	24508	1	h1SMcG0000832	h1SMcT0000832.3	29139	Distal intergenic	primary_peak_2114	299	.	24.8878	0.189676	0.874262	292	h1SMcT0000832	11740	chr4_16618854_16619161	SpolcG0016109	chr4	16623500	16646773	11740
chr1_h1	32289822	32290161	339	chr1_h1_32289822_32290161	3	putative_enhancer	partially_conserved	Distal Intergenic	1	32283778	32284717	940	2	h1SMcG0000835	h1SMcT0000835.1	-5106	Distal intergenic	primary_peak_2116	637	.	36.0347	0.0291703	0.285509	281	h1SMcT0000835	11741
chr1_h1	32380685	32381019	334	chr1_h1_32380685_32381019	0	putative_enhancer	not_conserved	Distal Intergenic	1	32381528	32386292	4765	2	h1SMcG0000841	h1SMcT0000841.1	5273	Distal intergenic	primary_peak_2127	753	.	37.7914	0.01532	0.186636	166	h1SMcT0000841	11747
chr1_h1	32989576	32991671	2095	chr1_h1_32989576_32991671	21	putative_enhancer	partially_conserved	Exon (h1SMcT0000858.1/h1SMcG0000858, exon 9 of 9)	1	32990545	33017038	26494	2	h1SMcG0000858	h1SMcT0000858.1	25367	Exon	secondary_peak_2159	102	.	16.3642	0.566884	0.998883	1295	h1SMcT0000858	11764							chr1_155034453_155034913	SlugcG0001924	chr1	155034243	155078386	11764	chr3_69606215_69607450	SnovcG0017179	chr3	69606917	69638939	11764
chr1_h1	32999442	32999865	423	chr1_h1_32999442_32999865	30	putative_enhancer	highly_conserved	Exon (h1SMcT0000858.1/h1SMcG0000858, exon 8 of 9)	1	32990545	33017038	26494	2	h1SMcG0000858	h1SMcT0000858.1	17173	Exon	secondary_peak_2160	204	.	17.3147	0.322208	0.998883	263	h1SMcT0000858	11764	chr4_76150172_76150532	SpolcG0018082	chr4	76137612	76158611	11764	chr1_155045677_155046008	SlugcG0001924	chr1	155034243	155078386	11764
chr1_h1	33082697	33082929	232	chr1_h1_33082697_33082929	12	putative_enhancer	partially_conserved	Intron (h1SMcT0000860.1/h1SMcG0000860, intron 7 of 7)	1	33081290	33106744	25455	2	h1SMcG0000860	h1SMcT0000860.1	23815	Intron	secondary_peak_2176	124	.	16.6874	0.502131	0.998883	88	h1SMcT0000860	11766	chr4_76054873_76055290	SpolcG0018079	chr4	76037924	76055911	11766
chr1_h1	33102722	33103322	600	chr1_h1_33102722_33103322	30	putative_enhancer	highly_conserved	Intron (h1SMcT0000860.1/h1SMcG0000860, intron 1 of 7)	1	33081290	33106744	25455	2	h1SMcG0000860	h1SMcT0000860.1	3422	Intron	primary_peak_2178	789	.	34.1703	0.0125741	0.16329	258	h1SMcT0000860	11766
chr1_h1	33183994	33185993	1999	chr1_h1_33183994_33185993	12	putative_enhancer	partially_conserved	Exon (h1SMcT0000864.1/h1SMcG0000864, exon 4 of 4)	1	33176955	33184714	7760	1	h1SMcG0000864	h1SMcT0000864.1	7040	Exon	secondary_peak_2185	183	.	17.4975	0.360732	0.998883	560	h1SMcT0000864	11770							chr1_155445910_155446872	SlugcG0001928	chr1	155435734	155446656	11770
chr1_h1	33194409	33195174	765	chr1_h1_33194409_33195174	30	putative_enhancer	highly_conserved	Distal Intergenic	1	33154407	33178763	24357	2	h1SMcG0000863	h1SMcT0000863.1	-15647	Distal intergenic	primary_peak_2186	1000	.	71.2447	9.37114e-08	2.26309e-05	383	h1SMcT0000863	11769	chr4_75998536_75999198	SpolcG0018074	chr4	75987347	75987907	30403	chr1_155451653_155452348	SlugcG0001928	chr1	155435734	155446656	11770	chr3_69873719_69874214	SnovcG0017184	chr3	69842049	69856444	11770	NO
chr1_h1	33202389	33203412	1023	chr1_h1_33202389_33203412	30	putative_enhancer	highly_conserved	Distal Intergenic	1	33226752	33264119	37368	1	h1SMcG0000866	h1SMcT0000866.1	-23340	Distal intergenic	primary_peak_2187	950	.	72.0246	0.00514737	0.0883126	410	h1SMcT0000866	11771	chr4_75990063_75991319	SpolcG0018074	chr4	75987347	75987907	30403	chr1_155475185_155476077	SlugcG0001928	chr1	155435734	155446656	11770	chr3_69882070_69883108	SnovcG0017185	chr3	69914994	69933340	11771	NO
chr1_h1	33203427	33203855	428	chr1_h1_33203427_33203855	2	putative_enhancer	partially_conserved	Distal Intergenic	1	33226752	33264119	37368	1	h1SMcG0000866	h1SMcT0000866.1	-22897	Distal intergenic	primary_peak_2188	288	.	72.0246	0.201661	0.901692	243	h1SMcT0000866	11771
chr1_h1	33323321	33323654	333	chr1_h1_33323321_33323654	2	putative_enhancer	partially_conserved	Exon (h1SMcT0000871.1/h1SMcG0000871, exon 10 of 11)	1	33310793	33345325	34533	2	h1SMcG0000871	h1SMcT0000871.1	21671	Exon	secondary_peak_2194	13	.	10.5283	0.925929	0.998883	289	h1SMcT0000871	11774
chr1_h1	33326578	33326918	340	chr1_h1_33326578_33326918	21	putative_enhancer	partially_conserved	Intron (h1SMcT0000871.1/h1SMcG0000871, intron 9 of 10)	1	33310793	33345325	34533	2	h1SMcG0000871	h1SMcT0000871.1	18407	Intron	primary_peak_2195	280	.	25.3239	0.210582	0.923209	284	h1SMcT0000871	11774	chr4_75935777_75936281	SpolcG0018070	chr4	75923214	75940597	11774	chr1_155681904_155682960	SlugcG0001932	chr1	155636756	155741875	11774
chr1_h1	33368501	33368734	233	chr1_h1_33368501_33368734	3	putative_enhancer	partially_conserved	Intron (h1SMcT0000872.1/h1SMcG0000872, intron 3 of 6)	1	33348242	33411150	62909	1	h1SMcG0000872	h1SMcT0000872.1	20260	Intron	secondary_peak_2204	3	.	6.02057	0.979856	0.998883	26	h1SMcT0000872	11775
chr1_h1	33370493	33370642	149	chr1_h1_33370493_33370642	12	putative_enhancer	partially_conserved	Intron (h1SMcT0000872.1/h1SMcG0000872, intron 3 of 6)	1	33348242	33411150	62909	1	h1SMcG0000872	h1SMcT0000872.1	22252	Intron	secondary_peak_2205	2	.	5.66583	0.984682	0.998883	98	h1SMcT0000872	11775
chr1_h1	33372648	33372881	233	chr1_h1_33372648_33372881	21	putative_enhancer	partially_conserved	Intron (h1SMcT0000872.1/h1SMcG0000872, intron 3 of 6)	1	33348242	33411150	62909	1	h1SMcG0000872	h1SMcT0000872.1	24407	Intron	primary_peak_2206	402	.	22.9768	0.107602	0.640059	132	h1SMcT0000872	11775							chr1_155810087_155810373	SlugcG0001933	chr1	155767210	155892319	11775	chr3_70089575_70089846	SnovcG0017189	chr3	70047282	70144677	11775
chr1_h1	33378538	33379467	929	chr1_h1_33378538_33379467	21	putative_enhancer	partially_conserved	Exon (h1SMcT0000872.1/h1SMcG0000872, exon 4 of 7)	1	33348242	33411150	62909	1	h1SMcG0000872	h1SMcT0000872.1	30297	Exon	primary_peak_2208	565	.	26.814	0.043552	0.369222	544	h1SMcT0000872	11775	chr4_75863767_75865168	SpolcG0018069	chr4	75833801	75921637	11775							chr3_70095035_70095337	SnovcG0017189	chr3	70047282	70144677	11775
chr1_h1	33394293	33394648	355	chr1_h1_33394293_33394648	30	putative_enhancer	highly_conserved	Intron (h1SMcT0000872.1/h1SMcG0000872, intron 4 of 6)	1	33348242	33411150	62909	1	h1SMcG0000872	h1SMcT0000872.1	46052	Intron	primary_peak_2211	433	.	26.9104	0.0903398	0.579077	143	h1SMcT0000872	11775	chr4_75849108_75849354	SpolcG0018069	chr4	75833801	75921637	11775	chr1_155857394_155857739	SlugcG0001933	chr1	155767210	155892319	11775	chr3_70125676_70125906	SnovcG0017189	chr3	70047282	70144677	11775	YES
chr1_h1	33411565	33412759	1194	chr1_h1_33411565_33412759	12	putative_enhancer	partially_conserved	Distal Intergenic	1	33424244	33425114	871	1	h1SMcG0000873	h1SMcT0000873.1	-11485	Distal intergenic	secondary_peak_2214	32	.	21.3885	0.833168	0.998883	75	h1SMcT0000873	11776	chr4_75832863_75833785	SpolcG0018068	chr4	75826930	75828137	11777													NO
chr1_h1	33484451	33484950	499	chr1_h1_33484451_33484950	0	putative_enhancer	not_conserved	5' UTR	1	33483616	33566188	82573	1	h1SMcG0000878	h1SMcT0000878.1	836	5UTR	primary_peak_2226	1000	.	42.3589	0.0028391	0.0581702	258	h1SMcT0000878	11781
chr1_h1	33655289	33655515	226	chr1_h1_33655289_33655515	12	putative_enhancer	partially_conserved	Exon (h1SMcT0000880.1/h1SMcG0000880, exon 4 of 6)	1	33634911	33658874	23964	1	h1SMcG0000880	h1SMcT0000880.1	20379	Exon	secondary_peak_2229	5	.	10.8426	0.971898	0.998883	34	h1SMcT0000880	11783							chr1_156254567_156254912	SlugcG0001941	chr1	156254636	156257894	19987							NO
chr1_h1	33656209	33656446	237	chr1_h1_33656209_33656446	1	putative_enhancer	partially_conserved	Intron (h1SMcT0000880.1/h1SMcG0000880, intron 5 of 5)	1	33634911	33658874	23964	1	h1SMcG0000880	h1SMcT0000880.1	21299	Intron	secondary_peak_2230	79	.	12.0051	0.643015	0.998883	87	h1SMcT0000880	11783
chr1_h1	33774271	33775969	1698	chr1_h1_33774271_33775969	30	putative_enhancer	highly_conserved	Exon (h1SMcT0000886.1/h1SMcG0000886, exon 4 of 4)	1	33774671	33804163	29493	2	h1SMcG0000886	h1SMcT0000886.1	28194	Exon	secondary_peak_2239	195	.	25.8067	0.337311	0.998883	523	h1SMcT0000886	11787	chr4_75409123_75410865	SpolcG0018057	chr4	75370296	75410305	11787	chr1_156482697_156483860	SlugcG0001946	chr1	156482747	156517068	11787	chr3_70623342_70624218	SnovcG0017201	chr3	70623923	70656394	11787	YES
chr1_h1	33794179	33794768	589	chr1_h1_33794179_33794768	10	putative_enhancer	partially_conserved	Intron (h1SMcT0000886.1/h1SMcG0000886, intron 2 of 3)	1	33774671	33804163	29493	2	h1SMcG0000886	h1SMcT0000886.1	9395	Intron	primary_peak_2241	1000	.	35.6649	0.0025147	0.0534014	427	h1SMcT0000886	11787	chr4_75392649_75394150	SpolcG0018057	chr4	75370296	75410305	11787
chr1_h1	33852992	33853759	767	chr1_h1_33852992_33853759	3	putative_enhancer	partially_conserved	Intron (h1SMcT0000887.1/h1SMcG0000887, intron 8 of 13)	1	33841405	33873119	31715	1	h1SMcG0000887	h1SMcT0000887.1	11588	Intron	secondary_peak_2244	42	.	17.1573	0.791502	0.998883	284	h1SMcT0000887	11788
chr1_h1	33853759	33854330	571	chr1_h1_33853759_33854330	12	putative_enhancer	partially_conserved	Intron (h1SMcT0000887.1/h1SMcG0000887, intron 8 of 13)	1	33841405	33873119	31715	1	h1SMcG0000887	h1SMcT0000887.1	12355	Intron	secondary_peak_2245	23	.	17.1573	0.878497	0.998883	170	h1SMcT0000887	11788							chr1_156642167_156642686	SlugcG0001949	chr1	156619544	156672190	11788
chr1_h1	33862626	33862911	285	chr1_h1_33862626_33862911	3	putative_enhancer	partially_conserved	Intron (h1SMcT0000887.1/h1SMcG0000887, intron 10 of 13)	1	33841405	33873119	31715	1	h1SMcG0000887	h1SMcT0000887.1	21222	Intron	secondary_peak_2247	70	.	13.1323	0.676935	0.998883	164	h1SMcT0000887	11788
chr1_h1	33863417	33864074	657	chr1_h1_33863417_33864074	21	putative_enhancer	partially_conserved	Intron (h1SMcT0000887.1/h1SMcG0000887, intron 10 of 13)	1	33841405	33873119	31715	1	h1SMcG0000887	h1SMcT0000887.1	22013	Intron	primary_peak_2248	1000	.	30.6895	0.00265222	0.0553899	332	h1SMcT0000887	11788							chr1_156658225_156658772	SlugcG0001949	chr1	156619544	156672190	11788	chr3_70717549_70717926	SnovcG0017202	chr3	70688076	70725922	11788
chr1_h1	33911770	33912421	651	chr1_h1_33911770_33912421	0	putative_enhancer	not_conserved	Distal Intergenic	1	33917417	33935013	17597	1	h1SMcG0000890	h1SMcT0000890.1	-4996	Distal intergenic	primary_peak_2254	484	.	31.6263	0.0680631	0.488145	310	h1SMcT0000890	11791
chr1_h1	33989991	33990530	539	chr1_h1_33989991_33990530	0	putative_enhancer	not_conserved	Intron (h1SMcT0000893.1/h1SMcG0000893, intron 10 of 12)	1	33972052	34001265	29214	1	h1SMcG0000893	h1SMcT0000893.1	17940	Intron	secondary_peak_2259	44	.	12.9903	0.783257	0.998883	313	h1SMcT0000893	11794
chr1_h1	34006115	34007868	1753	chr1_h1_34006115_34007868	30	putative_enhancer	highly_conserved	Distal Intergenic	1	34024109	34029849	5741	1	h1SMnG0001445	h1SMnT0001445.1	-16241	Distal intergenic	primary_peak_2260	1000	.	23.9953	0.000372751	0.0133578	1390	h1SMnT0001445		chr4_75209155_75211643	SpolcG0018048	chr4	75185649	75210673	11795	chr1_157207367_157209745	SlugcG0001959	chr1	157209023	157244163	11795	chr3_71131553_71132026;chr3_71132031_71132500
chr1_h1	34011672	34012611	939	chr1_h1_34011672_34012611	30	putative_enhancer	highly_conserved	Exon (h1SMcT0000896.1/h1SMcG0000896, exon 6 of 7)	1	34008830	34029877	21048	2	h1SMcG0000896	h1SMcT0000896.1	17266	Exon	primary_peak_2261	1000	.	47.3023	1.83374e-07	3.82454e-05	468	h1SMcT0000896	11795	chr4_75201632_75202718	SpolcG0018048	chr4	75185649	75210673	11795							chr3_71141197_71142288	SnovcG0017210	chr3	71132991	71159672	11795
chr1_h1	34022064	34023051	987	chr1_h1_34022064_34023051	0	putative_enhancer	not_conserved	Intron (h1SMcT0000896.1/h1SMcG0000896, intron 3 of 6)	1	34008830	34029877	21048	2	h1SMcG0000896	h1SMcT0000896.1	6826	Intron	secondary_peak_2262	202	.	17.2914	0.325491	0.998883	161	h1SMcT0000896	11795
chr1_h1	34024041	34024735	694	chr1_h1_34024041_34024735	30	putative_enhancer	highly_conserved	Promoter (<=1kb)	1	34024109	34029849	5741	1	h1SMnG0001445	h1SMnT0001445.1	0	<1kb TSS	primary_peak_2263	324	.	15.8235	0.165408	0.814195	429	h1SMnT0001445		chr4_75192156_75193065	SpolcG0018048	chr4	75185649	75210673	11795	chr1_157236109_157236988	SlugcG0001959	chr1	157209023	157244163	11795	chr3_71152644_71153614	SnovcG0017210	chr3	71132991	71159672	11795
chr1_h1	34039815	34041694	1879	chr1_h1_34039815_34041694	30	putative_enhancer	highly_conserved	Distal Intergenic	1	34008830	34029877	21048	2	h1SMcG0000896	h1SMcT0000896.1	-9939	Distal intergenic	primary_peak_2265	1000	.	81.7918	5.52315e-10	3.69066e-07	1331	h1SMcT0000896	11795	chr4_75161569_75162852	SpolcG0018048	chr4	75185649	75210673	11795	chr1_157314353_157315822	SlugcG0001959	chr1	157209023	157244163	11795	chr3_71314058_71315117	SnovcG0017215	chr3	71287578	71290796	12040	NO
chr1_h1	34049113	34050066	953	chr1_h1_34049113_34050066	30	putative_enhancer	highly_conserved	Distal Intergenic	1	34008830	34029877	21048	2	h1SMcG0000896	h1SMcT0000896.1	-19237	Distal intergenic	primary_peak_2266	1000	.	71.581	2.27032e-05	0.00164033	413	h1SMcT0000896	11795	chr4_75145694_75147040	SpolcG0018048	chr4	75185649	75210673	11795	chr1_157324707_157325252	SlugcG0001959	chr1	157209023	157244163	11795	chr3_71322464_71322756	SnovcG0017215	chr3	71287578	71290796	12040	NO
chr1_h1	34062459	34062848	389	chr1_h1_34062459_34062848	0	putative_enhancer	not_conserved	Distal Intergenic	1	34072689	34095084	22396	2	h1SMcG0000897	h1SMcT0000897.1	32236	Distal intergenic	secondary_peak_2268	21	.	12.0507	0.889935	0.998883	165	h1SMcT0000897	11796
chr1_h1	34067117	34067414	297	chr1_h1_34067117_34067414	3	putative_enhancer	partially_conserved	Distal Intergenic	1	34072689	34095084	22396	2	h1SMcG0000897	h1SMcT0000897.1	27670	Distal intergenic	secondary_peak_2269	30	.	12.5608	0.843701	0.998883	187	h1SMcT0000897	11796
chr1_h1	34079453	34080004	551	chr1_h1_34079453_34080004	30	putative_enhancer	highly_conserved	Intron (h1SMcT0000897.1/h1SMcG0000897, intron 5 of 5)	1	34072689	34095084	22396	2	h1SMcG0000897	h1SMcT0000897.1	15080	Intron	primary_peak_2271	380	.	22.5787	0.121009	0.684751	265	h1SMcT0000897	11796	chr4_75115666_75116020	SpolcG0018047	chr4	75097686	75121808	11796	chr1_157414747_157416090	SlugcG0001960	chr1	157400499	157445081	11796	chr3_71436438_71436795	SnovcG0017216	chr3	71412316	71452953	11796	YES
chr1_h1	34084864	34085125	261	chr1_h1_34084864_34085125	21	putative_enhancer	partially_conserved	Intron (h1SMcT0000897.1/h1SMcG0000897, intron 5 of 5)	1	34072689	34095084	22396	2	h1SMcG0000897	h1SMcT0000897.1	9959	Intron	secondary_peak_2272	7	.	8.42177	0.96178	0.998883	99	h1SMcT0000897	11796							chr1_157427978_157428317	SlugcG0001960	chr1	157400499	157445081	11796	chr3_71441843_71442317	SnovcG0017216	chr3	71412316	71452953	11796
chr1_h1	34088134	34089181	1047	chr1_h1_34088134_34089181	12	putative_enhancer	partially_conserved	Intron (h1SMcT0000897.1/h1SMcG0000897, intron 3 of 5)	1	34072689	34095084	22396	2	h1SMcG0000897	h1SMcT0000897.1	5903	Intron	secondary_peak_2273	9	.	17.2469	0.951198	0.998883	385	h1SMcT0000897	11796							chr1_157433964_157434229	SlugcG0001960	chr1	157400499	157445081	11796
chr1_h1	34117398	34118282	884	chr1_h1_34117398_34118282	30	putative_enhancer	highly_conserved	Distal Intergenic	1	34072689	34095084	22396	2	h1SMcG0000897	h1SMcT0000897.1	-22315	Distal intergenic	primary_peak_2276	1000	.	90.2912	4.4599e-12	7.23954e-09	396	h1SMcT0000897	11796	chr4_75076249_75077325	SpolcG0018047	chr4	75097686	75121808	11796	chr1_157491949_157492902	SlugcG0001960	chr1	157400499	157445081	11796	chr3_71493302_71493947	SnovcG0017216	chr3	71412316	71452953	11796	YES
chr1_h1	34125336	34125822	486	chr1_h1_34125336_34125822	21	putative_enhancer	partially_conserved	Distal Intergenic	1	34072689	34095084	22396	2	h1SMcG0000897	h1SMcT0000897.1	-30253	Distal intergenic	primary_peak_2277	576	.	26.5135	0.0409748	0.355553	208	h1SMcT0000897	11796							chr1_157610742_157611146	SlugcG0001961	chr1	157571299	157571982	20023	chr3_71553450_71553656	SnovcG0017217	chr3	71649112	71651185	11797	NO
chr1_h1	34127001	34127232	231	chr1_h1_34127001_34127232	0	putative_enhancer	not_conserved	Distal Intergenic	1	34072689	34095084	22396	2	h1SMcG0000897	h1SMcT0000897.1	-31918	Distal intergenic	secondary_peak_2278	10	.	9.8591	0.944295	0.998883	37	h1SMcT0000897	11796
chr1_h1	34139303	34140426	1123	chr1_h1_34139303_34140426	30	putative_enhancer	highly_conserved	Distal Intergenic	1	34072689	34095084	22396	2	h1SMcG0000897	h1SMcT0000897.1	-44220	Distal intergenic	primary_peak_2279	1000	.	82.5674	1.27886e-07	2.87092e-05	526	h1SMcT0000897	11796	chr4_75053588_75054439	SpolcG0018047	chr4	75097686	75121808	11796	chr1_157625309_157626478	SlugcG0001961	chr1	157571299	157571982	20023	chr3_71568694_71569177	SnovcG0017217	chr3	71649112	71651185	11797	NO
chr1_h1	34189157	34189952	795	chr1_h1_34189157_34189952	0	putative_enhancer	not_conserved	Distal Intergenic	1	34195194	34197567	2374	1	h1SMcG0000898	h1SMcT0000898.1	-5242	Distal intergenic	secondary_peak_2285	226	.	22.0009	0.284179	0.998883	424	h1SMcT0000898	11797
chr1_h1	34337627	34338447	820	chr1_h1_34337627_34338447	30	putative_enhancer	highly_conserved	Distal Intergenic	1	34369940	34385528	15589	1	h1SMcG0000901	h1SMcT0000901.1	-31493	Distal intergenic	primary_peak_2289	1000	.	78.9744	3.55662e-07	6.44862e-05	446	h1SMcT0000901	11799	chr4_74944575_74945610	SpolcG0018045	chr4	74958419	74959591	11798	chr1_157922375_157923094	SlugcG0001965	chr1	157963496	157995840	11799	chr3_71808732_71809349	SnovcG0017219	chr3	71862367	71863417	28273	NO
chr1_h1	34379302	34379763	461	chr1_h1_34379302_34379763	30	putative_enhancer	highly_conserved	Intron (h1SMcT0000901.1/h1SMcG0000901, intron 1 of 3)	1	34369940	34385528	15589	1	h1SMcG0000901	h1SMcT0000901.1	9363	Intron	primary_peak_2292	1000	.	43.8274	0.000105579	0.0052338	174	h1SMcT0000901	11799	chr4_74915695_74916171	SpolcG0018044	chr4	74909367	74925980	11799	chr1_157982784_157983452	SlugcG0001965	chr1	157963496	157995840	11799	chr3_71896632_71897358	SnovcG0017220	chr3	71882869	71909654	11799	YES
chr1_h1	34383399	34384247	848	chr1_h1_34383399_34384247	30	putative_enhancer	highly_conserved	Exon (h1SMcT0000901.1/h1SMcG0000901, exon 2 of 4)	1	34369940	34385528	15589	1	h1SMcG0000901	h1SMcT0000901.1	13460	Exon	primary_peak_2293	1000	.	51.3863	7.85076e-06	0.000722766	346	h1SMcT0000901	11799	chr4_74911163_74912034	SpolcG0018044	chr4	74909367	74925980	11799	chr1_157991154_157992093	SlugcG0001965	chr1	157963496	157995840	11799	chr3_71906111_71906898	SnovcG0017220	chr3	71882869	71909654	11799	YES
chr1_h1	34405855	34407662	1807	chr1_h1_34405855_34407662	30	putative_enhancer	highly_conserved	Exon (h1SMcT0000902.1/h1SMcG0000902, exon 8 of 8)	1	34392052	34407116	15065	1	h1SMcG0000902	h1SMcT0000902.1	13804	Exon	secondary_peak_2295	249	.	19.8527	0.250217	0.998883	640	h1SMcT0000902	11800							chr1_158044899_158046649	SlugcG0001966	chr1	158032707	158045913	11800	chr3_71937697_71939912	SnovcG0017221	chr3	71921412	71938754	11800
chr1_h1	34437588	34438177	589	chr1_h1_34437588_34438177	30	putative_enhancer	highly_conserved	Exon (h1SMcT0000904.2/h1SMcG0000904, exon 3 of 11)	1	34433741	34459126	25386	1	h1SMcG0000904	h1SMcT0000904.1	3848	Exon	primary_peak_2297	1000	.	37.8386	0.000925117	0.0260611	289	h1SMcT0000904	11802	chr4_74877967_74879073	SpolcG0018041	chr4	74865925	74880082	11802							chr3_71984505_71985237	SnovcG0017223	chr3	71981955	71985312	11802
chr1_h1	34472044	34473634	1590	chr1_h1_34472044_34473634	10	putative_enhancer	partially_conserved	Exon (h1SMcT0000906.1/h1SMcG0000906, exon 9 of 9)	1	34461231	34472523	11293	1	h1SMcG0000906	h1SMcT0000906.1	10814	Exon	primary_peak_2301	995	.	34.1386	0.00399613	0.0739194	997	h1SMcT0000906	11802	chr4_74849694_74851290	SpolcG0018040	chr4	74851627	74862655	11802
chr1_h1	34507460	34508089	629	chr1_h1_34507460_34508089	12	putative_enhancer	partially_conserved	Exon (h1SMcT0000908.1/h1SMcG0000908, exon 8 of 9)	1	34497420	34512742	15323	1	h1SMcG0000908	h1SMcT0000908.1	10041	Exon	secondary_peak_2305	24	.	16.5285	0.871693	0.998883	182	h1SMcT0000908	11805	chr4_76919647_76920596	SpolcG0018101	chr4	76913938	76929839	30408													NO
chr1_h1	34508089	34508309	220	chr1_h1_34508089_34508309	3	putative_enhancer	partially_conserved	Intron (h1SMcT0000908.1/h1SMcG0000908, intron 8 of 8)	1	34497420	34512742	15323	1	h1SMcG0000908	h1SMcT0000908.1	10670	Intron	secondary_peak_2306	33	.	16.5285	0.832574	0.998883	74	h1SMcT0000908	11805
chr1_h1	34653624	34654474	850	chr1_h1_34653624_34654474	3	putative_enhancer	partially_conserved	Intron (h1SMcT0000910.1/h1SMcG0000910, intron 5 of 5)	1	34646157	34660554	14398	1	h1SMcG0000910	h1SMcT0000910.1	7468	Intron	secondary_peak_2311	39	.	45.1191	0.801802	0.998883	221	h1SMcT0000910	11807
chr1_h1	34654658	34655602	944	chr1_h1_34654658_34655602	21	putative_enhancer	partially_conserved	Intron (h1SMcT0000910.1/h1SMcG0000910, intron 5 of 5)	1	34646157	34660554	14398	1	h1SMcG0000910	h1SMcT0000910.1	8502	Intron	primary_peak_2312	855	.	45.1191	0.0087006	0.126651	526	h1SMcT0000910	11807	chr4_76841720_76842532	SpolcG0018099	chr4	76838101	76849037	30406	chr1_335482633_335483686	SlugcG0004160	chr1	335476427	335490895	11807							NO
chr1_h1	34705557	34706769	1212	chr1_h1_34705557_34706769	3	putative_enhancer	partially_conserved	Exon (h1SMcT0000913.1/h1SMcG0000913, exon 8 of 8)	1	34696978	34705765	8788	1	h1SMcG0000913	h1SMcT0000913.1	8580	Exon	secondary_peak_2319	9	.	20.2433	0.951083	0.998883	281	h1SMcT0000913	11808
chr1_h1	34901920	34902517	597	chr1_h1_34901920_34902517	1	putative_enhancer	partially_conserved	Distal Intergenic	1	34881277	34893554	12278	1	h1SMcG0000915	h1SMcT0000915.5	20644	Distal intergenic	secondary_peak_2328	235	.	24.2097	0.270483	0.998883	424	h1SMcT0000915	11809
chr1_h1	34943947	34944426	479	chr1_h1_34943947_34944426	3	putative_enhancer	partially_conserved	Distal Intergenic	1	34902782	34938729	35948	2	h1SMcG0000916	h1SMcT0000916.1	-5219	Distal intergenic	secondary_peak_2329	201	.	22.8099	0.327648	0.998883	248	h1SMcT0000916	11810
chr1_h1	34959495	34959877	382	chr1_h1_34959495_34959877	12	putative_enhancer	partially_conserved	Distal Intergenic	1	34902782	34938729	35948	2	h1SMcG0000916	h1SMcT0000916.1	-20767	Distal intergenic	primary_peak_2330	425	.	28.6082	0.0947063	0.59493	200	h1SMcT0000916	11810	chr4_77093328_77093672	SpolcG0018104	chr4	77064916	77080114	11810
chr1_h1	34960929	34961127	198	chr1_h1_34960929_34961127	10	putative_enhancer	partially_conserved	Distal Intergenic	1	34902782	34938729	35948	2	h1SMcG0000916	h1SMcT0000916.1	-22201	Distal intergenic	secondary_peak_2331	104	.	18.8263	0.558987	0.998883	90	h1SMcT0000916	11810	chr4_77096743_77097027	SpolcG0018104	chr4	77064916	77080114	11810
chr1_h1	34994557	34995258	701	chr1_h1_34994557_34995258	12	putative_enhancer	partially_conserved	Distal Intergenic	1	34976413	34985003	8591	2	h1SMcG0000917	h1SMcT0000917.1	-9555	Distal intergenic	primary_peak_2335	1000	.	55.5714	0.000755734	0.0224316	341	h1SMcT0000917	11811							chr1_336192648_336192958	SlugcG0004165	chr1	336165051	336184305	11811
chr1_h1	35038715	35039558	843	chr1_h1_35038715_35039558	30	putative_enhancer	highly_conserved	Distal Intergenic	1	35054402	35070973	16572	2	h1SMcG0000918	h1SMcT0000918.1	31415	Distal intergenic	primary_peak_2337	1000	.	92.7554	7.86893e-08	1.98385e-05	467	h1SMcT0000918	11812	chr4_77140652_77141691	SpolcG0018105	chr4	77106734	77120621	11811	chr1_336236228_336237279	SlugcG0004165	chr1	336165051	336184305	11811	chr3_73422653_73423458	SnovcG0017239	chr3	73352130	73365647	11811	NO
chr1_h1	35040873	35041110	237	chr1_h1_35040873_35041110	3	putative_enhancer	partially_conserved	Distal Intergenic	1	35054402	35070973	16572	2	h1SMcG0000918	h1SMcT0000918.1	29863	Distal intergenic	secondary_peak_2338	224	.	13.2836	0.287818	0.998883	78	h1SMcT0000918	11812
chr1_h1	35058085	35058774	689	chr1_h1_35058085_35058774	30	putative_enhancer	highly_conserved	Intron (h1SMcT0000918.1/h1SMcG0000918, intron 1 of 3)	1	35054402	35070973	16572	2	h1SMcG0000918	h1SMcT0000918.1	12199	Intron	primary_peak_2343	1000	.	32.7876	0.00339644	0.065983	315	h1SMcT0000918	11812	chr4_77174615_77175492	SpolcG0018106	chr4	77168685	77179501	11812	chr1_336340160_336341229	SlugcG0004166	chr1	336336693	336348513	11812	chr3_73523439_73524016	SnovcG0017240	chr3	73518375	73529216	11812	YES
chr1_h1	35089893	35091036	1143	chr1_h1_35089893_35091036	21	putative_enhancer	partially_conserved	Exon (h1SMcT0000919.1/h1SMcG0000919, exon 3 of 8)	1	35083326	35092193	8868	2	h1SMcG0000919	h1SMcT0000919.1	1157	Exon	secondary_peak_2347	24	.	32.4593	0.873792	0.998883	84	h1SMcT0000919	11813							chr1_336451631_336451911	SlugcG0004169	chr1	336450365	336455425	11813	chr3_73538777_73539312	SnovcG0017241	chr3	73536875	73544350	11813
chr1_h1	35126018	35126198	180	chr1_h1_35126018_35126198	0	putative_enhancer	not_conserved	Intron (h1SMcT0000921.1/h1SMcG0000921, intron 1 of 3)	1	35120495	35128416	7922	2	h1SMcG0000921	h1SMcT0000921.1	2218	Intron	secondary_peak_2352	16	.	8.53041	0.913234	0.998883	90	h1SMcT0000921	11812
chr1_h1	35137617	35137902	285	chr1_h1_35137617_35137902	0	putative_enhancer	not_conserved	Intron (h1SMcT0000922.1/h1SMcG0000922, intron 18 of 18)	1	35136476	35183533	47058	2	h1SMcG0000922	h1SMcT0000922.1	45631	Intron	primary_peak_2355	706	.	36.7227	0.0198755	0.222179	173	h1SMcT0000922	11815
chr1_h1	35205976	35207694	1718	chr1_h1_35205976_35207694	0	putative_enhancer	not_conserved	Exon (h1SMcT0000924.1/h1SMcG0000924, exon 3 of 5)	1	35206656	35211355	4700	2	h1SMcG0000924	h1SMcT0000924.1	3661	Exon	primary_peak_2357	283	.	37.1279	0.20816	0.917779	640	h1SMcT0000924	11817
chr1_h1	35318731	35319084	353	chr1_h1_35318731_35319084	0	putative_enhancer	not_conserved	Intron (h1SMcT0000928.1/h1SMcG0000928, intron 2 of 4)	1	35315883	35338442	22560	1	h1SMcG0000928	h1SMcT0000928.1	2849	Intron	secondary_peak_2365	226	.	21.5109	0.285436	0.998883	243	h1SMcT0000928	11820
chr1_h1	35331214	35331635	421	chr1_h1_35331214_35331635	21	putative_enhancer	partially_conserved	Intron (h1SMcT0000928.1/h1SMcG0000928, intron 3 of 4)	1	35315883	35338442	22560	1	h1SMcG0000928	h1SMcT0000928.1	15332	Intron	primary_peak_2368	705	.	28.0844	0.0200008	0.223058	235	h1SMcT0000928	11820	chr4_77283373_77283616	SpolcG0018114	chr4	77271535	77297066	11820
chr1_h1	35351599	35352399	800	chr1_h1_35351599_35352399	3	putative_enhancer	partially_conserved	Exon (h1SMcT0000929.1/h1SMcG0000929, exon 7 of 10)	1	35345398	35357895	12498	1	h1SMcG0000929	h1SMcT0000929.1	6202	Exon	secondary_peak_2371	141	.	16.0765	0.457238	0.998883	519	h1SMcT0000929	11821
chr1_h1	35356239	35356752	513	chr1_h1_35356239_35356752	3	putative_enhancer	partially_conserved	Intron (h1SMcT0000929.1/h1SMcG0000929, intron 9 of 9)	1	35345398	35357895	12498	1	h1SMcG0000929	h1SMcT0000929.1	10842	Intron	secondary_peak_2372	215	.	18.7898	0.302311	0.998883	270	h1SMcT0000929	11821
chr1_h1	35611292	35612639	1347	chr1_h1_35611292_35612639	12	putative_enhancer	partially_conserved	Intron (h1SMcT0000934.1/h1SMcG0000934, intron 3 of 15)	1	35607469	35636498	29030	1	h1SMcG0000934	h1SMcT0000934.1	3824	Intron	primary_peak_2391	828	.	26.1839	0.0100904	0.140647	714	h1SMcT0000934	11826							chr1_337270217_337270496	SlugcG0004182	chr1	337264105	337309937	11826
chr1_h1	35623998	35624821	823	chr1_h1_35623998_35624821	0	putative_enhancer	not_conserved	Intron (h1SMcT0000934.1/h1SMcG0000934, intron 8 of 15)	1	35607469	35636498	29030	1	h1SMcG0000934	h1SMcT0000934.1	16530	Intron	primary_peak_2392	428	.	21.8172	0.0928991	0.588683	299	h1SMcT0000934	11826
chr1_h1	35710304	35710695	391	chr1_h1_35710304_35710695	0	putative_enhancer	not_conserved	Intron (h1SMcT0000936.1/h1SMcG0000936, intron 1 of 9)	1	35690737	35760508	69772	1	h1SMcG0000936	h1SMcT0000936.1	19568	Intron	secondary_peak_2401	41	.	12.9374	0.792957	0.998883	272	h1SMcT0000936	11828
chr1_h1	35817224	35817930	706	chr1_h1_35817224_35817930	12	putative_enhancer	partially_conserved	Intron (h1SMcT0000938.1/h1SMcG0000938, intron 5 of 7)	1	35813079	35824832	11754	1	h1SMcG0000938	h1SMcT0000938.1	4146	Intron	primary_peak_2404	1000	.	46.9151	9.76593e-06	0.000854723	353	h1SMcT0000938	11830	chr4_77572781_77573570	SpolcG0018125	chr4	77571056	77580344	11830
chr1_h1	35944195	35946091	1896	chr1_h1_35944195_35946091	0	putative_enhancer	not_conserved	Distal Intergenic	1	35951804	35980634	28831	2	h1SMcG0000944	h1SMcT0000944.1	34543	Distal intergenic	secondary_peak_2409	73	.	21.7576	0.666647	0.998883	754	h1SMcT0000944	11834
chr1_h1	35956303	35957019	716	chr1_h1_35956303_35957019	0	putative_enhancer	not_conserved	Intron (h1SMcT0000944.1/h1SMcG0000944, intron 6 of 6)	1	35951804	35980634	28831	2	h1SMcG0000944	h1SMcT0000944.1	23615	Intron	secondary_peak_2412	181	.	17.8693	0.364753	0.998883	146	h1SMcT0000944	11834
chr1_h1	35958679	35959184	505	chr1_h1_35958679_35959184	12	putative_enhancer	partially_conserved	Exon (h1SMcT0000944.1/h1SMcG0000944, exon 5 of 7)	1	35951804	35980634	28831	2	h1SMcG0000944	h1SMcT0000944.1	21450	Exon	secondary_peak_2413	68	.	14.5909	0.685083	0.998883	160	h1SMcT0000944	11834													chr3_75022705_75023147	SnovcG0017262	chr3	75011630	75051702	11834
chr1_h1	35965428	35966970	1542	chr1_h1_35965428_35966970	10	putative_enhancer	partially_conserved	Intron (h1SMcT0000944.1/h1SMcG0000944, intron 4 of 6)	1	35951804	35980634	28831	2	h1SMcG0000944	h1SMcT0000944.1	13664	Intron	primary_peak_2414	290	.	24.2499	0.199856	0.898184	220	h1SMcT0000944	11834	chr4_77638011_77638398	SpolcG0018129	chr4	77628225	77654357	11834
chr1_h1	35971734	35972103	369	chr1_h1_35971734_35972103	0	putative_enhancer	not_conserved	Intron (h1SMcT0000944.1/h1SMcG0000944, intron 3 of 6)	1	35951804	35980634	28831	2	h1SMcG0000944	h1SMcT0000944.1	8531	Intron	primary_peak_2415	728	.	28.3956	0.0176117	0.2047	222	h1SMcT0000944	11834
chr1_h1	35978792	35979296	504	chr1_h1_35978792_35979296	0	putative_enhancer	not_conserved	Intron (h1SMcT0000944.1/h1SMcG0000944, intron 1 of 6)	1	35951804	35980634	28831	2	h1SMcG0000944	h1SMcT0000944.1	1338	Intron	secondary_peak_2416	46	.	12.9278	0.771	0.998883	318	h1SMcT0000944	11834
chr1_h1	36295033	36295459	426	chr1_h1_36295033_36295459	2	putative_enhancer	partially_conserved	Exon (h1SMcT0000952.1/h1SMcG0000952, exon 2 of 3)	1	36291403	36300366	8964	2	h1SMcG0000952	h1SMcT0000952.1	4907	Exon	primary_peak_2427	815	.	40.115	0.0108662	0.147876	279	h1SMcT0000952	11839
chr1_h1	36300892	36301525	633	chr1_h1_36300892_36301525	3	putative_enhancer	partially_conserved	Promoter (<=1kb)	1	36291403	36300366	8964	2	h1SMcG0000952	h1SMcT0000952.2	-527	<1kb TSS	primary_peak_2429	731	.	54.8124	0.0173061	0.202213	258	h1SMcT0000952	11839
chr1_h1	36588493	36589000	507	chr1_h1_36588493_36589000	0	putative_enhancer	not_conserved	Promoter (2-3kb)	1	36578199	36586022	7824	2	h1SMcG0000960	h1SMcT0000960.5	-2472	2-3kb TSS	primary_peak_2446	685	.	27.4979	0.022394	0.240512	375	h1SMcT0000960	11847
chr1_h1	36624293	36624668	375	chr1_h1_36624293_36624668	0	putative_enhancer	not_conserved	Distal Intergenic	1	36636549	36710889	74341	1	h1SMcG0000963	h1SMcT0000963.1	-11881	Distal intergenic	secondary_peak_2452	15	.	11.887	0.918473	0.998883	245	h1SMcT0000963	11850
chr1_h1	36766379	36766860	481	chr1_h1_36766379_36766860	30	putative_enhancer	highly_conserved	Intron (h1SMcT0000967.1/h1SMcG0000967, intron 5 of 23)	1	36764480	36811159	46680	1	h1SMcG0000967	h1SMcT0000967.1	1900	Intron	primary_peak_2460	1000	.	32.3616	0.00112917	0.0301002	121	h1SMcT0000967	11853	chr4_78032564_78032991	SpolcG0018146	chr4	78030994	78073120	11853	chr1_338824061_338824233	SlugcG0004212	chr1	338821551	338923829	11853	chr3_76293361_76294257	SnovcG0017287	chr3	76290987	76364238	11853	YES
chr1_h1	36798992	36799235	243	chr1_h1_36798992_36799235	30	putative_enhancer	highly_conserved	Intron (h1SMcT0000967.1/h1SMcG0000967, intron 18 of 23)	1	36764480	36811159	46680	1	h1SMcG0000967	h1SMcT0000967.1	34513	Intron	primary_peak_2462	270	.	18.7927	0.222614	0.950438	142	h1SMcT0000967	11853	chr4_78063540_78063805	SpolcG0018146	chr4	78030994	78073120	11853	chr1_338871343_338872253	SlugcG0004212	chr1	338821551	338923829	11853	chr3_76347908_76348371	SnovcG0017287	chr3	76290987	76364238	11853	YES
chr1_h1	36803718	36804133	415	chr1_h1_36803718_36804133	21	putative_enhancer	partially_conserved	Intron (h1SMcT0000967.1/h1SMcG0000967, intron 20 of 23)	1	36764480	36811159	46680	1	h1SMcG0000967	h1SMcT0000967.1	39239	Intron	primary_peak_2463	428	.	22.9445	0.0926588	0.588032	294	h1SMcT0000967	11853							chr1_338898560_338899175	SlugcG0004212	chr1	338821551	338923829	11853	chr3_76353206_76353720	SnovcG0017287	chr3	76290987	76364238	11853
chr1_h1	36912401	36912806	405	chr1_h1_36912401_36912806	2	putative_enhancer	partially_conserved	Intron (h1SMcT0000971.1/h1SMcG0000971, intron 1 of 1)	1	36906985	36922506	15522	1	h1SMcG0000971	h1SMcT0000971.1	5417	Intron	primary_peak_2474	263	.	17.6866	0.232567	0.970448	235	h1SMcT0000971	11855
chr1_h1	36921924	36922419	495	chr1_h1_36921924_36922419	12	putative_enhancer	partially_conserved	Exon (h1SMcT0000971.1/h1SMcG0000971, exon 2 of 2)	1	36906985	36922506	15522	1	h1SMcG0000971	h1SMcT0000971.1	14940	Exon	primary_peak_2475	497	.	21.1017	0.0634015	0.466765	275	h1SMcT0000971	11855													chr3_76565432_76566088	SnovcG0017289	chr3	76554804	76565941	11855
chr1_h1	36930749	36931016	267	chr1_h1_36930749_36931016	21	putative_enhancer	partially_conserved	Intron (h1SMcT0000972.1/h1SMcG0000972, intron 1 of 3)	1	36923231	36936271	13041	2	h1SMcG0000972	h1SMcT0000972.1	5255	Intron	secondary_peak_2477	203	.	15.7678	0.323105	0.998883	86	h1SMcT0000972	11856							chr1_339047340_339047600	SlugcG0004215	chr1	339022345	339062506	11856	chr3_76590817_76591429	SnovcG0017291	chr3	76576460	76600679	11856
chr1_h1	36986503	36987236	733	chr1_h1_36986503_36987236	0	putative_enhancer	not_conserved	Intron (h1SMcT0000975.1/h1SMcG0000975, intron 17 of 37)	1	36967500	37009155	41656	2	h1SMcG0000975	h1SMcT0000975.1	21919	Intron	secondary_peak_2485	172	.	15.2275	0.385184	0.998883	496	h1SMcT0000975	11859
chr1_h1	36990086	36990435	349	chr1_h1_36990086_36990435	30	putative_enhancer	highly_conserved	Intron (h1SMcT0000975.1/h1SMcG0000975, intron 14 of 37)	1	36967500	37009155	41656	2	h1SMcG0000975	h1SMcT0000975.1	18720	Intron	secondary_peak_2486	218	.	16.0365	0.298308	0.998883	158	h1SMcT0000975	11859	chr4_78150194_78150535	SpolcG0018152	chr4	78126775	78180492	11859	chr1_339181155_339182261	SlugcG0004218	chr1	339138343	339240187	11859	chr3_76937860_76938080	SnovcG0017295	chr3	76902237	76994231	11859	YES
chr1_h1	37002367	37002747	380	chr1_h1_37002367_37002747	0	putative_enhancer	not_conserved	Intron (h1SMcT0000975.1/h1SMcG0000975, intron 3 of 37)	1	36967500	37009155	41656	2	h1SMcG0000975	h1SMcT0000975.1	6408	Intron	secondary_peak_2488	42	.	13.1685	0.790957	0.998883	357	h1SMcT0000975	11859
chr1_h1	37135761	37136354	593	chr1_h1_37135761_37136354	30	putative_enhancer	highly_conserved	Distal Intergenic	1	37125116	37131817	6702	2	h1SMnG0001585	h1SMnT0001585.1	-3945	Distal intergenic	primary_peak_2496	678	.	26.4746	0.0232815	0.246604	376	h1SMnT0001585		chr4_78230990_78231247	SpolcG0018155	chr4	78221960	78229217	11862	chr1_339332663_339333050	SlugcG0004221	chr1	339315109	339331154	11862	chr3_77236406_77236761	SnovcG0017299	chr3	77204057	77228550	11862
chr1_h1	37141258	37142028	770	chr1_h1_37141258_37142028	30	putative_enhancer	highly_conserved	Distal Intergenic	1	37125116	37131817	6702	2	h1SMnG0001585	h1SMnT0001585.1	-9442	Distal intergenic	primary_peak_2497	1000	.	67.2888	2.29376e-06	0.00027898	366	h1SMnT0001585		chr4_78236825_78237474	SpolcG0018155	chr4	78221960	78229217	11862	chr1_339353668_339354494	SlugcG0004221	chr1	339315109	339331154	11862	chr3_77267581_77268201	SnovcG0017299	chr3	77204057	77228550	11862
chr1_h1	37148470	37148871	401	chr1_h1_37148470_37148871	30	putative_enhancer	highly_conserved	Distal Intergenic	1	37125116	37131817	6702	2	h1SMnG0001585	h1SMnT0001585.1	-16654	Distal intergenic	primary_peak_2498	794	.	39.3683	0.0122043	0.160179	177	h1SMnT0001585		chr4_78242200_78242544	SpolcG0018155	chr4	78221960	78229217	11862	chr1_339365068_339365325	SlugcG0004221	chr1	339315109	339331154	11862	chr3_77328293_77328918	SnovcG0017300	chr3	77348107	77373207	11815
chr1_h1	37173683	37175357	1674	chr1_h1_37173683_37175357	30	putative_enhancer	highly_conserved	Exon (h1SMcT0000979.1/h1SMcG0000979, exon 8 of 8)	1	37174746	37192263	17518	2	h1SMcG0000979	h1SMcT0000979.1	16906	Exon	primary_peak_2501	1000	.	33.8033	0.000749164	0.0222827	1376	h1SMcT0000979	11815	chr4_78252815_78253323	SpolcG0018156	chr4	78252617	78274536	11815	chr1_339422635_339422842	SlugcG0004222	chr1	339422470	339467284	11815
chr1_h1	37180855	37181863	1008	chr1_h1_37180855_37181863	30	putative_enhancer	highly_conserved	Exon (h1SMcT0000979.1/h1SMcG0000979, exon 4 of 8)	1	37174746	37192263	17518	2	h1SMcG0000979	h1SMcT0000979.1	10400	Exon	primary_peak_2502	1000	.	36.7895	0.000123668	0.00591989	752	h1SMcT0000979	11815	chr4_78261167_78261859	SpolcG0018156	chr4	78252617	78274536	11815							chr3_77356987_77357388	SnovcG0017300	chr3	77348107	77373207	11815
chr1_h1	37185896	37186244	348	chr1_h1_37185896_37186244	30	putative_enhancer	highly_conserved	Intron (h1SMcT0000979.1/h1SMcG0000979, intron 2 of 7)	1	37174746	37192263	17518	2	h1SMcG0000979	h1SMcT0000979.1	6019	Intron	primary_peak_2503	672	.	19.6906	0.0240079	0.251504	125	h1SMcT0000979	11815	chr4_78265561_78266057	SpolcG0018156	chr4	78252617	78274536	11815	chr1_339443365_339444219	SlugcG0004222	chr1	339422470	339467284	11815	chr3_77362672_77363090	SnovcG0017300	chr3	77348107	77373207	11815	YES
chr1_h1	37187916	37188242	326	chr1_h1_37187916_37188242	21	putative_enhancer	partially_conserved	Intron (h1SMcT0000979.1/h1SMcG0000979, intron 2 of 7)	1	37174746	37192263	17518	2	h1SMcG0000979	h1SMcT0000979.1	4021	Intron	primary_peak_2504	705	.	19.7413	0.0199444	0.222667	185	h1SMcT0000979	11815	chr4_78267452_78267938	SpolcG0018156	chr4	78252617	78274536	11815							chr3_77366555_77366755	SnovcG0017300	chr3	77348107	77373207	11815
chr1_h1	37241926	37242698	772	chr1_h1_37241926_37242698	21	putative_enhancer	partially_conserved	5' UTR	1	37200520	37242735	42216	2	h1SMcG0000981	h1SMcT0000981.1	37	5UTR	primary_peak_2512	1000	.	38.626	0.0037018	0.0701492	434	h1SMcT0000981	11865							chr1_339549365_339549698	SlugcG0004225	chr1	339526642	339587400	11865	chr3_77519048_77519624	SnovcG0017303	chr3	77511101	77553776	11865
chr1_h1	37355152	37356677	1525	chr1_h1_37355152_37356677	0	putative_enhancer	not_conserved	Promoter (1-2kb)	1	37330152	37353224	23073	2	h1SMcG0000986	h1SMcT0000986.4	-1929	1-2kb TSS	primary_peak_2519	1000	.	44.8163	0.00205499	0.046122	636	h1SMcT0000986	11868
chr1_h1	37364092	37365493	1401	chr1_h1_37364092_37365493	30	putative_enhancer	highly_conserved	Exon (h1SMcT0000988.1/h1SMcG0000988, exon 5 of 5)	1	37364920	37378903	13984	2	h1SMcG0000988	h1SMcT0000988.1	13410	Exon	primary_peak_2520	652	.	25.7769	0.0268563	0.271018	794	h1SMcT0000988	11870	chr4_78356841_78357136	SpolcG0018161	chr4	78345870	78354054	11868													NO
chr1_h1	37371334	37371500	166	chr1_h1_37371334_37371500	2	putative_enhancer	partially_conserved	Intron (h1SMcT0000988.1/h1SMcG0000988, intron 2 of 4)	1	37364920	37378903	13984	2	h1SMcG0000988	h1SMcT0000988.1	7403	Intron	primary_peak_2523	393	.	18.7925	0.112755	0.65755	90	h1SMcT0000988	11870
chr1_h1	37372432	37372729	297	chr1_h1_37372432_37372729	30	putative_enhancer	highly_conserved	Intron (h1SMcT0000988.1/h1SMcG0000988, intron 2 of 4)	1	37364920	37378903	13984	2	h1SMcG0000988	h1SMcT0000988.1	6174	Intron	primary_peak_2524	315	.	16.318	0.173545	0.835281	184	h1SMcT0000988	11870	chr4_78362206_78362481	SpolcG0018162	chr4	78357242	78369602	11870	chr1_339703670_339704043	SlugcG0004229	chr1	339696911	339714457	11870	chr3_77748039_77748677	SnovcG0017306	chr3	77740909	77752950	11870	YES
chr1_h1	37417228	37417807	579	chr1_h1_37417228_37417807	2	putative_enhancer	partially_conserved	Promoter (<=1kb)	1	37417599	37440151	22553	1	h1SMcG0000989	h1SMcT0000989.4	0	<1kb TSS	primary_peak_2528	315	.	18.4231	0.173414	0.834965	405	h1SMcT0000989	11870
chr1_h1	37425530	37426754	1224	chr1_h1_37425530_37426754	1	putative_enhancer	partially_conserved	Intron (h1SMcT0000989.1/h1SMcG0000989, intron 5 of 7)	1	37398885	37440151	41267	1	h1SMcG0000989	h1SMcT0000989.1	26646	Intron	primary_peak_2530	1000	.	39.2235	1.20554e-05	0.00100452	398	h1SMcT0000989	11870
chr1_h1	37439656	37440950	1294	chr1_h1_37439656_37440950	3	putative_enhancer	partially_conserved	Exon (h1SMcT0000989.1/h1SMcG0000989, exon 7 of 8)	1	37398885	37440151	41267	1	h1SMcG0000989	h1SMcT0000989.1	40772	Exon	secondary_peak_2532	175	.	35.9635	0.377267	0.998883	355	h1SMcT0000989	11870
chr1_h1	37516784	37517210	426	chr1_h1_37516784_37517210	3	putative_enhancer	partially_conserved	Intron (h1SMcT0000991.1/h1SMcG0000991, intron 9 of 33)	1	37483323	37538169	54847	2	h1SMcG0000991	h1SMcT0000991.1	20959	Intron	secondary_peak_2540	21	.	10.9673	0.887256	0.998883	160	h1SMcT0000991	11871
chr1_h1	37519960	37520307	347	chr1_h1_37519960_37520307	3	putative_enhancer	partially_conserved	Intron (h1SMcT0000991.1/h1SMcG0000991, intron 7 of 33)	1	37483323	37538169	54847	2	h1SMcG0000991	h1SMcT0000991.1	17862	Intron	secondary_peak_2542	20	.	11.5757	0.893361	0.998883	178	h1SMcT0000991	11871
chr1_h1	37534159	37534427	268	chr1_h1_37534159_37534427	12	putative_enhancer	partially_conserved	Intron (h1SMcT0000991.1/h1SMcG0000991, intron 2 of 33)	1	37483323	37538169	54847	2	h1SMcG0000991	h1SMcT0000991.1	3742	Intron	secondary_peak_2544	211	.	17.2052	0.308907	0.998883	119	h1SMcT0000991	11871													chr3_78098192_78098338	SnovcG0017309	chr3	78008930	78101419	11871
chr1_h1	37557125	37557511	386	chr1_h1_37557125_37557511	10	putative_enhancer	partially_conserved	Intron (h1SMcT0000992.1/h1SMcG0000992, intron 7 of 7)	1	37552318	37570799	18482	2	h1SMcG0000992	h1SMcT0000992.1	13288	Intron	primary_peak_2547	505	.	23.753	0.0605291	0.453596	168	h1SMcT0000992	11872	chr4_78625641_78625843	SpolcG0018167	chr4	78622266	78640954	11872
chr1_h1	37567014	37567913	899	chr1_h1_37567014_37567913	30	putative_enhancer	highly_conserved	Intron (h1SMcT0000992.1/h1SMcG0000992, intron 2 of 7)	1	37552318	37570799	18482	2	h1SMcG0000992	h1SMcT0000992.1	2886	Intron	secondary_peak_2548	3	.	38.5795	0.982576	0.998883	223	h1SMcT0000992	11872	chr4_78635882_78636456	SpolcG0018167	chr4	78622266	78640954	11872	chr1_340376900_340378010	SlugcG0004236	chr1	340358229	340385904	11872	chr3_78145149_78145615	SnovcG0017310	chr3	78109515	78147349	11872	YES
chr1_h1	37699426	37700237	811	chr1_h1_37699426_37700237	12	putative_enhancer	partially_conserved	Exon (h1SMcT0000995.2/h1SMcG0000995, exon 14 of 15)	1	37691723	37699767	8045	1	h1SMcG0000995	h1SMcT0000995.2	7704	Exon	primary_peak_2560	700	.	36.9295	0.0205856	0.227355	279	h1SMcT0000995	11874	chr4_78663232_78663644	SpolcG0018170	chr4	78665636	78675751	11876													NO
chr1_h1	38017249	38017911	662	chr1_h1_38017249_38017911	3	putative_enhancer	partially_conserved	Intron (h1SMcT0000997.1/h1SMcG0000997, intron 4 of 4)	1	38013125	38024466	11342	1	h1SMcG0000997	h1SMcT0000997.1	4125	Intron	secondary_peak_2567	28	.	49.1757	0.853903	0.998883	148	h1SMcT0000997	11876
chr1_h1	38017977	38018573	596	chr1_h1_38017977_38018573	30	putative_enhancer	highly_conserved	Intron (h1SMcT0000997.1/h1SMcG0000997, intron 4 of 4)	1	38013125	38024466	11342	1	h1SMcG0000997	h1SMcT0000997.1	4853	Intron	primary_peak_2568	489	.	49.1757	0.0660725	0.479556	326	h1SMcT0000997	11876	chr4_78670948_78671333	SpolcG0018170	chr4	78665636	78675751	11876	chr1_340868415_340869093	SlugcG0004239	chr1	340861890	340883272	11876	chr3_78342478_78343393	SnovcG0017313	chr3	78337161	78356900	11876	YES
chr1_h1	38020818	38021283	465	chr1_h1_38020818_38021283	0	putative_enhancer	not_conserved	Intron (h1SMcT0000997.1/h1SMcG0000997, intron 4 of 4)	1	38013125	38024466	11342	1	h1SMcG0000997	h1SMcT0000997.1	7694	Intron	secondary_peak_2569	121	.	14.0334	0.510005	0.998883	82	h1SMcT0000997	11876
chr1_h1	38398076	38398569	493	chr1_h1_38398076_38398569	21	putative_enhancer	partially_conserved	Exon (h1SMcT0001005.1/h1SMcG0001005, exon 4 of 9)	1	38389009	38402607	13599	2	h1SMcG0001005	h1SMcT0001005.1	4038	Exon	secondary_peak_2584	43	.	12.62	0.785852	0.998883	118	h1SMcT0001005	11881							chr1_341305545_341305800	SlugcG0004245	chr1	341280701	341315628	11881
chr1_h1	38457696	38458252	556	chr1_h1_38457696_38458252	0	putative_enhancer	not_conserved	Intron (h1SMcT0001008.1/h1SMcG0001008, intron 3 of 3)	1	38447875	38461449	13575	2	h1SMcG0001008	h1SMcT0001008.1	3197	Intron	primary_peak_2589	474	.	23.8376	0.0718446	0.50451	309	h1SMcT0001008	11884
chr1_h1	38590928	38591133	205	chr1_h1_38590928_38591133	3	putative_enhancer	partially_conserved	Intron (h1SMcT0001010.1/h1SMcG0001010, intron 4 of 5)	1	38587555	38597302	9748	1	h1SMcG0001010	h1SMcT0001010.1	3374	Intron	secondary_peak_2596	107	.	13.2402	0.550672	0.998883	82	h1SMcT0001010	11885
chr1_h1	38595062	38595318	256	chr1_h1_38595062_38595318	3	putative_enhancer	partially_conserved	Intron (h1SMcT0001010.1/h1SMcG0001010, intron 4 of 5)	1	38587555	38597302	9748	1	h1SMcG0001010	h1SMcT0001010.1	7508	Intron	secondary_peak_2597	177	.	16.0787	0.374584	0.998883	133	h1SMcT0001010	11885
chr1_h1	38602484	38602932	448	chr1_h1_38602484_38602932	30	putative_enhancer	highly_conserved	Intron (h1SMcT0001011.1/h1SMcG0001011, intron 3 of 10)	1	38597419	38610223	12805	1	h1SMcG0001011	h1SMcT0001011.1	5066	Intron	primary_peak_2599	371	.	20.705	0.127583	0.705171	303	h1SMcT0001011	11886	chr4_78893060_78893895	SpolcG0018180	chr4	78880646	78904390	11886	chr1_341552212_341552719	SlugcG0004253	chr1	341528052	341565919	11886	chr3_78975066_78975552	SnovcG0017325	chr3	78963954	78990598	11886	YES
chr1_h1	38609543	38610317	774	chr1_h1_38609543_38610317	21	putative_enhancer	partially_conserved	Promoter (<=1kb)	1	38605884	38610114	4231	2	h1SMcG0001012	h1SMcT0001012.1	0	<1kb TSS	secondary_peak_2600	40	.	23.7217	0.800041	0.998883	282	h1SMcT0001012	23483							chr1_341565386_341565698	SlugcG0004253	chr1	341528052	341565919	11886	chr3_78989909_78991042	SnovcG0017325	chr3	78963954	78990598	11886	NO
chr1_h1	38618130	38618745	615	chr1_h1_38618130_38618745	30	putative_enhancer	highly_conserved	Distal Intergenic	1	38605884	38610114	4231	2	h1SMcG0001012	h1SMcT0001012.1	-8017	Distal intergenic	primary_peak_2603	1000	.	37.4992	0.00134041	0.0340501	232	h1SMcT0001012	23483	chr4_78908091_78908823	SpolcG0018181	chr4	78918479	78921685	11887	chr1_341585320_341585913	SlugcG0004254	chr1	341582083	341583268	20696	chr3_79028801_79029857	SnovcG0017326	chr3	79092465	79093201	11887	NO
chr1_h1	38647506	38648177	671	chr1_h1_38647506_38648177	0	putative_enhancer	not_conserved	Distal Intergenic	1	38664102	38680637	16536	1	h1SMcG0001014	h1SMcT0001014.1	-15925	Distal intergenic	primary_peak_2605	1000	.	48.6384	0.00138934	0.0349348	310	h1SMcT0001014	11888
chr1_h1	38673990	38674366	376	chr1_h1_38673990_38674366	12	putative_enhancer	partially_conserved	Intron (h1SMcT0001014.1/h1SMcG0001014, intron 7 of 7)	1	38664102	38680637	16536	1	h1SMcG0001014	h1SMcT0001014.1	9889	Intron	primary_peak_2610	662	.	22.207	0.025409	0.261249	203	h1SMcT0001014	11888													chr3_79149085_79149407	SnovcG0017327	chr3	79136175	79155840	11888
chr1_h1	38680530	38681240	710	chr1_h1_38680530_38681240	30	putative_enhancer	highly_conserved	Exon (h1SMcT0001014.1/h1SMcG0001014, exon 8 of 8)	1	38664102	38680637	16536	1	h1SMcG0001014	h1SMcT0001014.1	16429	Exon	secondary_peak_2611	126	.	21.0275	0.495247	0.998883	455	h1SMcT0001014	11888	chr4_79124275_79126358	SpolcG0018182	chr4	79097722	79125168	11888	chr1_341742600_341743069	SlugcG0004258	chr1	341742457	341840700	11889	chr3_79156417_79156945	SnovcG0017328	chr3	79155854	79223673	11889	NO
chr1_h1	38687002	38687235	233	chr1_h1_38687002_38687235	0	putative_enhancer	not_conserved	Intron (h1SMcT0001015.1/h1SMcG0001015, intron 8 of 13)	1	38680685	38717750	37066	2	h1SMcG0001015	h1SMcT0001015.1	30515	Intron	secondary_peak_2613	40	.	12.4162	0.799195	0.998883	85	h1SMcT0001015	11889
chr1_h1	38704095	38704351	256	chr1_h1_38704095_38704351	12	putative_enhancer	partially_conserved	Intron (h1SMcT0001015.1/h1SMcG0001015, intron 4 of 13)	1	38680685	38717750	37066	2	h1SMcG0001015	h1SMcT0001015.1	13399	Intron	secondary_peak_2616	103	.	13.57	0.562747	0.998883	107	h1SMcT0001015	11889	chr4_79154917_79155704	SpolcG0018183	chr4	79125158	79168489	11889
chr1_h1	38704941	38705771	830	chr1_h1_38704941_38705771	30	putative_enhancer	highly_conserved	Intron (h1SMcT0001015.1/h1SMcG0001015, intron 4 of 13)	1	38680685	38717750	37066	2	h1SMcG0001015	h1SMcT0001015.1	11979	Intron	primary_peak_2617	1000	.	44.3369	7.78712e-05	0.00416118	452	h1SMcT0001015	11889	chr4_79154917_79155704;chr4_79155704_79156466						chr1_341791166_341792109	SlugcG0004258	chr1	341742457	341840700	11889	chr3_79200062_79200732	SnovcG0017328	chr3	79155854	79223673	11889
chr1_h1	38767422	38767687	265	chr1_h1_38767422_38767687	21	putative_enhancer	partially_conserved	Intron (h1SMcT0001017.1/h1SMcG0001017, intron 10 of 19)	1	38756662	38804148	47487	1	h1SMcG0001017	h1SMcT0001017.1	10761	Intron	primary_peak_2626	458	.	25.8459	0.0787865	0.533862	128	h1SMcT0001017	11891	chr4_79214927_79215107	SpolcG0018185	chr4	79201808	79252325	11891	chr1_341950706_341950907	SlugcG0004260	chr1	341923477	342007674	11891
chr1_h1	38784218	38784739	521	chr1_h1_38784218_38784739	12	putative_enhancer	partially_conserved	Intron (h1SMcT0001017.1/h1SMcG0001017, intron 10 of 19)	1	38756662	38804148	47487	1	h1SMcG0001017	h1SMcT0001017.1	27557	Intron	primary_peak_2630	265	.	23.7426	0.229991	0.965557	267	h1SMcT0001017	11891							chr1_341972066_341972338	SlugcG0004260	chr1	341923477	342007674	11891
chr1_h1	38804399	38804966	567	chr1_h1_38804399_38804966	10	putative_enhancer	partially_conserved	Downstream (<=300bp)	1	38791541	38804148	12608	1	h1SMcG0001017	h1SMcT0001017.5	12859	Downstream <=300bp	secondary_peak_2634	123	.	17.0315	0.504062	0.998883	162	h1SMcT0001017	11891	chr4_79252384_79253840	SpolcG0018186	chr4	79300839	79302611	11892													NO
chr1_h1	38974808	38975535	727	chr1_h1_38974808_38975535	21	putative_enhancer	partially_conserved	Intron (h1SMcT0001019.2/h1SMcG0001019, intron 1 of 19)	1	38896726	38984388	87663	2	h1SMcG0001019	h1SMcT0001019.2	8853	Intron	secondary_peak_2639	61	.	53.8908	0.709656	0.998883	155	h1SMcT0001019	11893
chr1_h1	38975563	38976548	985	chr1_h1_38975563_38976548	12	putative_enhancer	partially_conserved	Intron (h1SMcT0001019.2/h1SMcG0001019, intron 1 of 19)	1	38896726	38984388	87663	2	h1SMcG0001019	h1SMcT0001019.2	7840	Intron	primary_peak_2640	934	.	53.8908	0.00562042	0.0938597	570	h1SMcT0001019	11893													chr3_79837960_79838606	SnovcG0017332	chr3	79669559	79870843	11893
chr1_h1	39028219	39028948	729	chr1_h1_39028219_39028948	30	putative_enhancer	highly_conserved	Distal Intergenic	1	39034104	39041686	7583	1	h1SMcG0001020	h1SMcT0001020.1	-5156	Distal intergenic	primary_peak_2643	1000	.	54.5187	0.00101895	0.0279247	445	h1SMcT0001020	11894	chr4_79411399_79411829	SpolcG0018188	chr4	79415839	79423962	11894	chr1_342445608_342446189	SlugcG0004266	chr1	342449445	342461742	11894	chr3_80016294_80016898	SnovcG0017335	chr3	80023224	80034856	11894	YES
chr1_h1	39072649	39073881	1232	chr1_h1_39072649_39073881	11	putative_enhancer	partially_conserved	Distal Intergenic	1	39061259	39061817	559	2	h1SMnG0001677	h1SMnT0001677.8	-10833	Distal intergenic	secondary_peak_2646	3	.	48.6677	0.979617	0.998883	620	h1SMnT0001677
chr1_h1	39073881	39074325	444	chr1_h1_39073881_39074325	10	putative_enhancer	partially_conserved	Distal Intergenic	1	39085883	39086405	523	1	h1SMcG0001021	h1SMcT0001021.1	-11558	Distal intergenic	secondary_peak_2647	9	.	48.6677	0.950039	0.998883	222	h1SMcT0001021	23485
chr1_h1	39094924	39095293	369	chr1_h1_39094924_39095293	21	putative_enhancer	partially_conserved	Distal Intergenic	1	39097718	39099188	1471	2	h1SMcG0001022	h1SMcT0001022.1	3895	Distal intergenic	primary_peak_2648	434	.	22.9034	0.0899667	0.577814	236	h1SMcT0001022	11895
chr1_h1	39189185	39189532	347	chr1_h1_39189185_39189532	30	putative_enhancer	highly_conserved	Exon (h1SMcT0001027.1/h1SMcG0001027, exon 8 of 9)	1	39188959	39197158	8200	2	h1SMcG0001027	h1SMcT0001027.1	7626	Exon	primary_peak_2655	486	.	32.5692	0.0675355	0.48589	159	h1SMcT0001027	11898	chr4_79502879_79503189	SpolcG0018192	chr4	79502666	79514170	11898	chr1_342583705_342583997	SlugcG0004270	chr1	342583461	342595895	11898	chr3_80173001_80173359	SnovcG0017339	chr3	80172724	80268678	11898	YES
chr1_h1	39341000	39341476	476	chr1_h1_39341000_39341476	30	putative_enhancer	highly_conserved	Exon (h1SMcT0001029.1/h1SMcG0001029, exon 7 of 10)	1	39312196	39345419	33224	1	h1SMcG0001029	h1SMcT0001029.1	28805	Exon	primary_peak_2657	427	.	29.6899	0.0935108	0.590633	174	h1SMcT0001029	11900	chr4_79598353_79598635	SpolcG0018194	chr4	79581228	79606794	11900	chr1_342762488_342762807	SlugcG0004272	chr1	342694438	342772849	11900	chr3_80457033_80457434	SnovcG0017341	chr3	80386610	80480524	11900	YES
chr1_h1	39426875	39427817	942	chr1_h1_39426875_39427817	3	putative_enhancer	partially_conserved	Intron (h1SMcT0001030.1/h1SMcG0001030, intron 12 of 35)	1	39354871	39474029	119159	1	h1SMcG0001030	h1SMcT0001030.1	72005	Intron	primary_peak_2662	791	.	34.6873	0.0124303	0.16209	342	h1SMcT0001030	11901
chr1_h1	39433707	39434282	575	chr1_h1_39433707_39434282	12	putative_enhancer	partially_conserved	Intron (h1SMcT0001030.1/h1SMcG0001030, intron 12 of 35)	1	39354871	39474029	119159	1	h1SMcG0001030	h1SMcT0001030.1	78837	Intron	primary_peak_2663	471	.	25.8058	0.073358	0.511236	149	h1SMcT0001030	11901	chr4_79660466_79660709	SpolcG0018195	chr4	79621665	79698903	11901
chr1_h1	39443362	39443912	550	chr1_h1_39443362_39443912	30	putative_enhancer	highly_conserved	Intron (h1SMcT0001030.1/h1SMcG0001030, intron 17 of 35)	1	39354871	39474029	119159	1	h1SMcG0001030	h1SMcT0001030.1	88492	Intron	secondary_peak_2664	113	.	14.8934	0.533806	0.998883	141	h1SMcT0001030	11901	chr4_79667753_79668591	SpolcG0018195	chr4	79621665	79698903	11901	chr1_342865692_342866389	SlugcG0004273	chr1	342795761	342921329	11901	chr3_80579209_80579637	SnovcG0017342	chr3	80498999	80635308	11901	YES
chr1_h1	39445258	39445640	382	chr1_h1_39445258_39445640	30	putative_enhancer	highly_conserved	Exon (h1SMcT0001030.1/h1SMcG0001030, exon 18 of 36)	1	39354871	39474029	119159	1	h1SMcG0001030	h1SMcT0001030.1	90388	Exon	primary_peak_2665	618	.	24.141	0.0323619	0.305377	184	h1SMcT0001030	11901	chr4_79670534_79670930	SpolcG0018195	chr4	79621665	79698903	11901	chr1_342867228_342867961	SlugcG0004273	chr1	342795761	342921329	11901	chr3_80581536_80581776	SnovcG0017342	chr3	80498999	80635308	11901	YES
chr1_h1	39456786	39457370	584	chr1_h1_39456786_39457370	1	putative_enhancer	partially_conserved	Intron (h1SMcT0001030.1/h1SMcG0001030, intron 21 of 35)	1	39354871	39474029	119159	1	h1SMcG0001030	h1SMcT0001030.1	101916	Intron	primary_peak_2667	555	.	22.4407	0.0460191	0.38145	357	h1SMcT0001030	11901
chr1_h1	39459207	39460188	981	chr1_h1_39459207_39460188	12	putative_enhancer	partially_conserved	Intron (h1SMcT0001030.1/h1SMcG0001030, intron 21 of 35)	1	39354871	39474029	119159	1	h1SMcG0001030	h1SMcT0001030.1	104337	Intron	primary_peak_2668	1000	.	41.2211	0.000211877	0.00882838	606	h1SMcT0001030	11901
chr1_h1	39527408	39528046	638	chr1_h1_39527408_39528046	0	putative_enhancer	not_conserved	Intron (h1SMcT0001033.1/h1SMcG0001033, intron 9 of 10)	1	39526757	39541967	15211	2	h1SMcG0001033	h1SMcT0001033.1	13921	Intron	secondary_peak_2675	29	.	14.9324	0.851142	0.998883	341	h1SMcT0001033	11904
chr1_h1	39681055	39681391	336	chr1_h1_39681055_39681391	30	putative_enhancer	highly_conserved	Distal Intergenic	1	39675628	39676884	1257	2	h1SMcG0001039	h1SMcT0001039.1	-4172	Distal intergenic	primary_peak_2683	914	.	44.9614	0.00627227	0.101176	149	h1SMcT0001039	11909	chr4_80653029_80653347	SpolcG0018206	chr4	80657943	80658758	11910	chr1_343279671_343280569	SlugcG0004284	chr1	343265913	343267055	11909	chr3_81033892_81034608	SnovcG0017354	chr3	81043378	81044313	17903	NO
chr1_h1	39790044	39791121	1077	chr1_h1_39790044_39791121	11	putative_enhancer	partially_conserved	Intron (h1SMcT0001041.1/h1SMcG0001041, intron 6 of 7)	1	39785549	39795171	9623	2	h1SMcG0001041	h1SMcT0001041.1	4050	Intron	primary_peak_2687	587	.	22.8137	0.0385032	0.341671	571	h1SMcT0001041	11911													chr3_81079991_81080296	SnovcG0017356	chr3	81068244	81089764	11911
chr1_h1	39830402	39831023	621	chr1_h1_39830402_39831023	0	putative_enhancer	not_conserved	Intron (h1SMcT0001042.1/h1SMcG0001042, intron 3 of 5)	1	39820899	39834442	13544	2	h1SMcG0001042	h1SMcT0001042.1	3419	Intron	primary_peak_2692	280	.	25.5075	0.210635	0.923304	410	h1SMcT0001042	11912
chr1_h1	39877629	39877867	238	chr1_h1_39877629_39877867	0	putative_enhancer	not_conserved	Promoter (1-2kb)	1	39873856	39876522	2667	2	h1SMnG0001708	h1SMnT0001708.1	-1108	1-2kb TSS	secondary_peak_2695	6	.	11.1001	0.965387	0.998883	119	h1SMnT0001708
chr1_h1	40000966	40001281	315	chr1_h1_40000966_40001281	0	putative_enhancer	not_conserved	Distal Intergenic	1	40018056	40019201	1146	2	h1SMcG0001044	h1SMcT0001044.1	17920	Distal intergenic	secondary_peak_2698	26	.	13.387	0.863681	0.998883	134	h1SMcT0001044	11914
chr1_h1	40246748	40247105	357	chr1_h1_40246748_40247105	30	putative_enhancer	highly_conserved	Intron (h1SMcT0001052.1/h1SMcG0001052, intron 2 of 6)	1	40243567	40257398	13832	1	h1SMcG0001052	h1SMcT0001052.1	3182	Intron	primary_peak_2708	381	.	23.1879	0.120553	0.683407	169	h1SMcT0001052	11919	chr4_80856221_80856619	SpolcG0018217	chr4	80851049	80872048	11919	chr1_343935945_343936187	SlugcG0004299	chr1	343922832	343955999	11919	chr3_81784205_81784459	SnovcG0017369	chr3	81777854	81793803	11919	YES
chr1_h1	40263855	40264649	794	chr1_h1_40263855_40264649	0	putative_enhancer	not_conserved	Distal Intergenic	1	40273535	40277732	4198	1	h1SMcG0001053	h1SMcT0001053.1	-8886	Distal intergenic	primary_peak_2711	365	.	29.2687	0.131946	0.718646	674	h1SMcT0001053	11920
chr1_h1	40282552	40282953	401	chr1_h1_40282552_40282953	0	putative_enhancer	not_conserved	Distal Intergenic	1	40273535	40277732	4198	1	h1SMcG0001053	h1SMcT0001053.3	9018	Distal intergenic	secondary_peak_2714	249	.	24.4444	0.250285	0.998883	198	h1SMcT0001053	11920
chr1_h1	40361651	40361944	293	chr1_h1_40361651_40361944	2	putative_enhancer	partially_conserved	Intron (h1SMcT0001054.1/h1SMcG0001054, intron 1 of 5)	1	40323886	40384083	60198	2	h1SMcG0001054	h1SMcT0001054.1	22139	Intron	secondary_peak_2719	212	.	23.176	0.308487	0.998883	100	h1SMcT0001054	11921
chr1_h1	40369007	40369239	232	chr1_h1_40369007_40369239	0	putative_enhancer	not_conserved	Intron (h1SMcT0001054.1/h1SMcG0001054, intron 1 of 5)	1	40323886	40384083	60198	2	h1SMcG0001054	h1SMcT0001054.1	14844	Intron	secondary_peak_2720	35	.	14.2843	0.819065	0.998883	23	h1SMcT0001054	11921
chr1_h1	40391333	40391742	409	chr1_h1_40391333_40391742	30	putative_enhancer	highly_conserved	Intron (h1SMcT0001055.1/h1SMcG0001055, intron 7 of 7)	1	40386469	40398487	12019	2	h1SMcG0001055	h1SMcT0001055.1	6745	Intron	primary_peak_2723	1000	.	34.8637	0.00350771	0.0674329	162	h1SMcT0001055	11922	chr4_80949056_80949811	SpolcG0018220	chr4	80940184	80956622	11922	chr1_344291492_344292134	SlugcG0004304	chr1	344269116	344317772	11922
chr1_h1	40548442	40548629	187	chr1_h1_40548442_40548629	21	putative_enhancer	partially_conserved	Intron (h1SMcT0001058.1/h1SMcG0001058, intron 4 of 8)	1	40535423	40554382	18960	1	h1SMcG0001058	h1SMcT0001058.1	13020	Intron	secondary_peak_2731	39	.	12.624	0.805271	0.998883	105	h1SMcT0001058	11925	chr4_81042434_81042722	SpolcG0018223	chr4	81028689	81047595	11925	chr1_344453766_344454071	SlugcG0004308	chr1	344428570	344460625	11925
chr1_h1	40571719	40572082	363	chr1_h1_40571719_40572082	1	putative_enhancer	partially_conserved	Promoter (<=1kb)	1	40569237	40571866	2630	2	h1SMnG0001742	h1SMnT0001742.1	0	<1kb TSS	primary_peak_2734	638	.	36.5082	0.0289795	0.284334	148	h1SMnT0001742
chr1_h1	40605716	40606134	418	chr1_h1_40605716_40606134	12	putative_enhancer	partially_conserved	Distal Intergenic	1	40593149	40594434	1286	2	h1SMcG0001060	h1SMcT0001060.1	-11283	Distal intergenic	secondary_peak_2736	223	.	17.1054	0.289113	0.998883	312	h1SMcT0001060	11926							chr1_344524952_344525610	SlugcG0004309	chr1	344517095	344518094	11926
chr1_h1	40606872	40607733	861	chr1_h1_40606872_40607733	30	putative_enhancer	highly_conserved	Distal Intergenic	1	40593149	40594434	1286	2	h1SMcG0001060	h1SMcT0001060.1	-12439	Distal intergenic	primary_peak_2737	1000	.	35.8193	0.00228192	0.0498021	293	h1SMcT0001060	11926	chr4_81070025_81070402	SpolcG0018224	chr4	81077704	81095448	11928	chr1_344530285_344530981	SlugcG0004309	chr1	344517095	344518094	11926	chr3_82548693_82549263	SnovcG0017376	chr3	82525825	82527119	11926	NO
chr1_h1	40808668	40809031	363	chr1_h1_40808668_40809031	0	putative_enhancer	not_conserved	Distal Intergenic	1	40814635	40825543	10909	1	h1SMcG0001065	h1SMcT0001065.1	-5604	Distal intergenic	secondary_peak_2755	101	.	17.765	0.570155	0.998883	160	h1SMcT0001065	11930
chr1_h1	40842809	40843391	582	chr1_h1_40842809_40843391	1	putative_enhancer	partially_conserved	Intron (h1SMcT0001066.1/h1SMcG0001066, intron 4 of 4)	1	40840283	40858987	18705	2	h1SMcG0001066	h1SMcT0001066.1	15596	Intron	secondary_peak_2761	108	.	28.6293	0.548281	0.998883	225	h1SMcT0001066	11931
chr1_h1	40843442	40844074	632	chr1_h1_40843442_40844074	3	putative_enhancer	partially_conserved	Intron (h1SMcT0001066.1/h1SMcG0001066, intron 4 of 4)	1	40840283	40858987	18705	2	h1SMcG0001066	h1SMcT0001066.1	14913	Intron	primary_peak_2762	456	.	28.6293	0.0793966	0.53629	297	h1SMcT0001066	11931
chr1_h1	41012908	41013185	277	chr1_h1_41012908_41013185	12	putative_enhancer	partially_conserved	Intron (h1SMcT0001068.1/h1SMcG0001068, intron 9 of 16)	1	41002616	41025987	23372	1	h1SMcG0001068	h1SMcT0001068.1	10293	Intron	secondary_peak_2777	140	.	15.8408	0.458088	0.998883	144	h1SMcT0001068	11933	chr4_81214105_81214315	SpolcG0018229	chr4	81202619	81234326	11933
chr1_h1	41235953	41236531	578	chr1_h1_41235953_41236531	0	putative_enhancer	not_conserved	Distal Intergenic	1	41237078	41249485	12408	2	h1SMcG0001077	h1SMcT0001077.1	12954	Distal intergenic	primary_peak_2791	384	.	28.3084	0.11837	0.676277	298	h1SMcT0001077	11939
chr1_h1	41279080	41279720	640	chr1_h1_41279080_41279720	30	putative_enhancer	highly_conserved	Intron (h1SMcT0001078.1/h1SMcG0001078, intron 3 of 5)	1	41274644	41293680	19037	1	h1SMcG0001078	h1SMcT0001078.1	4437	Intron	primary_peak_2795	1000	.	25.4133	0.00294673	0.0596579	284	h1SMcT0001078	11940	chr4_81304911_81305258	SpolcG0018234	chr4	81302386	81314389	11940	chr1_345238687_345239320	SlugcG0004321	chr1	345232493	345251605	11940	chr3_83430960_83431285	SnovcG0017390	chr3	83425484	83440122	11940	YES
chr1_h1	41293164	41295149	1985	chr1_h1_41293164_41295149	0	putative_enhancer	not_conserved	Exon (h1SMcT0001078.1/h1SMcG0001078, exon 6 of 6)	1	41274644	41293680	19037	1	h1SMcG0001078	h1SMcT0001078.1	18521	Exon	primary_peak_2796	647	.	28.1085	0.0275268	0.275317	591	h1SMcT0001078	11940
chr1_h1	41420955	41421540	585	chr1_h1_41420955_41421540	0	putative_enhancer	not_conserved	Distal Intergenic	1	41436045	41448595	12551	2	h1SMcG0001082	h1SMcT0001082.1	27055	Distal intergenic	secondary_peak_2804	26	.	16.1342	0.861248	0.998883	345	h1SMcT0001082	11943
chr1_h1	41437476	41437930	454	chr1_h1_41437476_41437930	21	putative_enhancer	partially_conserved	Exon (h1SMcT0001082.1/h1SMcG0001082, exon 7 of 9)	1	41436045	41448595	12551	2	h1SMcG0001082	h1SMcT0001082.1	10665	Exon	secondary_peak_2806	75	.	12.8683	0.658239	0.998883	301	h1SMcT0001082	11943							chr1_345342401_345342693	SlugcG0004325	chr1	345337829	345367673	11943	chr3_83643905_83644132	SnovcG0017394	chr3	83639824	83663437	11943
chr1_h1	41445454	41446276	822	chr1_h1_41445454_41446276	1	putative_enhancer	partially_conserved	Intron (h1SMcT0001082.1/h1SMcG0001082, intron 1 of 8)	1	41436045	41448595	12551	2	h1SMcG0001082	h1SMcT0001082.1	2319	Intron	primary_peak_2808	828	.	22.2691	0.0100918	0.140661	509	h1SMcT0001082	11943
chr1_h1	41486032	41486456	424	chr1_h1_41486032_41486456	0	putative_enhancer	not_conserved	Promoter (<=1kb)	1	41486444	41488310	1867	1	h1SMcG0001084	h1SMcT0001084.1	0	<1kb TSS	primary_peak_2818	267	.	22.8052	0.227187	0.959858	275	h1SMcT0001084	11945
chr1_h1	41634963	41635510	547	chr1_h1_41634963_41635510	12	putative_enhancer	partially_conserved	Intron (h1SMcT0001088.1/h1SMcG0001088, intron 1 of 2)	1	41631983	41687702	55720	1	h1SMcG0001088	h1SMcT0001088.1	2981	Intron	primary_peak_2831	621	.	27.3043	0.031836	0.302292	280	h1SMcT0001088	11948							chr1_345564319_345564703	SlugcG0004332	chr1	345555263	345622931	11948
chr1_h1	41639640	41639978	338	chr1_h1_41639640_41639978	21	putative_enhancer	partially_conserved	Intron (h1SMcT0001088.1/h1SMcG0001088, intron 1 of 2)	1	41631983	41687702	55720	1	h1SMcG0001088	h1SMcT0001088.1	7658	Intron	secondary_peak_2832	94	.	16.3976	0.591014	0.998883	163	h1SMcT0001088	11948	chr4_81475134_81475362	SpolcG0018241	chr4	81463391	81487410	11948	chr1_345569690_345569852	SlugcG0004332	chr1	345555263	345622931	11948
chr1_h1	41648980	41649591	611	chr1_h1_41648980_41649591	1	putative_enhancer	partially_conserved	Intron (h1SMcT0001088.1/h1SMcG0001088, intron 1 of 2)	1	41631983	41687702	55720	1	h1SMcG0001088	h1SMcT0001088.1	16998	Intron	primary_peak_2833	509	.	29.1411	0.059373	0.448408	106	h1SMcT0001088	11948
chr1_h1	41820949	41821188	239	chr1_h1_41820949_41821188	0	putative_enhancer	not_conserved	Intron (h1SMcT0001092.1/h1SMcG0001092, intron 3 of 6)	1	41815678	41844441	28764	1	h1SMcG0001092	h1SMcT0001092.1	5272	Intron	primary_peak_2845	418	.	23.0479	0.0982297	0.607572	137	h1SMcT0001092	11952
chr1_h1	41827805	41828082	277	chr1_h1_41827805_41828082	21	putative_enhancer	partially_conserved	Intron (h1SMcT0001092.1/h1SMcG0001092, intron 4 of 6)	1	41815678	41844441	28764	1	h1SMcG0001092	h1SMcT0001092.1	12128	Intron	secondary_peak_2846	160	.	17.0936	0.411583	0.998883	89	h1SMcT0001092	11952	chr4_81565012_81565229	SpolcG0018247	chr4	81556952	81584928	11952	chr1_345757603_345759899	SlugcG0004336	chr1	345725433	345789971	11952
chr1_h1	41830685	41831528	843	chr1_h1_41830685_41831528	30	putative_enhancer	highly_conserved	Intron (h1SMcT0001092.1/h1SMcG0001092, intron 5 of 6)	1	41815678	41844441	28764	1	h1SMcG0001092	h1SMcT0001092.1	15008	Intron	secondary_peak_2847	237	.	18.6419	0.268169	0.998883	725	h1SMcT0001092	11952	chr4_81569556_81569819	SpolcG0018247	chr4	81556952	81584928	11952	chr1_345768788_345769300	SlugcG0004336	chr1	345725433	345789971	11952	chr3_84292311_84292840	SnovcG0017403	chr3	84273542	84310386	11952	YES
chr1_h1	41858749	41859457	708	chr1_h1_41858749_41859457	1	putative_enhancer	partially_conserved	Distal Intergenic	1	41878296	41878980	685	2	h1SMcG0001093	h1SMcT0001093.1	19523	Distal intergenic	primary_peak_2849	256	.	30.3516	0.240986	0.987357	174	h1SMcT0001093	23504
chr1_h1	41922997	41924330	1333	chr1_h1_41922997_41924330	30	putative_enhancer	highly_conserved	Distal Intergenic	1	41927123	41933989	6867	2	h1SMcG0001097	h1SMcT0001097.1	9659	Distal intergenic	primary_peak_2854	782	.	39.5698	0.0130495	0.167228	255	h1SMcT0001097	11955	chr4_81623110_81623568;chr4_81623568_81623832						chr1_345868257_345868804	SlugcG0004338	chr1	345861388	345862069	11954	chr3_84425060_84425969	SnovcG0017405	chr3	84422729	84423483	11954	NO
chr1_h1	41943546	41944511	965	chr1_h1_41943546_41944511	30	putative_enhancer	highly_conserved	Distal Intergenic	1	41927123	41933989	6867	2	h1SMcG0001097	h1SMcT0001097.1	-9558	Distal intergenic	primary_peak_2858	415	.	19.264	0.099849	0.613155	448	h1SMcT0001097	11955	chr4_81649401_81650034	SpolcG0018250	chr4	81637155	81639921	11955
chr1_h1	41982123	41982870	747	chr1_h1_41982123_41982870	30	putative_enhancer	highly_conserved	Intron (h1SMcT0001098.1/h1SMcG0001098, intron 4 of 12)	1	41946768	42038297	91530	2	h1SMcG0001098	h1SMcT0001098.1	55427	Intron	primary_peak_2863	947	.	32.7269	0.00522044	0.0891408	243	h1SMcT0001098	11956	chr4_81691815_81692674	SpolcG0018251	chr4	81651400	81777360	11956							chr3_84660805_84661765	SnovcG0017410	chr3	84591716	84703703	11956
chr1_h1	42006265	42006534	269	chr1_h1_42006265_42006534	3	putative_enhancer	partially_conserved	Intron (h1SMcT0001098.1/h1SMcG0001098, intron 3 of 12)	1	41946768	42038297	91530	2	h1SMcG0001098	h1SMcT0001098.1	31763	Intron	secondary_peak_2866	14	.	9.75336	0.923176	0.998883	194	h1SMcT0001098	11956
chr1_h1	42020018	42020990	972	chr1_h1_42020018_42020990	30	putative_enhancer	highly_conserved	Intron (h1SMcT0001098.1/h1SMcG0001098, intron 2 of 12)	1	41946768	42038297	91530	2	h1SMcG0001098	h1SMcT0001098.1	17307	Intron	primary_peak_2869	720	.	27.8132	0.0183727	0.210621	324	h1SMcT0001098	11956	chr4_81753777_81754964	SpolcG0018251	chr4	81651400	81777360	11956	chr1_346031911_346033462	SlugcG0004341	chr1	345932899	346079989	11956	chr3_84617966_84618334;chr3_84618519_84618958
chr1_h1	42202131	42202505	374	chr1_h1_42202131_42202505	0	putative_enhancer	not_conserved	Intron (h1SMcT0001103.1/h1SMcG0001103, intron 10 of 22)	1	42171450	42261581	90132	2	h1SMcG0001103	h1SMcT0001103.1	59076	Intron	secondary_peak_2888	90	.	14.3214	0.605488	0.998883	232	h1SMcT0001103	11961
chr1_h1	42203362	42203776	414	chr1_h1_42203362_42203776	0	putative_enhancer	not_conserved	Intron (h1SMcT0001103.1/h1SMcG0001103, intron 10 of 22)	1	42171450	42261581	90132	2	h1SMcG0001103	h1SMcT0001103.1	57805	Intron	secondary_peak_2889	5	.	7.38892	0.967704	0.998883	199	h1SMcT0001103	11961
chr1_h1	42206115	42206954	839	chr1_h1_42206115_42206954	3	putative_enhancer	partially_conserved	Promoter (<=1kb)	1	42190858	42206127	15270	2	h1SMnG0001828	h1SMnT0001828.1	0	<1kb TSS	secondary_peak_2890	42	.	15.2178	0.788389	0.998883	200	h1SMnT0001828
chr1_h1	42300234	42301509	1275	chr1_h1_42300234_42301509	30	putative_enhancer	highly_conserved	Distal Intergenic	1	42305431	42307822	2392	1	h1SMcG0001107	h1SMcT0001107.1	-3922	Distal intergenic	primary_peak_2899	1000	.	72.4085	3.39603e-07	6.21309e-05	744	h1SMcT0001107	23508	chr4_82010044_82011542	SpolcG0018260	chr4	82004606	82006251	11963	chr1_346334474_346335227	SlugcG0004348	chr1	346321056	346323613	11963	chr3_84932176_84932812	SnovcG0017415	chr3	84890396	84915649	11963	NO
chr1_h1	42317022	42318030	1008	chr1_h1_42317022_42318030	30	putative_enhancer	highly_conserved	Distal Intergenic	1	42305431	42307822	2392	1	h1SMcG0001107	h1SMcT0001107.1	11592	Distal intergenic	primary_peak_2902	1000	.	40.2883	0.000570507	0.0182514	768	h1SMcT0001107	23508	chr4_82023086_82024146	SpolcG0018260	chr4	82004606	82006251	11963	chr1_346348916_346350030	SlugcG0004348	chr1	346321056	346323613	11963	chr3_84951678_84952540	SnovcG0017416	chr3	84993327	84995673	11965	NO
chr1_h1	42322206	42322415	209	chr1_h1_42322206_42322415	30	putative_enhancer	highly_conserved	Distal Intergenic	1	42327502	42329869	2368	2	h1SMcG0001109	h1SMcT0001109.1	7454	Distal intergenic	secondary_peak_2903	110	.	9.36261	0.542806	0.998883	103	h1SMcT0001109	11965	chr4_82045336_82045560	SpolcG0018261	chr4	82050380	82055059	11965	chr1_346367666_346368789	SlugcG0004349	chr1	346378736	346381116	11965	chr3_84979087_84980166	SnovcG0017416	chr3	84993327	84995673	11965	YES
chr1_h1	42364887	42365883	996	chr1_h1_42364887_42365883	12	putative_enhancer	partially_conserved	Distal Intergenic	1	42362103	42362538	436	1	h1SMnG0001842	h1SMnT0001842.1	2785	Distal intergenic	primary_peak_2910	970	.	32.0796	0.00460795	0.0817813	584	h1SMnT0001842		chr4_82062905_82063183	SpolcG0018261	chr4	82050380	82055059	11965
chr1_h1	42377108	42377432	324	chr1_h1_42377108_42377432	21	putative_enhancer	partially_conserved	Distal Intergenic	1	42362103	42362538	436	1	h1SMnG0001842	h1SMnT0001842.1	15006	Distal intergenic	secondary_peak_2911	133	.	20.5293	0.476298	0.998883	232	h1SMnT0001842								chr1_346430287_346430527	SlugcG0004349	chr1	346378736	346381116	11965	chr3_85051971_85052214	SnovcG0017416	chr3	84993327	84995673	11965
chr1_h1	42383355	42383894	539	chr1_h1_42383355_42383894	21	putative_enhancer	partially_conserved	Intron (h1SMcT0001110.1/h1SMcG0001110, intron 5 of 7)	1	42379331	42398408	19078	2	h1SMcG0001110	h1SMcT0001110.1	14514	Intron	primary_peak_2912	437	.	30.2031	0.0882848	0.571297	424	h1SMcT0001110	11967							chr1_346448870_346449118	SlugcG0004349	chr1	346378736	346381116	11965	chr3_85096546_85096745	SnovcG0017417	chr3	85090383	85112813	17827	NO
chr1_h1	42438310	42438658	348	chr1_h1_42438310_42438658	10	putative_enhancer	partially_conserved	Distal Intergenic	1	42443181	42445671	2491	2	h1SMcG0001112	h1SMcT0001112.1	7013	Distal intergenic	primary_peak_2914	477	.	31.7964	0.0708457	0.50005	242	h1SMcT0001112	11968	chr4_82118010_82118423	SpolcG0018264	chr4	82121214	82123665	11968
chr1_h1	42617639	42618129	490	chr1_h1_42617639_42618129	3	putative_enhancer	partially_conserved	Distal Intergenic	1	42579935	42600757	20823	2	h1SMcG0001114	h1SMcT0001114.2	-16883	Distal intergenic	secondary_peak_2916	169	.	25.9065	0.389739	0.998883	165	h1SMcT0001114	11969
chr1_h1	42729876	42730501	625	chr1_h1_42729876_42730501	21	putative_enhancer	partially_conserved	Intron (h1SMcT0001117.1/h1SMcG0001117, intron 3 of 4)	1	42727814	42750619	22806	1	h1SMcG0001117	h1SMcT0001117.1	2063	Intron	primary_peak_2925	1000	.	69.8123	1.25852e-05	0.00104109	352	h1SMcT0001117	11971	chr4_82360113_82360589	SpolcG0018272	chr4	82357776	82369995	11971							chr3_85647701_85647925	SnovcG0017425	chr3	85643200	85681459	11971
chr1_h1	42754211	42754640	429	chr1_h1_42754211_42754640	0	putative_enhancer	not_conserved	Intron (h1SMcT0001118.1/h1SMcG0001118, intron 4 of 7)	1	42752284	42765030	12747	1	h1SMcG0001118	h1SMcT0001118.1	1928	Intron	secondary_peak_2926	38	.	24.156	0.80559	0.998883	55	h1SMcT0001118	11972
chr1_h1	42754640	42755215	575	chr1_h1_42754640_42755215	3	putative_enhancer	partially_conserved	Exon (h1SMcT0001118.1/h1SMcG0001118, exon 5 of 8)	1	42752284	42765030	12747	1	h1SMcG0001118	h1SMcT0001118.1	2357	Exon	secondary_peak_2927	70	.	24.156	0.678176	0.998883	116	h1SMcT0001118	11972
chr1_h1	42785037	42785378	341	chr1_h1_42785037_42785378	30	putative_enhancer	highly_conserved	Intron (h1SMcT0001119.1/h1SMcG0001119, intron 5 of 5)	1	42777236	42788038	10803	1	h1SMcG0001119	h1SMcT0001119.1	7802	Intron	secondary_peak_2930	199	.	18.4057	0.330059	0.998883	192	h1SMcT0001119	11973	chr4_82422049_82423352	SpolcG0018274	chr4	82415006	82443826	11973	chr1_347007943_347008731	SlugcG0004358	chr1	346979133	347012655	11973	chr3_85867844_85868223	SnovcG0017428	chr3	85806623	85870847	11973	YES
chr1_h1	42821686	42821993	307	chr1_h1_42821686_42821993	0	putative_enhancer	not_conserved	Distal Intergenic	1	42799817	42818238	18422	1	h1SMcG0001120	h1SMcT0001120.1	21870	Distal intergenic	secondary_peak_2936	41	.	14.6484	0.796111	0.998883	155	h1SMcT0001120	11974
chr1_h1	42870836	42871200	364	chr1_h1_42870836_42871200	12	putative_enhancer	partially_conserved	Intron (h1SMcT0001124.1/h1SMcG0001124, intron 1 of 9)	1	42858033	42927207	69175	1	h1SMcG0001124	h1SMcT0001124.1	12804	Intron	secondary_peak_2941	22	.	12.84	0.88054	0.998883	84	h1SMcT0001124	11978							chr1_347197308_347197590	SlugcG0004362	chr1	347179579	347344914	11978
chr1_h1	42892795	42893026	231	chr1_h1_42892795_42893026	12	putative_enhancer	partially_conserved	Intron (h1SMcT0001124.1/h1SMcG0001124, intron 5 of 9)	1	42858033	42927207	69175	1	h1SMcG0001124	h1SMcT0001124.1	34763	Intron	primary_peak_2942	406	.	28.5528	0.104868	0.630684	91	h1SMcT0001124	11978							chr1_347276106_347276384	SlugcG0004362	chr1	347179579	347344914	11978
chr1_h1	43138304	43138937	633	chr1_h1_43138304_43138937	30	putative_enhancer	highly_conserved	Intron (h1SMcT0001133.1/h1SMcG0001133, intron 5 of 10)	1	43130365	43167448	37084	2	h1SMcG0001133	h1SMcT0001133.1	28511	Intron	primary_peak_2958	1000	.	55.5887	0.000153184	0.00694632	252	h1SMcT0001133	11982	chr4_61009850_61010192	SpolcG0017673	chr4	60993701	61016191	11982	chr1_347676795_347677141	SlugcG0004364	chr1	347658055	347713969	11982	chr3_86412794_86413110	SnovcG0017433	chr3	86400694	86453256	11982	YES
chr1_h1	43145471	43145945	474	chr1_h1_43145471_43145945	2	putative_enhancer	partially_conserved	Intron (h1SMcT0001133.1/h1SMcG0001133, intron 3 of 10)	1	43130365	43167448	37084	2	h1SMcG0001133	h1SMcT0001133.1	21503	Intron	secondary_peak_2960	121	.	16.7289	0.508474	0.998883	139	h1SMcT0001133	11982
chr1_h1	43160883	43161317	434	chr1_h1_43160883_43161317	21	putative_enhancer	partially_conserved	Intron (h1SMcT0001133.1/h1SMcG0001133, intron 2 of 10)	1	43130365	43167448	37084	2	h1SMcG0001133	h1SMcT0001133.1	6131	Intron	primary_peak_2964	760	.	27.3195	0.0147559	0.18195	232	h1SMcT0001133	11982	chr4_60999311_60999737	SpolcG0017673	chr4	60993701	61016191	11982							chr3_86450459_86450752	SnovcG0017433	chr3	86400694	86453256	11982
chr1_h1	43162567	43163012	445	chr1_h1_43162567_43163012	3	putative_enhancer	partially_conserved	Intron (h1SMcT0001133.1/h1SMcG0001133, intron 2 of 10)	1	43130365	43167448	37084	2	h1SMcG0001133	h1SMcT0001133.1	4436	Intron	secondary_peak_2965	68	.	8.71866	0.683743	0.998883	350	h1SMcT0001133	11982
chr1_h1	43418078	43418393	315	chr1_h1_43418078_43418393	12	putative_enhancer	partially_conserved	Promoter (1-2kb)	1	43419814	43436519	16706	1	h1SMcG0001142	h1SMcT0001142.1	-1421	1-2kb TSS	primary_peak_2974	279	.	20.7568	0.212651	0.927844	212	h1SMcT0001142	11989							chr2_255741073_255741456	SlugcG0012482	chr2	255698663	255718976	11989
chr1_h1	43431706	43433258	1552	chr1_h1_43431706_43433258	12	putative_enhancer	partially_conserved	Intron (h1SMcT0001142.1/h1SMcG0001142, intron 8 of 9)	1	43419814	43436519	16706	1	h1SMcG0001142	h1SMcT0001142.1	11893	Intron	primary_peak_2979	744	.	29.419	0.0160995	0.192956	919	h1SMcT0001142	11989
chr1_h1	43511019	43511327	308	chr1_h1_43511019_43511327	12	putative_enhancer	partially_conserved	Intron (h1SMcT0001144.1/h1SMcG0001144, intron 7 of 9)	1	43494260	43514851	20592	1	h1SMcG0001144	h1SMcT0001144.1	16760	Intron	secondary_peak_2984	8	.	9.1833	0.951429	0.998883	187	h1SMcT0001144	11991
chr1_h1	43515149	43515625	476	chr1_h1_43515149_43515625	0	putative_enhancer	not_conserved	Downstream (<=300bp)	1	43494260	43514851	20592	1	h1SMcG0001144	h1SMcT0001144.2	20890	Downstream <=300bp	secondary_peak_2985	14	.	13.6847	0.92145	0.998883	238	h1SMcT0001144	11991
chr1_h1	43706989	43707201	212	chr1_h1_43706989_43707201	0	putative_enhancer	not_conserved	Distal Intergenic	1	43689431	43690426	996	1	h1SMcG0001151	h1SMcT0001151.2	17559	Distal intergenic	secondary_peak_2992	7	.	7.82722	0.96128	0.998883	58	h1SMcT0001151	11996
chr1_h1	43760752	43761562	810	chr1_h1_43760752_43761562	21	putative_enhancer	partially_conserved	Exon (h1SMcT0001153.1/h1SMcG0001153, exon 7 of 8)	1	43758830	43776118	17289	2	h1SMcG0001153	h1SMcT0001153.1	14556	Exon	primary_peak_2997	1000	.	35.1142	0.00135907	0.0343694	420	h1SMcT0001153	11998	chr3_94810986_94811614	SpolcG0014321	chr3	94788156	94815447	11998							chr2_182009552_182009796	SnovcG0011413	chr2	181983623	182010057	11998
chr1_h1	43766554	43767087	533	chr1_h1_43766554_43767087	30	putative_enhancer	highly_conserved	Intron (h1SMcT0001153.1/h1SMcG0001153, intron 4 of 7)	1	43758830	43776118	17289	2	h1SMcG0001153	h1SMcT0001153.1	9031	Intron	primary_peak_2998	1000	.	55.1354	0.00011045	0.00542217	357	h1SMcT0001153	11998	chr3_94801611_94802034	SpolcG0014321	chr3	94788156	94815447	11998	chr2_255335377_255336194	SlugcG0012474	chr2	255274994	255392566	11998	chr2_181997715_181998133	SnovcG0011413	chr2	181983623	182010057	11998	YES
chr1_h1	43839486	43840055	569	chr1_h1_43839486_43840055	21	putative_enhancer	partially_conserved	Intron (h1SMcT0001154.1/h1SMcG0001154, intron 3 of 9)	1	43836165	43854829	18665	1	h1SMcG0001154	h1SMcT0001154.1	3322	Intron	primary_peak_3003	1000	.	39.62	0.000773146	0.0227853	283	h1SMcT0001154	11999	chr3_94730938_94731527	SpolcG0014319	chr3	94717189	94737230	11999	chr2_255204762_255204983	SlugcG0012473	chr2	255183379	255216512	11999
chr1_h1	44077640	44078155	515	chr1_h1_44077640_44078155	3	putative_enhancer	partially_conserved	Exon (h1SMcT0001161.2/h1SMcG0001161, exon 4 of 5)	1	44041767	44079259	37493	1	h1SMcG0001161	h1SMcT0001161.2	35874	Exon	primary_peak_3019	1000	.	54.441	0.00122226	0.0318702	372	h1SMcT0001161	12006
chr1_h1	44114495	44114854	359	chr1_h1_44114495_44114854	0	putative_enhancer	not_conserved	Intron (h1SMcT0001161.4/h1SMcG0001161, intron 4 of 12)	1	44058421	44156080	97660	1	h1SMcG0001161	h1SMcT0001161.4	56075	Intron	primary_peak_3021	460	.	24.9366	0.0778263	0.529948	162	h1SMcT0001161	12006
chr1_h1	44153404	44154807	1403	chr1_h1_44153404_44154807	21	putative_enhancer	partially_conserved	Exon (h1SMcT0001161.4/h1SMcG0001161, exon 10 of 13)	1	44058421	44156080	97660	1	h1SMcG0001161	h1SMcT0001161.4	94984	Exon	primary_peak_3022	519	.	49.7232	0.0561803	0.432999	98	h1SMcT0001161	12006	chr3_94495006_94495534	SpolcG0014314	chr3	94492667	94569605	12006							chr2_181170038_181170482	SnovcG0011404	chr2	181164172	181356531	12006
chr1_h1	44237368	44237644	276	chr1_h1_44237368_44237644	3	putative_enhancer	partially_conserved	Intron (h1SMnT0001925.1/h1SMnG0001925, intron 2 of 2)	1	44230930	44239534	8605	2	h1SMnG0001925	h1SMnT0001925.1	1890	Intron	secondary_peak_3027	56	.	15.6652	0.729865	0.998883	209	h1SMnT0001925
chr1_h1	44613560	44614353	793	chr1_h1_44613560_44614353	3	putative_enhancer	partially_conserved	Intron (h1SMcT0001175.1/h1SMcG0001175, intron 1 of 11)	1	44589235	44639697	50463	1	h1SMcG0001175	h1SMcT0001175.1	24326	Intron	primary_peak_3039	1000	.	36.3647	0.00178292	0.0417047	331	h1SMcT0001175	12019
chr1_h1	44622954	44623220	266	chr1_h1_44622954_44623220	30	putative_enhancer	highly_conserved	Intron (h1SMcT0001175.1/h1SMcG0001175, intron 2 of 11)	1	44589235	44639697	50463	1	h1SMcG0001175	h1SMcT0001175.1	33720	Intron	primary_peak_3041	848	.	25.4809	0.00903799	0.129908	100	h1SMcT0001175	12019							chr2_253456303_253456992	SlugcG0012456	chr2	253409884	253545763	12019
chr1_h1	44775284	44775665	381	chr1_h1_44775284_44775665	12	putative_enhancer	partially_conserved	Exon (h1SMcT0001180.1/h1SMcG0001180, exon 6 of 8)	1	44757922	44781503	23582	1	h1SMcG0001180	h1SMcT0001180.1	17363	Exon	secondary_peak_3056	102	.	15.2734	0.565545	0.998883	54	h1SMcT0001180	12024	chr3_94117576_94118085	SpolcG0014302	chr3	94110055	94141927	12024
chr1_h1	44890972	44892052	1080	chr1_h1_44890972_44892052	0	putative_enhancer	not_conserved	Intron (h1SMcT0001184.1/h1SMcG0001184, intron 5 of 9)	1	44872279	44898239	25961	1	h1SMcG0001184	h1SMcT0001184.1	18694	Intron	secondary_peak_3066	125	.	21.5731	0.49952	0.998883	188	h1SMcT0001184	12028
chr1_h1	45006866	45007303	437	chr1_h1_45006866_45007303	30	putative_enhancer	highly_conserved	Exon (h1SMcT0001191.2/h1SMcG0001191, exon 3 of 4)	1	44999543	45011824	12282	2	h1SMcG0001191	h1SMcT0001191.1	4521	Exon	primary_peak_3071	1000	.	45.5357	0.00132584	0.0337822	254	h1SMcT0001191	12035	chr3_59502442_59504213	SpolcG0013327	chr3	59496848	59519731	12035	chr2_247223230_247223996	SlugcG0012379	chr2	247219388	247272197	12035
chr1_h1	45183670	45183944	274	chr1_h1_45183670_45183944	3	putative_enhancer	partially_conserved	Intron (h1SMcT0001193.1/h1SMcG0001193, intron 6 of 12)	1	45110484	45207278	96795	1	h1SMcG0001193	h1SMcT0001193.1	73187	Intron	secondary_peak_3075	17	.	9.23934	0.90947	0.998883	78	h1SMcT0001193	12037
chr1_h1	45195511	45195746	235	chr1_h1_45195511_45195746	2	putative_enhancer	partially_conserved	Intron (h1SMcT0001193.1/h1SMcG0001193, intron 9 of 12)	1	45110484	45207278	96795	1	h1SMcG0001193	h1SMcT0001193.1	85028	Intron	secondary_peak_3076	200	.	23.2619	0.328725	0.998883	185	h1SMcT0001193	12037
chr1_h1	45377829	45378051	222	chr1_h1_45377829_45378051	12	putative_enhancer	partially_conserved	Promoter (<=1kb)	1	45377953	45378484	532	1	h1SMnG0001960	h1SMnT0001960.1	0	<1kb TSS	secondary_peak_3090	108	.	19.5112	0.547562	0.998883	121	h1SMnT0001960		chr3_59131618_59131893	SpolcG0013322	chr3	59136021	59152134	12041
chr1_h1	45471816	45472083	267	chr1_h1_45471816_45472083	3	putative_enhancer	partially_conserved	Distal Intergenic	1	45467082	45468047	966	1	h1SMcG0001201	h1SMcT0001201.1	4735	Distal intergenic	primary_peak_3093	314	.	26.6469	0.174751	0.838258	110	h1SMcT0001201	12044
chr1_h1	45484462	45485152	690	chr1_h1_45484462_45485152	0	putative_enhancer	not_conserved	Distal Intergenic	1	45491091	45509210	18120	1	h1SMcG0001203	h1SMcT0001203.1	-5939	Distal intergenic	secondary_peak_3094	151	.	16.9594	0.431266	0.998883	349	h1SMcT0001203	12046
chr1_h1	45526827	45527427	600	chr1_h1_45526827_45527427	1	putative_enhancer	partially_conserved	Promoter (<=1kb)	1	45527344	45529139	1796	1	h1SMnG0001969	h1SMnT0001969.3	0	<1kb TSS	primary_peak_3098	1000	.	47.7211	7.30929e-05	0.00396682	323	h1SMnT0001969
chr1_h1	45536896	45537556	660	chr1_h1_45536896_45537556	1	putative_enhancer	partially_conserved	Promoter (<=1kb)	1	45537532	45541473	3942	1	h1SMnG0001969	h1SMnT0001969.8	0	<1kb TSS	secondary_peak_3100	22	.	21.1379	0.880817	0.998883	139	h1SMnT0001969
chr1_h1	45557225	45557679	454	chr1_h1_45557225_45557679	0	putative_enhancer	not_conserved	Promoter (<=1kb)	1	45557736	45593859	36124	1	h1SMcG0001207	h1SMcT0001207.1	-57	<1kb TSS	primary_peak_3103	1000	.	36.3196	0.00298184	0.0601332	278	h1SMcT0001207	23527
chr1_h1	45586078	45586338	260	chr1_h1_45586078_45586338	20	putative_enhancer	partially_conserved	Promoter (<=1kb)	1	45557736	45586081	28346	2	h1SMcG0001206	h1SMcT0001206.2	0	<1kb TSS	primary_peak_3108	279	.	20.9144	0.212256	0.926954	159	h1SMcT0001206	12049							chr2_248439574_248440285	SlugcG0012391	chr2	248409460	248423115	12049
chr1_h1	45592706	45592964	258	chr1_h1_45592706_45592964	3	putative_enhancer	partially_conserved	Promoter (<=1kb)	1	45591662	45592875	1214	2	h1SMnG0001971	h1SMnT0001971.1	0	<1kb TSS	secondary_peak_3109	101	.	19.1549	0.57011	0.998883	120	h1SMnT0001971
chr1_h1	45659029	45659748	719	chr1_h1_45659029_45659748	0	putative_enhancer	not_conserved	Intron (h1SMcT0001210.1/h1SMcG0001210, intron 8 of 8)	1	45638003	45671543	33541	1	h1SMcG0001210	h1SMcT0001210.1	21027	Intron	secondary_peak_3115	152	.	21.3627	0.429504	0.998883	303	h1SMcT0001210	12051
chr1_h1	45670449	45672305	1856	chr1_h1_45670449_45672305	12	putative_enhancer	partially_conserved	Exon (h1SMcT0001210.1/h1SMcG0001210, exon 9 of 9)	1	45638003	45671543	33541	1	h1SMcG0001210	h1SMcT0001210.1	32447	Exon	primary_peak_3116	1000	.	35.0202	0.00360964	0.068831	912	h1SMcT0001210	12051													chr2_176708697_176709513	SnovcG0011329	chr2	176692397	176709487	12051
chr1_h1	45754123	45754580	457	chr1_h1_45754123_45754580	12	putative_enhancer	partially_conserved	Intron (h1SMcT0001212.1/h1SMcG0001212, intron 4 of 11)	1	45735536	45825923	90388	1	h1SMcG0001212	h1SMcT0001212.1	18588	Intron	secondary_peak_3123	93	.	17.4348	0.595848	0.998883	223	h1SMcT0001212	12053							chr2_248605242_248606173	SlugcG0012397	chr2	248588187	248838572	12053
chr1_h1	45762648	45763978	1330	chr1_h1_45762648_45763978	10	putative_enhancer	partially_conserved	Intron (h1SMcT0001212.1/h1SMcG0001212, intron 4 of 11)	1	45735536	45825923	90388	1	h1SMcG0001212	h1SMcT0001212.1	27113	Intron	primary_peak_3124	737	.	28.2317	0.0167386	0.198056	1130	h1SMcT0001212	12053	chr3_58686474_58686741	SpolcG0013306	chr3	58588558	58708916	12053
chr1_h1	45780714	45780990	276	chr1_h1_45780714_45780990	21	putative_enhancer	partially_conserved	Intron (h1SMcT0001212.1/h1SMcG0001212, intron 8 of 11)	1	45735536	45825923	90388	1	h1SMcG0001212	h1SMcT0001212.1	45179	Intron	secondary_peak_3126	92	.	17.5177	0.599146	0.998883	84	h1SMcT0001212	12053							chr2_248665489_248667024	SlugcG0012397	chr2	248588187	248838572	12053	chr2_176875403_176875600	SnovcG0011334	chr2	176817481	176981590	12053
chr1_h1	45796831	45798399	1568	chr1_h1_45796831_45798399	30	putative_enhancer	highly_conserved	Exon (h1SMcT0001212.1/h1SMcG0001212, exon 10 of 12)	1	45735536	45825923	90388	1	h1SMcG0001212	h1SMcT0001212.1	61296	Exon	primary_peak_3129	698	.	25.6014	0.0207748	0.228711	1314	h1SMcT0001212	12053	chr3_58627132_58627581	SpolcG0013306	chr3	58588558	58708916	12053	chr2_248721951_248722507	SlugcG0012397	chr2	248588187	248838572	12053	chr2_176935095_176935732	SnovcG0011334	chr2	176817481	176981590	12053	YES
chr1_h1	45804595	45804909	314	chr1_h1_45804595_45804909	21	putative_enhancer	partially_conserved	Intron (h1SMcT0001212.1/h1SMcG0001212, intron 10 of 11)	1	45735536	45825923	90388	1	h1SMcG0001212	h1SMcT0001212.1	69060	Intron	secondary_peak_3130	214	.	16.1238	0.303754	0.998883	52	h1SMcT0001212	12053	chr3_58612053_58612368	SpolcG0013306	chr3	58588558	58708916	12053	chr2_248772421_248774004	SlugcG0012397	chr2	248588187	248838572	12053
chr1_h1	45806603	45807326	723	chr1_h1_45806603_45807326	30	putative_enhancer	highly_conserved	Intron (h1SMcT0001212.1/h1SMcG0001212, intron 10 of 11)	1	45735536	45825923	90388	1	h1SMcG0001212	h1SMcT0001212.1	71068	Intron	primary_peak_3131	1000	.	44.5056	0.000126958	0.00604211	394	h1SMcT0001212	12053	chr3_58609664_58609935	SpolcG0013306	chr3	58588558	58708916	12053	chr2_248792956_248794205	SlugcG0012397	chr2	248588187	248838572	12053	chr2_176954963_176955349	SnovcG0011334	chr2	176817481	176981590	12053	YES
chr1_h1	45821073	45821280	207	chr1_h1_45821073_45821280	30	putative_enhancer	highly_conserved	Intron (h1SMcT0001212.1/h1SMcG0001212, intron 11 of 11)	1	45735536	45825923	90388	1	h1SMcG0001212	h1SMcT0001212.1	85538	Intron	secondary_peak_3134	110	.	13.2064	0.54208	0.998883	83	h1SMcT0001212	12053	chr3_58592834_58593425	SpolcG0013306	chr3	58588558	58708916	12053	chr2_248831176_248831433	SlugcG0012397	chr2	248588187	248838572	12053	chr2_176974509_176975238	SnovcG0011334	chr2	176817481	176981590	12053	YES
chr1_h1	45994369	45995278	909	chr1_h1_45994369_45995278	21	putative_enhancer	partially_conserved	Exon (h1SMcT0001216.1/h1SMcG0001216, exon 6 of 9)	1	45984441	46013385	28945	2	h1SMcG0001216	h1SMcT0001216.1	18107	Exon	secondary_peak_3144	51	.	38.119	0.750956	0.998883	306	h1SMcT0001216	12056	chr3_63317581_63318005	SpolcG0013444	chr3	63303181	63336755	12056	chr2_249170074_249170511	SlugcG0012401	chr2	249135397	249221453	12056
chr1_h1	46006832	46007052	220	chr1_h1_46006832_46007052	21	putative_enhancer	partially_conserved	Intron (h1SMcT0001216.1/h1SMcG0001216, intron 3 of 8)	1	45984441	46013385	28945	2	h1SMcG0001216	h1SMcT0001216.1	6333	Intron	secondary_peak_3149	19	.	9.56249	0.899677	0.998883	168	h1SMcT0001216	12056							chr2_249204192_249204468	SlugcG0012401	chr2	249135397	249221453	12056	chr2_177286769_177287406	SnovcG0011341	chr2	177242739	177293132	12056
chr1_h1	46009377	46009670	293	chr1_h1_46009377_46009670	11	putative_enhancer	partially_conserved	Intron (h1SMcT0001216.1/h1SMcG0001216, intron 1 of 8)	1	45984441	46013385	28945	2	h1SMcG0001216	h1SMcT0001216.1	3715	Intron	secondary_peak_3150	26	.	12.3654	0.861015	0.998883	164	h1SMcT0001216	12056	chr1_166916313_166916548	SpolcG0003775	chr1	166920242	166923235	31055													NO
chr1_h1	46147274	46147673	399	chr1_h1_46147274_46147673	3	putative_enhancer	partially_conserved	Distal Intergenic	1	46089754	46134122	44369	2	h1SMcG0001221	h1SMcT0001221.1	-13153	Distal intergenic	secondary_peak_3158	61	.	15.6716	0.711101	0.998883	329	h1SMcT0001221	12060
chr1_h1	46199560	46200197	637	chr1_h1_46199560_46200197	1	putative_enhancer	partially_conserved	Intron (h1SMcT0001222.1/h1SMcG0001222, intron 9 of 17)	1	46184567	46226445	41879	2	h1SMcG0001222	h1SMcT0001222.1	26248	Intron	primary_peak_3163	394	.	22.4505	0.111973	0.654922	412	h1SMcT0001222	12061
chr1_h1	46206859	46208150	1291	chr1_h1_46206859_46208150	21	putative_enhancer	partially_conserved	Intron (h1SMcT0001222.1/h1SMcG0001222, intron 7 of 17)	1	46184567	46226445	41879	2	h1SMcG0001222	h1SMcT0001222.1	18295	Intron	primary_peak_3164	745	.	39.3032	0.0160478	0.192531	145	h1SMcT0001222	12061							chr2_249630606_249631584;chr2_249631584_249631826						chr2_177647561_177648200	SnovcG0011345	chr2	177606877	177668266	12061
chr1_h1	46213799	46214074	275	chr1_h1_46213799_46214074	30	putative_enhancer	highly_conserved	Intron (h1SMcT0001222.1/h1SMcG0001222, intron 5 of 17)	1	46184567	46226445	41879	2	h1SMcG0001222	h1SMcT0001222.1	12371	Intron	secondary_peak_3165	46	.	13.3348	0.773876	0.998883	147	h1SMcT0001222	12061	chr3_63107126_63107776	SpolcG0013440	chr3	63094204	63139870	12061	chr2_249641349_249641885	SlugcG0012405	chr2	249591888	249664601	12061	chr2_177654642_177654818	SnovcG0011345	chr2	177606877	177668266	12061	YES
chr1_h1	46223501	46224047	546	chr1_h1_46223501_46224047	11	putative_enhancer	partially_conserved	Intron (h1SMcT0001222.1/h1SMcG0001222, intron 2 of 17)	1	46184567	46226445	41879	2	h1SMcG0001222	h1SMcT0001222.1	2398	Intron	primary_peak_3166	899	.	26.8812	0.0068101	0.106819	209	h1SMcT0001222	12061							chr2_249655642_249656333	SlugcG0012405	chr2	249591888	249664601	12061
chr1_h1	46312145	46313550	1405	chr1_h1_46312145_46313550	30	putative_enhancer	highly_conserved	Exon (h1SMcT0001223.1/h1SMcG0001223, exon 7 of 7)	1	46273134	46312883	39750	1	h1SMcG0001223	h1SMcT0001223.1	39012	Exon	primary_peak_3180	281	.	29.2518	0.209635	0.921162	546	h1SMcT0001223	12062	chr3_63048988_63049581	SpolcG0013439	chr3	63048813	63088587	12062	chr2_249878977_249880891	SlugcG0012407	chr2	249826562	249879818	12062	chr2_177800187_177801797	SnovcG0011346	chr2	177760908	177800986	12062	YES
chr1_h1	46335115	46336240	1125	chr1_h1_46335115_46336240	30	putative_enhancer	highly_conserved	Distal Intergenic	1	46392268	46393473	1206	1	h1SMcG0001225	h1SMcT0001225.1	-56028	Distal intergenic	primary_peak_3183	793	.	40.7779	0.0122564	0.160611	651	h1SMcT0001225	434	chr3_63039263_63039800	SpolcG0013439	chr3	63048813	63088587	12062	chr2_249969797_249970224	SlugcG0012408	chr2	249971307	249972286	18643	chr2_177834513_177835340	SnovcG0011346	chr2	177760908	177800986	12062	NO
chr1_h1	46353876	46354532	656	chr1_h1_46353876_46354532	30	putative_enhancer	highly_conserved	Distal Intergenic	1	46392268	46393473	1206	1	h1SMcG0001225	h1SMcT0001225.1	-37736	Distal intergenic	primary_peak_3185	338	.	29.3066	0.153294	0.781736	136	h1SMcT0001225	434	chr3_62999490_62999804	SpolcG0013438	chr3	62942712	62966005	434	chr2_249991126_249991562	SlugcG0012408	chr2	249971307	249972286	18643	chr2_177856487_177856703	SnovcG0011347	chr2	177927178	177928463	434	NO
chr1_h1	46354532	46354693	161	chr1_h1_46354532_46354693	3	putative_enhancer	partially_conserved	Distal Intergenic	1	46392268	46393473	1206	1	h1SMcG0001225	h1SMcT0001225.1	-37575	Distal intergenic	secondary_peak_3186	29	.	29.3066	0.849892	0.998883	49	h1SMcT0001225	434
chr1_h1	46359960	46360987	1027	chr1_h1_46359960_46360987	0	putative_enhancer	not_conserved	Distal Intergenic	1	46392268	46393473	1206	1	h1SMcG0001225	h1SMcT0001225.1	-31281	Distal intergenic	primary_peak_3188	862	.	31.2061	0.00837331	0.123322	564	h1SMcT0001225	434
chr1_h1	46363370	46363809	439	chr1_h1_46363370_46363809	3	putative_enhancer	partially_conserved	Distal Intergenic	1	46392268	46393473	1206	1	h1SMcG0001225	h1SMcT0001225.1	-28459	Distal intergenic	primary_peak_3189	1000	.	49.1703	0.000949347	0.026551	263	h1SMcT0001225	434
chr1_h1	46455482	46455744	262	chr1_h1_46455482_46455744	0	putative_enhancer	not_conserved	Distal Intergenic	1	46465486	46466146	661	1	h1SMcG0001227	h1SMcT0001227.1	-9742	Distal intergenic	secondary_peak_3196	66	.	17.6858	0.690922	0.998883	189	h1SMcT0001227	12063
chr1_h1	46602154	46602649	495	chr1_h1_46602154_46602649	12	putative_enhancer	partially_conserved	Exon (h1SMcT0001230.1/h1SMcG0001230, exon 5 of 8)	1	46589760	46609175	19416	1	h1SMcG0001230	h1SMcT0001230.1	12395	Exon	primary_peak_3206	327	.	22.2827	0.162739	0.807442	311	h1SMcT0001230	12066													chr2_178301749_178301968	SnovcG0011355	chr2	178287509	178317569	12066
chr1_h1	46606685	46606971	286	chr1_h1_46606685_46606971	3	putative_enhancer	partially_conserved	Exon (h1SMcT0001230.1/h1SMcG0001230, exon 6 of 8)	1	46589760	46609175	19416	1	h1SMcG0001230	h1SMcT0001230.1	16926	Exon	primary_peak_3207	315	.	20.9612	0.174028	0.836339	140	h1SMcT0001230	12066
chr1_h1	46698277	46698707	430	chr1_h1_46698277_46698707	3	putative_enhancer	partially_conserved	Intron (h1SMcT0001233.1/h1SMcG0001233, intron 2 of 4)	1	46696331	46718824	22494	1	h1SMcG0001233	h1SMcT0001233.1	1947	Intron	secondary_peak_3212	25	.	13.3067	0.868029	0.998883	140	h1SMcT0001233	12069
chr1_h1	46733682	46733976	294	chr1_h1_46733682_46733976	0	putative_enhancer	not_conserved	Intron (h1SMcT0001234.1/h1SMcG0001234, intron 3 of 5)	1	46720145	46738765	18621	2	h1SMcG0001234	h1SMcT0001234.1	4789	Intron	primary_peak_3217	410	.	21.2094	0.102751	0.623388	129	h1SMcT0001234	12070
chr1_h1	46864442	46864798	356	chr1_h1_46864442_46864798	0	putative_enhancer	not_conserved	Intron (h1SMcT0001238.1/h1SMcG0001238, intron 2 of 22)	1	46825178	46881894	56717	2	h1SMcG0001238	h1SMcT0001238.1	17096	Intron	secondary_peak_3224	8	.	9.52854	0.955768	0.998883	160	h1SMcT0001238	12074
chr1_h1	46877902	46878189	287	chr1_h1_46877902_46878189	12	putative_enhancer	partially_conserved	5' UTR	1	46825178	46881894	56717	2	h1SMcG0001238	h1SMcT0001238.1	3705	5UTR	secondary_peak_3225	86	.	16.559	0.618666	0.998883	269	h1SMcT0001238	12074													chr2_178725143_178725378	SnovcG0011363	chr2	178623684	178747040	12074
chr1_h1	46884935	46885914	979	chr1_h1_46884935_46885914	12	putative_enhancer	partially_conserved	Intron (h1SMcT0001238.3/h1SMcG0001238, intron 1 of 22)	1	46825451	46893212	67762	2	h1SMcG0001238	h1SMcT0001238.3	7298	Intron	primary_peak_3227	575	.	26.832	0.0410987	0.356202	420	h1SMcT0001238	12074	chr3_62576949_62577325	SpolcG0013426	chr3	62518580	62612713	12074
chr1_h1	46916212	46916475	263	chr1_h1_46916212_46916475	2	putative_enhancer	partially_conserved	Distal Intergenic	1	46825451	46893212	67762	2	h1SMcG0001238	h1SMcT0001238.3	-23001	Distal intergenic	secondary_peak_3230	51	.	13.6697	0.752968	0.998883	160	h1SMcT0001238	12074
chr1_h1	46918011	46918221	210	chr1_h1_46918011_46918221	0	putative_enhancer	not_conserved	Distal Intergenic	1	46825451	46893212	67762	2	h1SMcG0001238	h1SMcT0001238.3	-24800	Distal intergenic	secondary_peak_3231	36	.	14.2664	0.816914	0.998883	59	h1SMcT0001238	12074
chr1_h1	47290102	47290711	609	chr1_h1_47290102_47290711	21	putative_enhancer	partially_conserved	Exon (h1SMcT0001248.1/h1SMcG0001248, exon 5 of 6)	1	47285449	47290842	5394	1	h1SMcG0001248	h1SMcT0001248.1	4654	Exon	secondary_peak_3258	118	.	12.7274	0.519451	0.998883	225	h1SMcT0001248	12082													chr2_179299230_179301283	SnovcG0011372	chr2	179277728	179300082	12082
chr1_h1	47318056	47318646	590	chr1_h1_47318056_47318646	0	putative_enhancer	not_conserved	Intron (h1SMcT0001250.1/h1SMcG0001250, intron 16 of 16)	1	47313819	47356042	42224	2	h1SMcG0001250	h1SMcT0001250.1	37396	Intron	secondary_peak_3260	98	.	19.1188	0.580754	0.998883	440	h1SMcT0001250	12084
chr1_h1	47539906	47540445	539	chr1_h1_47539906_47540445	3	putative_enhancer	partially_conserved	Distal Intergenic	1	47547059	47556573	9515	1	h1SMcG0001255	h1SMcT0001255.1	-6614	Distal intergenic	secondary_peak_3275	34	.	30.1506	0.825855	0.998883	119	h1SMcT0001255	12089
chr1_h1	47592113	47594421	2308	chr1_h1_47592113_47594421	21	putative_enhancer	partially_conserved	Exon (h1SMcT0001259.1/h1SMcG0001259, exon 7 of 7)	1	47592623	47619020	26398	2	h1SMcG0001259	h1SMcT0001259.1	24599	Exon	primary_peak_3280	1000	.	25.1417	0.00276345	0.0570754	1072	h1SMcT0001259	12093							chr2_252641920_252644620	SlugcG0012444	chr2	252643265	252685420	12093	chr2_179929150_179930068;chr2_179930068_179930943
chr1_h1	47595056	47595417	361	chr1_h1_47595056_47595417	0	putative_enhancer	not_conserved	Intron (h1SMcT0001259.1/h1SMcG0001259, intron 6 of 6)	1	47592623	47619020	26398	2	h1SMcG0001259	h1SMcT0001259.1	23603	Intron	primary_peak_3281	1000	.	23.8273	0.00336227	0.065493	228	h1SMcT0001259	12093
chr1_h1	47607580	47609269	1689	chr1_h1_47607580_47609269	30	putative_enhancer	highly_conserved	Intron (h1SMcT0001259.1/h1SMcG0001259, intron 4 of 6)	1	47592623	47619020	26398	2	h1SMcG0001259	h1SMcT0001259.1	9751	Intron	primary_peak_3283	492	.	22.3503	0.0650213	0.474458	1395	h1SMcT0001259	12093	chr3_93922355_93922621	SpolcG0014295	chr3	93906511	93932249	12093	chr2_252664138_252664764	SlugcG0012444	chr2	252643265	252685420	12093	chr2_179951202_179951511	SnovcG0011382	chr2	179929351	179966387	12093	YES
chr1_h1	47789211	47789788	577	chr1_h1_47789211_47789788	30	putative_enhancer	highly_conserved	Intron (h1SMcT0001264.1/h1SMcG0001264, intron 7 of 8)	1	47784977	47809648	24672	2	h1SMcG0001264	h1SMcT0001264.1	19860	Intron	primary_peak_3297	440	.	22.1037	0.0869677	0.566289	129	h1SMcT0001264	12097	chr3_59693321_59694107	SpolcG0013338	chr3	59687232	59728861	12097	chr2_246876285_246877087	SlugcG0012373	chr2	246827085	246881692	12097	chr2_175129277_175129972	SnovcG0011308	chr2	175073273	175136264	12097	YES
chr1_h1	47807113	47807552	439	chr1_h1_47807113_47807552	11	putative_enhancer	partially_conserved	Intron (h1SMcT0001264.1/h1SMcG0001264, intron 1 of 8)	1	47784977	47809648	24672	2	h1SMcG0001264	h1SMcT0001264.1	2096	Intron	primary_peak_3299	322	.	20.8139	0.167003	0.818348	62	h1SMcT0001264	12097							chr2_246854526_246854987	SlugcG0012373	chr2	246827085	246881692	12097
chr1_h1	47812313	47812887	574	chr1_h1_47812313_47812887	1	putative_enhancer	partially_conserved	Intron (h1SMcT0001264.2/h1SMcG0001264, intron 3 of 12)	1	47784977	47827705	42729	2	h1SMcG0001264	h1SMcT0001264.2	14818	Intron	secondary_peak_3300	116	.	16.8458	0.525441	0.998883	166	h1SMcT0001264	12097
chr1_h1	48040257	48040939	682	chr1_h1_48040257_48040939	3	putative_enhancer	partially_conserved	Exon (h1SMcT0001270.1/h1SMcG0001270, exon 10 of 19)	1	48013260	48056016	42757	1	h1SMcG0001270	h1SMcT0001270.1	26998	Exon	secondary_peak_3310	25	.	14.7035	0.866374	0.998883	93	h1SMcT0001270	12102
chr1_h1	48044385	48044644	259	chr1_h1_48044385_48044644	3	putative_enhancer	partially_conserved	Exon (h1SMcT0001270.1/h1SMcG0001270, exon 15 of 19)	1	48013260	48056016	42757	1	h1SMcG0001270	h1SMcT0001270.1	31126	Exon	secondary_peak_3311	90	.	15.1689	0.604962	0.998883	194	h1SMcT0001270	12102
chr1_h1	48082219	48083461	1242	chr1_h1_48082219_48083461	0	putative_enhancer	not_conserved	Distal Intergenic	1	48074428	48075237	810	2	h1SMcG0001273	h1SMcT0001273.1	-6983	Distal intergenic	primary_peak_3318	1000	.	38.7287	0.00111938	0.0299173	829	h1SMcT0001273	12104
chr1_h1	48159312	48160515	1203	chr1_h1_48159312_48160515	12	putative_enhancer	partially_conserved	Promoter (<=1kb)	1	48159692	48168496	8805	1	h1SMcG0001275	h1SMcT0001275.8	0	<1kb TSS	secondary_peak_3324	49	.	16.8567	0.760474	0.998883	684	h1SMcT0001275	12106							chr2_246344103_246345547	SlugcG0012364	chr2	246326544	246351997	12106
chr1_h1	48168069	48169627	1558	chr1_h1_48168069_48169627	0	putative_enhancer	not_conserved	Exon (h1SMcT0001275.1/h1SMcG0001275, exon 11 of 12)	1	48157052	48168496	11445	1	h1SMcG0001275	h1SMcT0001275.1	11018	Exon	primary_peak_3325	1000	.	26.2869	0.00215042	0.0477037	952	h1SMcT0001275	12106
chr1_h1	48291144	48291879	735	chr1_h1_48291144_48291879	0	putative_enhancer	not_conserved	Intron (h1SMcT0001279.1/h1SMcG0001279, intron 1 of 12)	1	48276896	48340613	63718	1	h1SMcG0001279	h1SMcT0001279.1	14249	Intron	secondary_peak_3334	7	.	12.4552	0.959356	0.998883	310	h1SMcT0001279	12110
chr1_h1	48291879	48292171	292	chr1_h1_48291879_48292171	12	putative_enhancer	partially_conserved	Intron (h1SMcT0001279.1/h1SMcG0001279, intron 1 of 12)	1	48276896	48340613	63718	1	h1SMcG0001279	h1SMcT0001279.1	14984	Intron	secondary_peak_3335	9	.	12.4552	0.94958	0.998883	130	h1SMcT0001279	12110							chr2_246203731_246203962	SlugcG0012359	chr2	246018281	246155636	12110
chr1_h1	48323682	48323888	206	chr1_h1_48323682_48323888	21	putative_enhancer	partially_conserved	Exon (h1SMcT0001279.1/h1SMcG0001279, exon 7 of 13)	1	48276896	48340613	63718	1	h1SMcG0001279	h1SMcT0001279.1	46787	Exon	secondary_peak_3339	83	.	14.1461	0.627883	0.998883	65	h1SMcT0001279	12110							chr2_246078751_246079114	SlugcG0012359	chr2	246018281	246155636	12110	chr2_174555689_174556527	SnovcG0011297	chr2	174527708	174666695	12110
chr1_h1	48364860	48365117	257	chr1_h1_48364860_48365117	0	putative_enhancer	not_conserved	Intron (h1SMcT0001280.1/h1SMcG0001280, intron 3 of 12)	1	48355657	48414383	58727	1	h1SMcG0001280	h1SMcT0001280.1	9204	Intron	secondary_peak_3348	16	.	12.8011	0.91114	0.998883	37	h1SMcT0001280	12111
chr1_h1	48406067	48406362	295	chr1_h1_48406067_48406362	3	putative_enhancer	partially_conserved	Intron (h1SMcT0001280.1/h1SMcG0001280, intron 10 of 12)	1	48355657	48414383	58727	1	h1SMcG0001280	h1SMcT0001280.1	50411	Intron	secondary_peak_3354	42	.	16.1686	0.788939	0.998883	111	h1SMcT0001280	12111
chr1_h1	48522896	48524500	1604	chr1_h1_48522896_48524500	0	putative_enhancer	not_conserved	Distal Intergenic	1	48550131	48589701	39571	1	h1SMcG0001284	h1SMcT0001284.1	-25631	Distal intergenic	secondary_peak_3360	137	.	21.9151	0.467743	0.998883	316	h1SMcT0001284	12114
chr1_h1	48527783	48528487	704	chr1_h1_48527783_48528487	3	putative_enhancer	partially_conserved	Distal Intergenic	1	48550131	48589701	39571	1	h1SMcG0001284	h1SMcT0001284.1	-21644	Distal intergenic	secondary_peak_3361	134	.	15.2304	0.475632	0.998883	154	h1SMcT0001284	12114
chr1_h1	48530108	48530430	322	chr1_h1_48530108_48530430	3	putative_enhancer	partially_conserved	Distal Intergenic	1	48550131	48589701	39571	1	h1SMcG0001284	h1SMcT0001284.1	-19701	Distal intergenic	secondary_peak_3362	28	.	10.7073	0.85524	0.998883	88	h1SMcT0001284	12114
chr1_h1	48564495	48564919	424	chr1_h1_48564495_48564919	21	putative_enhancer	partially_conserved	Intron (h1SMcT0001284.1/h1SMcG0001284, intron 7 of 13)	1	48550131	48589701	39571	1	h1SMcG0001284	h1SMcT0001284.1	14365	Intron	secondary_peak_3369	219	.	22.9233	0.295969	0.998883	196	h1SMcT0001284	12114							chr2_245471272_245471742	SlugcG0012354	chr2	245376910	245489844	12114	chr2_174204413_174204724	SnovcG0011293	chr2	174172318	174234612	12114
chr1_h1	48664289	48665014	725	chr1_h1_48664289_48665014	0	putative_enhancer	not_conserved	Intron (h1SMcT0001287.1/h1SMcG0001287, intron 2 of 3)	1	48650645	48675073	24429	2	h1SMcG0001287	h1SMcT0001287.1	10059	Intron	primary_peak_3371	1000	.	94.5728	7.35425e-06	0.000686793	332	h1SMcT0001287	12116
chr1_h1	48718236	48718499	263	chr1_h1_48718236_48718499	3	putative_enhancer	partially_conserved	Promoter (2-3kb)	1	48720954	48832675	111722	1	h1SMcG0001288	h1SMcT0001288.1	-2455	2-3kb TSS	secondary_peak_3375	246	.	20.8594	0.25446	0.998883	173	h1SMcT0001288	12117
chr1_h1	48730373	48730844	471	chr1_h1_48730373_48730844	1	putative_enhancer	partially_conserved	Intron (h1SMcT0001288.1/h1SMcG0001288, intron 2 of 21)	1	48720954	48832675	111722	1	h1SMcG0001288	h1SMcT0001288.1	9420	Intron	secondary_peak_3379	68	.	15.4446	0.683276	0.998883	359	h1SMcT0001288	12117
chr1_h1	48758426	48758810	384	chr1_h1_48758426_48758810	12	putative_enhancer	partially_conserved	Exon (h1SMcT0001288.1/h1SMcG0001288, exon 4 of 22)	1	48720954	48832675	111722	1	h1SMcG0001288	h1SMcT0001288.1	37473	Exon	secondary_peak_3383	26	.	36.2351	0.860979	0.998883	192	h1SMcT0001288	12117							chr2_245085913_245086410	SlugcG0012350	chr2	244959720	245114953	12117
chr1_h1	48774557	48775115	558	chr1_h1_48774557_48775115	0	putative_enhancer	not_conserved	Exon (h1SMcT0001288.1/h1SMcG0001288, exon 9 of 22)	1	48720954	48832675	111722	1	h1SMcG0001288	h1SMcT0001288.1	53604	Exon	secondary_peak_3384	55	.	24.8014	0.735328	0.998883	279	h1SMcT0001288	12117
chr1_h1	48808340	48808727	387	chr1_h1_48808340_48808727	3	putative_enhancer	partially_conserved	Intron (h1SMcT0001288.1/h1SMcG0001288, intron 17 of 21)	1	48720954	48832675	111722	1	h1SMcG0001288	h1SMcT0001288.1	87387	Intron	primary_peak_3387	497	.	28.9064	0.0633211	0.466383	137	h1SMcT0001288	12117
chr1_h1	48811759	48812088	329	chr1_h1_48811759_48812088	0	putative_enhancer	not_conserved	Intron (h1SMcT0001288.1/h1SMcG0001288, intron 18 of 21)	1	48720954	48832675	111722	1	h1SMcG0001288	h1SMcT0001288.1	90806	Intron	primary_peak_3388	309	.	25.3945	0.179331	0.850084	195	h1SMcT0001288	12117
chr1_h1	48832467	48833284	817	chr1_h1_48832467_48833284	3	putative_enhancer	partially_conserved	Exon (h1SMcT0001288.1/h1SMcG0001288, exon 22 of 22)	1	48720954	48832675	111722	1	h1SMcG0001288	h1SMcT0001288.1	111514	Exon	secondary_peak_3390	249	.	21.3304	0.251119	0.998883	553	h1SMcT0001288	12117
chr1_h1	48877061	48877519	458	chr1_h1_48877061_48877519	3	putative_enhancer	partially_conserved	Intron (h1SMcT0001290.1/h1SMcG0001290, intron 2 of 2)	1	48866056	48887396	21341	2	h1SMcG0001290	h1SMcT0001290.1	9877	Intron	primary_peak_3392	1000	.	35.3579	0.00180695	0.0421178	172	h1SMcT0001290	12119
chr1_h1	48877519	48877915	396	chr1_h1_48877519_48877915	1	putative_enhancer	partially_conserved	Intron (h1SMcT0001290.1/h1SMcG0001290, intron 2 of 2)	1	48866056	48887396	21341	2	h1SMcG0001290	h1SMcT0001290.1	9481	Intron	primary_peak_3393	335	.	35.3579	0.155986	0.789367	198	h1SMcT0001290	12119
chr1_h1	48892640	48893167	527	chr1_h1_48892640_48893167	21	putative_enhancer	partially_conserved	Intron (h1SMcT0001290.2/h1SMcG0001290, intron 3 of 7)	1	48866056	48915853	49798	2	h1SMcG0001290	h1SMcT0001290.2	22686	Intron	primary_peak_3395	996	.	31.9445	0.00398803	0.0738134	253	h1SMcT0001290	12119	chr3_60676048_60676663	SpolcG0013361	chr3	60654576	60701903	12119	chr2_244880794_244881272	SlugcG0012348	chr2	244843152	244909758	12119
chr1_h1	48896677	48897093	416	chr1_h1_48896677_48897093	21	putative_enhancer	partially_conserved	Intron (h1SMcT0001290.2/h1SMcG0001290, intron 3 of 7)	1	48866056	48915853	49798	2	h1SMcG0001290	h1SMcT0001290.2	18760	Intron	primary_peak_3397	369	.	19.7219	0.128821	0.70934	93	h1SMcT0001290	12119	chr3_60679878_60680393	SpolcG0013361	chr3	60654576	60701903	12119	chr2_244867375_244867602	SlugcG0012348	chr2	244843152	244909758	12119
chr1_h1	48907400	48907806	406	chr1_h1_48907400_48907806	30	putative_enhancer	highly_conserved	Intron (h1SMcT0001290.2/h1SMcG0001290, intron 2 of 7)	1	48866056	48915853	49798	2	h1SMcG0001290	h1SMcT0001290.2	8047	Intron	primary_peak_3399	424	.	20.6057	0.0947532	0.59504	330	h1SMcT0001290	12119							chr2_244862047_244862501	SlugcG0012348	chr2	244843152	244909758	12119	chr2_173595436_173596000	SnovcG0011287	chr2	173583842	173652195	12119
chr1_h1	48911412	48911932	520	chr1_h1_48911412_48911932	30	putative_enhancer	highly_conserved	Intron (h1SMcT0001290.2/h1SMcG0001290, intron 1 of 7)	1	48866056	48915853	49798	2	h1SMcG0001290	h1SMcT0001290.2	3921	Intron	primary_peak_3400	719	.	24.6023	0.0185459	0.211968	244	h1SMcT0001290	12119	chr3_60696134_60696354	SpolcG0013361	chr3	60654576	60701903	12119	chr2_244848920_244849479	SlugcG0012348	chr2	244843152	244909758	12119	chr2_173588220_173589033	SnovcG0011287	chr2	173583842	173652195	12119	YES
chr1_h1	48943590	48944021	431	chr1_h1_48943590_48944021	21	putative_enhancer	partially_conserved	Intron (h1SMcT0001291.1/h1SMcG0001291, intron 7 of 8)	1	48938719	48945637	6919	1	h1SMcG0001291	h1SMcT0001291.1	4872	Intron	primary_peak_3402	882	.	42.3975	0.00749822	0.114226	126	h1SMcT0001291	12120							chr2_244773934_244774433	SlugcG0012347	chr2	244770825	244780731	12120	chr2_173571092_173571381	SnovcG0011286	chr2	173568275	173578523	12120
chr1_h1	49079417	49081120	1703	chr1_h1_49079417_49081120	30	putative_enhancer	highly_conserved	Exon (h1SMcT0001300.1/h1SMcG0001300, exon 6 of 6)	1	49080395	49085033	4639	2	h1SMcG0001300	h1SMcT0001300.1	3913	Exon	primary_peak_3413	397	.	21.4781	0.11048	0.650111	1285	h1SMcT0001300	12128	chr3_60846634_60847409	SpolcG0013370	chr3	60846596	60853198	12128	chr2_244499261_244500833	SlugcG0012337	chr2	244483427	244499981	12128	chr2_173310937_173311795	SnovcG0011278	chr2	173300133	173311451	12128	YES
chr1_h1	49361379	49362188	809	chr1_h1_49361379_49362188	21	putative_enhancer	partially_conserved	Intron (h1SMcT0001306.1/h1SMcG0001306, intron 1 of 4)	1	49331341	49381396	50056	1	h1SMcG0001306	h1SMcT0001306.1	30039	Intron	primary_peak_3427	1000	.	65.4769	3.10346e-05	0.00207041	382	h1SMcT0001306	12133	chr3_61006185_61006622	SpolcG0013375	chr3	60933457	61023493	12133	chr2_244097412_244097758	SlugcG0012331	chr2	244024739	244054913	12133
chr1_h1	49369872	49370239	367	chr1_h1_49369872_49370239	3	putative_enhancer	partially_conserved	Intron (h1SMcT0001306.1/h1SMcG0001306, intron 1 of 4)	1	49331341	49381396	50056	1	h1SMcG0001306	h1SMcT0001306.1	38532	Intron	primary_peak_3428	464	.	30.8795	0.0760033	0.522101	197	h1SMcT0001306	12133
chr1_h1	49611682	49612036	354	chr1_h1_49611682_49612036	11	putative_enhancer	partially_conserved	Distal Intergenic	1	49612279	49616194	3916	2	h1SMcG0001314	h1SMcT0001314.1	4158	Distal intergenic	primary_peak_3440	466	.	19.2326	0.0750727	0.518048	139	h1SMcT0001314	12140													chr2_172695554_172696814	SnovcG0011267	chr2	172685038	172696099	12140
chr1_h1	49873165	49873978	813	chr1_h1_49873165_49873978	30	putative_enhancer	highly_conserved	Intron (h1SMcT0001320.1/h1SMcG0001320, intron 5 of 7)	1	49862104	49878995	16892	2	h1SMcG0001320	h1SMcT0001320.1	5017	Intron	primary_peak_3452	1000	.	59.3806	6.31435e-06	0.000609699	496	h1SMcT0001320	12147	chr3_37450804_37451532	SpolcG0012627	chr3	37446191	37456882	12147	chr2_64938600_64939604	SlugcG0010113	chr2	64935624	64962447	12147	chr2_73465775_73467123	SnovcG0009731	chr2	73459682	73477092	12147	YES
chr1_h1	50032611	50033862	1251	chr1_h1_50032611_50033862	12	putative_enhancer	partially_conserved	Exon (h1SMcT0001323.1/h1SMcG0001323, exon 8 of 8)	1	50021657	50033596	11940	1	h1SMcG0001323	h1SMcT0001323.1	10955	Exon	primary_peak_3457	302	.	26.681	0.186691	0.867584	730	h1SMcT0001323	12150							chr2_64680236_64681025	SlugcG0010105	chr2	64680692	64701879	12150
chr1_h1	50065600	50065851	251	chr1_h1_50065600_50065851	2	putative_enhancer	partially_conserved	Distal Intergenic	1	50066704	50099698	32995	2	h1SMcG0001325	h1SMcT0001325.1	33847	Distal intergenic	secondary_peak_3462	78	.	16.4041	0.648579	0.998883	198	h1SMcT0001325	12151
chr1_h1	50078212	50079004	792	chr1_h1_50078212_50079004	2	putative_enhancer	partially_conserved	Intron (h1SMcT0001325.1/h1SMcG0001325, intron 2 of 3)	1	50066704	50099698	32995	2	h1SMcG0001325	h1SMcT0001325.1	20694	Intron	secondary_peak_3463	21	.	14.878	0.888073	0.998883	463	h1SMcT0001325	12151
chr1_h1	50094953	50095370	417	chr1_h1_50094953_50095370	0	putative_enhancer	not_conserved	Intron (h1SMcT0001325.1/h1SMcG0001325, intron 2 of 3)	1	50066704	50099698	32995	2	h1SMcG0001325	h1SMcT0001325.1	4328	Intron	primary_peak_3464	453	.	27.2209	0.0809721	0.542819	150	h1SMcT0001325	12151
chr1_h1	50097094	50097342	248	chr1_h1_50097094_50097342	12	putative_enhancer	partially_conserved	Intron (h1SMcT0001325.1/h1SMcG0001325, intron 2 of 3)	1	50066704	50099698	32995	2	h1SMcG0001325	h1SMcT0001325.1	2356	Intron	secondary_peak_3465	172	.	17.5702	0.385018	0.998883	175	h1SMcT0001325	12151	chr3_37535534_37535810	SpolcG0012631	chr3	37501316	37539136	12151
chr1_h1	50409484	50409848	364	chr1_h1_50409484_50409848	3	putative_enhancer	partially_conserved	Promoter (<=1kb)	1	50409562	50410316	755	1	h1SMcG0001334	h1SMcT0001334.1	0	<1kb TSS	secondary_peak_3483	74	.	14.898	0.66037	0.998883	57	h1SMcT0001334	12158
chr1_h1	50425099	50425672	573	chr1_h1_50425099_50425672	0	putative_enhancer	not_conserved	Distal Intergenic	1	50415794	50423901	8108	1	h1SMcG0001335	h1SMcT0001335.1	9306	Distal intergenic	primary_peak_3484	863	.	40.1973	0.00830684	0.122626	374	h1SMcT0001335	12159
chr1_h1	50681911	50682584	673	chr1_h1_50681911_50682584	0	putative_enhancer	not_conserved	Intron (h1SMcT0001343.1/h1SMcG0001343, intron 1 of 5)	1	50679105	50695441	16337	1	h1SMcG0001343	h1SMcT0001343.1	2807	Intron	primary_peak_3490	1000	.	55.2642	7.28934e-05	0.00395912	200	h1SMcT0001343	12164
chr1_h1	50704135	50704996	861	chr1_h1_50704135_50704996	0	putative_enhancer	not_conserved	Distal Intergenic	1	50684117	50694642	10526	1	h1SMcG0001343	h1SMcT0001343.3	20019	Distal intergenic	primary_peak_3494	615	.	35.036	0.0328927	0.308389	539	h1SMcT0001343	12164
chr1_h1	50740510	50740970	460	chr1_h1_50740510_50740970	0	putative_enhancer	not_conserved	Distal Intergenic	1	50748864	50751718	2855	2	h1SMnG0002195	h1SMnT0002195.1	10748	Distal intergenic	primary_peak_3495	916	.	47.2558	0.00621874	0.100553	182	h1SMnT0002195
chr1_h1	50753056	50753897	841	chr1_h1_50753056_50753897	12	putative_enhancer	partially_conserved	Promoter (<=1kb)	1	50748864	50753800	4937	2	h1SMnG0002195	h1SMnT0002195.2	0	<1kb TSS	secondary_peak_3496	66	.	104.788	0.6918	0.998883	391	h1SMnT0002195
chr1_h1	50838148	50838831	683	chr1_h1_50838148_50838831	10	putative_enhancer	partially_conserved	Distal Intergenic	1	50833124	50834969	1846	1	h1SMcG0001346	h1SMcT0001346.1	5025	Distal intergenic	primary_peak_3500	428	.	25.1317	0.0929346	0.588766	214	h1SMcT0001346	12167	chr3_38159363_38159608	SpolcG0012648	chr3	38161606	38183009	12168													NO
chr1_h1	50882749	50883797	1048	chr1_h1_50882749_50883797	2	putative_enhancer	partially_conserved	Intron (h1SMcT0001348.1/h1SMcG0001348, intron 1 of 4)	1	50880400	50892318	11919	1	h1SMcG0001348	h1SMcT0001348.1	2350	Intron	primary_peak_3503	1000	.	39.3005	0.000166712	0.00737529	744	h1SMcT0001348	12168
chr1_h1	51181664	51181914	250	chr1_h1_51181664_51181914	0	putative_enhancer	not_conserved	Intron (h1SMcT0001358.1/h1SMcG0001358, intron 1 of 1)	1	51175136	51189016	13881	1	h1SMcG0001358	h1SMcT0001358.1	6529	Intron	secondary_peak_3515	150	.	28.7875	0.434373	0.998883	125	h1SMcT0001358	12179
chr1_h1	51186930	51187238	308	chr1_h1_51186930_51187238	30	putative_enhancer	highly_conserved	Intron (h1SMcT0001358.1/h1SMcG0001358, intron 1 of 1)	1	51175136	51189016	13881	1	h1SMcG0001358	h1SMcT0001358.1	11795	Intron	primary_peak_3516	417	.	20.8005	0.0990209	0.610298	104	h1SMcT0001358	12179	chr3_38458158_38458720	SpolcG0012657	chr3	38446177	38461643	12179	chr2_62688526_62688842	SlugcG0010081	chr2	62675472	62694347	12179	chr2_71805752_71806471	SnovcG0009700	chr2	71799503	71815305	12179	YES
chr1_h1	51188694	51189681	987	chr1_h1_51188694_51189681	21	putative_enhancer	partially_conserved	Promoter (<=1kb)	1	51177860	51188946	11087	2	h1SMnG0002205	h1SMnT0002205.1	0	<1kb TSS	primary_peak_3517	306	.	22.8162	0.183143	0.859243	308	h1SMnT0002205														chr2_71798994_71799519	SnovcG0009700	chr2	71799503	71815305	12179
chr1_h1	51333586	51335711	2125	chr1_h1_51333586_51335711	30	putative_enhancer	highly_conserved	Exon (h1SMcT0001361.1/h1SMcG0001361, exon 3 of 3)	1	51335072	51345022	9951	2	h1SMcG0001361	h1SMcT0001361.1	9311	Exon	primary_peak_3522	984	.	33.1863	0.0042562	0.0773049	1711	h1SMcT0001361	12182
chr1_h1	51341349	51341736	387	chr1_h1_51341349_51341736	2	putative_enhancer	partially_conserved	Intron (h1SMcT0001361.1/h1SMcG0001361, intron 2 of 2)	1	51335072	51345022	9951	2	h1SMcG0001361	h1SMcT0001361.1	3286	Intron	secondary_peak_3523	68	.	17.2658	0.682358	0.998883	70	h1SMcT0001361	12182
chr1_h1	51341736	51342331	595	chr1_h1_51341736_51342331	3	putative_enhancer	partially_conserved	Intron (h1SMcT0001361.1/h1SMcG0001361, intron 2 of 2)	1	51335072	51345022	9951	2	h1SMcG0001361	h1SMcT0001361.1	2691	Intron	secondary_peak_3524	139	.	17.2658	0.460588	0.998883	161	h1SMcT0001361	12182
chr1_h1	51396780	51397806	1026	chr1_h1_51396780_51397806	0	putative_enhancer	not_conserved	Intron (h1SMcT0001368.1/h1SMcG0001368, intron 2 of 2)	1	51396284	51401833	5550	1	h1SMcG0001368	h1SMcT0001368.1	497	Intron	primary_peak_3526	1000	.	58.7347	0.000261559	0.0103165	460	h1SMcT0001368	12187
chr1_h1	51485683	51486007	324	chr1_h1_51485683_51486007	3	putative_enhancer	partially_conserved	Exon (h1SMcT0001372.1/h1SMcG0001372, exon 2 of 6)	1	51481516	51510259	28744	1	h1SMcG0001372	h1SMcT0001372.1	4168	Exon	primary_peak_3533	279	.	20.5045	0.211802	0.925854	230	h1SMcT0001372	12191
chr1_h1	51509196	51509749	553	chr1_h1_51509196_51509749	12	putative_enhancer	partially_conserved	Intron (h1SMcT0001372.1/h1SMcG0001372, intron 5 of 5)	1	51481516	51510259	28744	1	h1SMcG0001372	h1SMcT0001372.1	27681	Intron	primary_peak_3537	379	.	22.3546	0.121858	0.687621	432	h1SMcT0001372	12191	chr3_38556709_38557861	SpolcG0012661	chr3	38474304	38557816	12191
chr1_h1	51646407	51646998	591	chr1_h1_51646407_51646998	0	putative_enhancer	not_conserved	Distal Intergenic	1	51664767	51673192	8426	2	h1SMcG0001375	h1SMcT0001375.1	26194	Distal intergenic	primary_peak_3538	1000	.	71.91	0.000202712	0.00853956	246	h1SMcT0001375	12193
chr1_h1	51788129	51788453	324	chr1_h1_51788129_51788453	0	putative_enhancer	not_conserved	Promoter (<=1kb)	1	51788534	51794675	6142	1	h1SMcG0001380	h1SMcT0001380.1	-81	<1kb TSS	secondary_peak_3544	73	.	18.0148	0.666387	0.998883	122	h1SMcT0001380	12196
chr1_h1	51883081	51883531	450	chr1_h1_51883081_51883531	12	putative_enhancer	partially_conserved	Exon (h1SMcT0001384.1/h1SMcG0001384, exon 5 of 7)	1	51879763	51888675	8913	2	h1SMcG0001384	h1SMcT0001384.1	5144	Exon	primary_peak_3547	370	.	25.9093	0.128189	0.707254	314	h1SMcT0001384	12197							chr2_62073970_62074677	SlugcG0010064	chr2	62060987	62078356	12197
chr1_h1	51901869	51902639	770	chr1_h1_51901869_51902639	0	putative_enhancer	not_conserved	Distal Intergenic	1	51906754	51907616	863	2	h1SMcG0001386	h1SMcT0001386.1	4977	Distal intergenic	secondary_peak_3550	240	.	47.2442	0.263223	0.998883	244	h1SMcT0001386	12198
chr1_h1	51902715	51903584	869	chr1_h1_51902715_51903584	1	putative_enhancer	partially_conserved	Distal Intergenic	1	51906754	51907616	863	2	h1SMcG0001386	h1SMcT0001386.1	4032	Distal intergenic	primary_peak_3551	905	.	47.2442	0.00659932	0.104743	457	h1SMcT0001386	12198
chr1_h1	51911439	51912498	1059	chr1_h1_51911439_51912498	21	putative_enhancer	partially_conserved	Distal Intergenic	1	51906754	51907616	863	2	h1SMcG0001386	h1SMcT0001386.1	-3824	Distal intergenic	primary_peak_3553	1000	.	42.39	0.00312572	0.0621266	544	h1SMcT0001386	12198													chr2_70970627_70971023	SnovcG0009681	chr2	71020060	71021083	12198
chr1_h1	51966452	51966866	414	chr1_h1_51966452_51966866	30	putative_enhancer	highly_conserved	Promoter (2-3kb)	1	51962159	51964125	1967	2	h1SMcG0001388	h1SMcT0001388.1	-2328	2-3kb TSS	secondary_peak_3557	185	.	19.7096	0.358288	0.998883	267	h1SMcT0001388	12199	chr3_38791760_38792478	SpolcG0012676	chr3	38785946	38787344	12199	chr2_61833356_61833884	SlugcG0010060	chr2	61842946	61845761	18188	chr2_70909370_70909769	SnovcG0009680	chr2	70911605	70912976	12199	NO
chr1_h1	52136569	52136906	337	chr1_h1_52136569_52136906	30	putative_enhancer	highly_conserved	Distal Intergenic	1	52169163	52192673	23511	1	h1SMcG0001397	h1SMcT0001397.1	-32257	Distal intergenic	primary_peak_3567	515	.	34.7731	0.0574173	0.438985	128	h1SMcT0001397	12205	chr3_38922764_38923015	SpolcG0012678	chr3	38865819	38886438	12204	chr2_61496923_61497192	SlugcG0010052	chr2	61530886	61531397	18183	chr2_70610696_70611150	SnovcG0009675	chr2	70538319	70577717	12205	NO
chr1_h1	52179208	52179635	427	chr1_h1_52179208_52179635	30	putative_enhancer	highly_conserved	Intron (h1SMcT0001397.1/h1SMcG0001397, intron 1 of 2)	1	52169163	52192673	23511	1	h1SMcG0001397	h1SMcT0001397.1	10046	Intron	primary_peak_3573	903	.	30.2447	0.00665987	0.105286	222	h1SMcT0001397	12205	chr3_38978524_38978765	SpolcG0012679	chr3	38966216	39003050	12205	chr2_61432910_61433195	SlugcG0010051	chr2	61400842	61451060	12205	chr2_70556592_70557446	SnovcG0009675	chr2	70538319	70577717	12205	YES
chr1_h1	52180582	52181072	490	chr1_h1_52180582_52181072	12	putative_enhancer	partially_conserved	Exon (h1SMcT0001397.1/h1SMcG0001397, exon 2 of 3)	1	52169163	52192673	23511	1	h1SMcG0001397	h1SMcT0001397.1	11420	Exon	primary_peak_3574	560	.	23.5861	0.0448029	0.375562	258	h1SMcT0001397	12205
chr1_h1	52187610	52188072	462	chr1_h1_52187610_52188072	30	putative_enhancer	highly_conserved	Intron (h1SMcT0001397.1/h1SMcG0001397, intron 2 of 2)	1	52169163	52192673	23511	1	h1SMcG0001397	h1SMcT0001397.1	18448	Intron	primary_peak_3576	500	.	21.8713	0.0621917	0.460955	222	h1SMcT0001397	12205	chr3_38985624_38986088	SpolcG0012679	chr3	38966216	39003050	12205	chr2_61415231_61415928	SlugcG0010051	chr2	61400842	61451060	12205
chr1_h1	52191794	52192719	925	chr1_h1_52191794_52192719	21	putative_enhancer	partially_conserved	Exon (h1SMcT0001397.1/h1SMcG0001397, exon 3 of 3)	1	52169163	52192673	23511	1	h1SMcG0001397	h1SMcT0001397.1	22632	Exon	secondary_peak_3578	26	.	18.8068	0.86464	0.998883	230	h1SMcT0001397	12205							chr2_61401413_61401863	SlugcG0010051	chr2	61400842	61451060	12205	chr2_70539182_70539390	SnovcG0009675	chr2	70538319	70577717	12205
chr1_h1	52213303	52213777	474	chr1_h1_52213303_52213777	21	putative_enhancer	partially_conserved	Intron (h1SMcT0001399.1/h1SMcG0001399, intron 2 of 4)	1	52205715	52219116	13402	1	h1SMcG0001399	h1SMcT0001399.1	7589	Intron	primary_peak_3581	265	.	19.8795	0.229917	0.965442	116	h1SMcT0001399	12207	chr3_39018938_39019491	SpolcG0012680	chr3	39009244	39028415	12207							chr2_70505248_70505396	SnovcG0009674	chr2	70488637	70529428	12207
chr1_h1	52214435	52214643	208	chr1_h1_52214435_52214643	12	putative_enhancer	partially_conserved	Intron (h1SMcT0001399.1/h1SMcG0001399, intron 2 of 4)	1	52205715	52219116	13402	1	h1SMcG0001399	h1SMcT0001399.1	8721	Intron	secondary_peak_3582	34	.	13.6027	0.827236	0.998883	155	h1SMcT0001399	12207
chr1_h1	52227381	52229203	1822	chr1_h1_52227381_52229203	12	putative_enhancer	partially_conserved	Distal Intergenic	1	52205886	52219116	13231	1	h1SMcG0001399	h1SMcT0001399.4	21496	Distal intergenic	primary_peak_3583	607	.	37.9059	0.0344642	0.317926	639	h1SMcT0001399	12207	chr3_39042575_39043316	SpolcG0012680	chr3	39009244	39028415	12207
chr1_h1	52284338	52284751	413	chr1_h1_52284338_52284751	3	putative_enhancer	partially_conserved	Intron (h1SMcT0001400.2/h1SMcG0001400, intron 1 of 1)	1	52256445	52331094	74650	2	h1SMcG0001400	h1SMcT0001400.2	46343	Intron	secondary_peak_3588	28	.	18.007	0.852541	0.998883	59	h1SMcT0001400	12208
chr1_h1	52327035	52327622	587	chr1_h1_52327035_52327622	3	putative_enhancer	partially_conserved	Intron (h1SMcT0001400.2/h1SMcG0001400, intron 1 of 1)	1	52256445	52331094	74650	2	h1SMcG0001400	h1SMcT0001400.2	3472	Intron	primary_peak_3590	292	.	30.0801	0.1978	0.893698	407	h1SMcT0001400	12208
chr1_h1	52338041	52338290	249	chr1_h1_52338041_52338290	12	putative_enhancer	partially_conserved	Distal Intergenic	1	52256445	52331094	74650	2	h1SMcG0001400	h1SMcT0001400.2	-6948	Distal intergenic	primary_peak_3594	391	.	27.9252	0.114192	0.662468	135	h1SMcT0001400	12208													chr2_70320227_70320403	SnovcG0009673	chr2	70327682	70410791	12208
chr1_h1	52427544	52427854	310	chr1_h1_52427544_52427854	21	putative_enhancer	partially_conserved	Intron (h1SMcT0001404.1/h1SMcG0001404, intron 2 of 4)	1	52419531	52433275	13745	2	h1SMcG0001404	h1SMcT0001404.1	5421	Intron	primary_peak_3606	338	.	22.0454	0.152643	0.779904	182	h1SMcT0001404	12211							chr2_60999848_61000882	SlugcG0010046	chr2	60993365	61020395	12211	chr2_70010327_70010921	SnovcG0009670	chr2	70005024	70025250	12211
chr1_h1	52916642	52916848	206	chr1_h1_52916642_52916848	3	putative_enhancer	partially_conserved	Exon (h1SMcT0001409.2/h1SMcG0001409, exon 2 of 4)	1	52879970	52966054	86085	2	h1SMcG0001409	h1SMcT0001409.1	49206	Exon	secondary_peak_3620	76	.	16.4279	0.655641	0.998883	64	h1SMcT0001409	12216
chr1_h1	52933949	52934357	408	chr1_h1_52933949_52934357	0	putative_enhancer	not_conserved	Intron (h1SMcT0001409.1/h1SMcG0001409, intron 1 of 2)	1	52879970	52966054	86085	2	h1SMcG0001409	h1SMcT0001409.1	31697	Intron	secondary_peak_3621	201	.	23.197	0.326537	0.998883	246	h1SMcT0001409	12216
chr1_h1	52988547	52988800	253	chr1_h1_52988547_52988800	0	putative_enhancer	not_conserved	Distal Intergenic	1	52880145	52966054	85910	2	h1SMcG0001409	h1SMcT0001409.2	-22494	Distal intergenic	primary_peak_3626	315	.	26.4308	0.173459	0.835062	149	h1SMcT0001409	12216
chr1_h1	53030609	53031144	535	chr1_h1_53030609_53031144	1	putative_enhancer	partially_conserved	Intron (h1SMcT0001410.1/h1SMcG0001410, intron 6 of 8)	1	53018543	53041109	22567	1	h1SMcG0001410	h1SMcT0001410.1	12067	Intron	primary_peak_3629	484	.	22.8492	0.0679339	0.487565	280	h1SMcT0001410	12217
chr1_h1	53034281	53034699	418	chr1_h1_53034281_53034699	3	putative_enhancer	partially_conserved	Intron (h1SMcT0001410.1/h1SMcG0001410, intron 8 of 8)	1	53018543	53041109	22567	1	h1SMcG0001410	h1SMcT0001410.1	15739	Intron	primary_peak_3631	617	.	25.1045	0.0325878	0.306591	254	h1SMcT0001410	12217
chr1_h1	53040353	53041887	1534	chr1_h1_53040353_53041887	21	putative_enhancer	partially_conserved	Exon (h1SMcT0001410.1/h1SMcG0001410, exon 9 of 9)	1	53018543	53041109	22567	1	h1SMcG0001410	h1SMcT0001410.1	21811	Exon	primary_peak_3632	660	.	28.9368	0.025623	0.262745	1014	h1SMcT0001410	12217	chr3_39689833_39690797;chr3_39690895_39692055
chr1_h1	53269774	53271415	1641	chr1_h1_53269774_53271415	0	putative_enhancer	not_conserved	Exon (h1SMcT0001416.1/h1SMcG0001416, exon 6 of 6)	1	53271162	53280499	9338	2	h1SMcG0001416	h1SMcT0001416.1	9084	Exon	primary_peak_3643	1000	.	46.7412	0.000698674	0.0211354	834	h1SMcT0001416	12223
chr1_h1	53275001	53275368	367	chr1_h1_53275001_53275368	30	putative_enhancer	highly_conserved	Intron (h1SMcT0001416.1/h1SMcG0001416, intron 3 of 5)	1	53271162	53280499	9338	2	h1SMcG0001416	h1SMcT0001416.1	5131	Intron	secondary_peak_3644	22	.	9.6853	0.884346	0.998883	126	h1SMcT0001416	12223	chr3_39877634_39878883	SpolcG0012703	chr3	39877125	39878891	12220													NO
chr1_h1	53280854	53281103	249	chr1_h1_53280854_53281103	0	putative_enhancer	not_conserved	Promoter (<=1kb)	1	53271162	53280499	9338	2	h1SMcG0001416	h1SMcT0001416.1	-356	<1kb TSS	secondary_peak_3645	122	.	20.0813	0.506134	0.998883	55	h1SMcT0001416	12223
chr1_h1	53508153	53508867	714	chr1_h1_53508153_53508867	30	putative_enhancer	highly_conserved	Exon (h1SMcT0001426.1/h1SMcG0001426, exon 5 of 5)	1	53506428	53508228	1801	1	h1SMcG0001426	h1SMcT0001426.1	1726	Exon	primary_peak_3658	1000	.	57.7898	0.000248015	0.00991978	334	h1SMcT0001426	12224							chr2_59270155_59270529	SlugcG0010020	chr2	59270413	59274245	12224
chr1_h1	53551288	53551744	456	chr1_h1_53551288_53551744	3	putative_enhancer	partially_conserved	Intron (h1SMcT0001428.1/h1SMcG0001428, intron 4 of 5)	1	53538229	53560422	22194	1	h1SMcG0001428	h1SMcT0001428.1	13060	Intron	secondary_peak_3663	21	.	12.127	0.888149	0.998883	142	h1SMcT0001428	12229
chr1_h1	53585086	53585986	900	chr1_h1_53585086_53585986	2	putative_enhancer	partially_conserved	Exon (h1SMcT0001429.1/h1SMcG0001429, exon 11 of 13)	1	53573349	53611117	37769	2	h1SMcG0001429	h1SMcT0001429.1	25131	Exon	secondary_peak_3667	25	.	16.04	0.870098	0.998883	288	h1SMcT0001429	12230
chr1_h1	53593627	53593994	367	chr1_h1_53593627_53593994	0	putative_enhancer	not_conserved	Intron (h1SMcT0001429.1/h1SMcG0001429, intron 8 of 12)	1	53573349	53611117	37769	2	h1SMcG0001429	h1SMcT0001429.1	17123	Intron	secondary_peak_3668	74	.	15.575	0.659959	0.998883	245	h1SMcT0001429	12230
chr1_h1	53595262	53595749	487	chr1_h1_53595262_53595749	30	putative_enhancer	highly_conserved	5' UTR	1	53573349	53611117	37769	2	h1SMcG0001429	h1SMcT0001429.1	15368	5UTR	secondary_peak_3669	21	.	12.8433	0.888917	0.998883	197	h1SMcT0001429	12230	chr3_40081387_40081577	SpolcG0012714	chr3	40065074	40093810	12230	chr2_59127008_59127684	SlugcG0010017	chr2	59077860	59166461	12230	chr2_75078029_75078254	SnovcG0009756	chr2	75022047	75112428	12230	YES
chr1_h1	53604489	53605030	541	chr1_h1_53604489_53605030	10	putative_enhancer	partially_conserved	Intron (h1SMcT0001429.1/h1SMcG0001429, intron 3 of 12)	1	53573349	53611117	37769	2	h1SMcG0001429	h1SMcT0001429.1	6087	Intron	primary_peak_3670	1000	.	39.2813	0.000883314	0.0251657	262	h1SMcT0001429	12230	chr3_40092555_40092922	SpolcG0012714	chr3	40065074	40093810	12230
chr1_h1	53692045	53692357	312	chr1_h1_53692045_53692357	0	putative_enhancer	not_conserved	Exon (h1SMnT0002303.6/h1SMnG0002303, exon 6 of 6)	1	53685038	53692275	7238	1	h1SMnG0002303	h1SMnT0002303.6	7008	Exon	secondary_peak_3680	219	.	23.3657	0.296565	0.998883	116	h1SMnT0002303
chr1_h1	53756212	53756480	268	chr1_h1_53756212_53756480	3	putative_enhancer	partially_conserved	Intron (h1SMcT0001433.1/h1SMcG0001433, intron 1 of 6)	1	53705889	53786078	80190	2	h1SMcG0001433	h1SMcT0001433.1	29598	Intron	secondary_peak_3683	12	.	18.9076	0.931208	0.998883	134	h1SMcT0001433	12234
chr1_h1	53825323	53825631	308	chr1_h1_53825323_53825631	10	putative_enhancer	partially_conserved	Distal Intergenic	1	53845659	53846801	1143	2	h1SMcG0001434	h1SMcT0001434.1	21170	Distal intergenic	secondary_peak_3690	124	.	20.1559	0.502352	0.998883	146	h1SMcT0001434	17773
chr1_h1	53868469	53868752	283	chr1_h1_53868469_53868752	0	putative_enhancer	not_conserved	Distal Intergenic	1	53871379	53872586	1208	2	h1SMcG0001435	h1SMcT0001435.1	3834	Distal intergenic	primary_peak_3693	593	.	34.6845	0.0371187	0.333797	114	h1SMcT0001435	12235
chr1_h1	54138524	54138982	458	chr1_h1_54138524_54138982	30	putative_enhancer	highly_conserved	Intron (h1SMcT0001447.1/h1SMcG0001447, intron 3 of 8)	1	54132056	54158654	26599	1	h1SMcG0001447	h1SMcT0001447.1	6469	Intron	primary_peak_3710	1000	.	32.781	0.00305817	0.0611972	278	h1SMcT0001447	12240	chr3_40777991_40779816	SpolcG0012727	chr3	40762935	40805725	12240	chr2_58231284_58231722	SlugcG0010006	chr2	58193073	58273056	12240
chr1_h1	54143972	54144356	384	chr1_h1_54143972_54144356	12	putative_enhancer	partially_conserved	Intron (h1SMcT0001447.1/h1SMcG0001447, intron 4 of 8)	1	54132056	54158654	26599	1	h1SMcG0001447	h1SMcT0001447.1	11917	Intron	primary_peak_3711	360	.	21.9799	0.135532	0.729588	284	h1SMcT0001447	12240	chr3_40787639_40788226	SpolcG0012727	chr3	40762935	40805725	12240
chr1_h1	54181916	54182941	1025	chr1_h1_54181916_54182941	1	putative_enhancer	partially_conserved	Intron (h1SMcT0001449.1/h1SMcG0001449, intron 1 of 2)	1	54179467	54191232	11766	1	h1SMcG0001449	h1SMcT0001449.1	2450	Intron	primary_peak_3716	460	.	22.4788	0.077981	0.530592	348	h1SMcT0001449	12242
chr1_h1	54190165	54191452	1287	chr1_h1_54190165_54191452	2	putative_enhancer	partially_conserved	Exon (h1SMcT0001449.1/h1SMcG0001449, exon 2 of 3)	1	54179467	54191232	11766	1	h1SMcG0001449	h1SMcT0001449.1	10699	Exon	secondary_peak_3717	91	.	48.2335	0.603291	0.998883	430	h1SMcT0001449	12242
chr1_h1	54223749	54224144	395	chr1_h1_54223749_54224144	21	putative_enhancer	partially_conserved	Intron (h1SMcT0001450.1/h1SMcG0001450, intron 1 of 5)	1	54219813	54277211	57399	1	h1SMcG0001450	h1SMcT0001450.1	3937	Intron	primary_peak_3721	814	.	26.6116	0.0109222	0.148395	233	h1SMcT0001450	12243							chr2_57996727_57997118	SlugcG0009999	chr2	57933662	58004380	12243	chr2_76048090_76048752	SnovcG0009772	chr2	76041332	76125358	12243
chr1_h1	54249241	54250137	896	chr1_h1_54249241_54250137	21	putative_enhancer	partially_conserved	Intron (h1SMcT0001450.1/h1SMcG0001450, intron 3 of 5)	1	54219813	54277211	57399	1	h1SMcG0001450	h1SMcT0001450.1	29429	Intron	primary_peak_3723	1000	.	46.2945	5.81257e-06	0.000576121	500	h1SMcT0001450	12243							chr2_57956625_57957386	SlugcG0009999	chr2	57933662	58004380	12243	chr2_76099835_76100405	SnovcG0009772	chr2	76041332	76125358	12243
chr1_h1	54258769	54259188	419	chr1_h1_54258769_54259188	3	putative_enhancer	partially_conserved	Intron (h1SMcT0001450.1/h1SMcG0001450, intron 5 of 5)	1	54219813	54277211	57399	1	h1SMcG0001450	h1SMcT0001450.1	38957	Intron	secondary_peak_3724	199	.	21.9229	0.331233	0.998883	191	h1SMcT0001450	12243
chr1_h1	54276119	54277932	1813	chr1_h1_54276119_54277932	12	putative_enhancer	partially_conserved	Exon (h1SMcT0001450.1/h1SMcG0001450, exon 6 of 6)	1	54219813	54277211	57399	1	h1SMcG0001450	h1SMcT0001450.1	56307	Exon	secondary_peak_3727	186	.	18.5243	0.35456	0.998883	391	h1SMcT0001450	12243													chr2_76124368_76124602	SnovcG0009772	chr2	76041332	76125358	12243
chr1_h1	54307809	54308407	598	chr1_h1_54307809_54308407	21	putative_enhancer	partially_conserved	Intron (h1SMcT0001452.1/h1SMcG0001452, intron 6 of 9)	1	54301808	54311933	10126	1	h1SMcG0001452	h1SMcT0001452.1	6002	Intron	primary_peak_3731	1000	.	22.8663	0.00362284	0.0690139	293	h1SMcT0001452	12244							chr2_57907083_57907720	SlugcG0009998	chr2	57902911	57920887	12244	chr2_76197098_76197966	SnovcG0009773	chr2	76185782	76202333	12244
chr1_h1	54471624	54472106	482	chr1_h1_54471624_54472106	2	putative_enhancer	partially_conserved	Exon (h1SMcT0001457.1/h1SMcG0001457, exon 7 of 7)	1	54471984	54501630	29647	2	h1SMcG0001457	h1SMcT0001457.1	29524	Exon	secondary_peak_3739	10	.	15.6151	0.942527	0.998883	93	h1SMcT0001457	12248
chr1_h1	54475878	54477416	1538	chr1_h1_54475878_54477416	20	putative_enhancer	partially_conserved	Intron (h1SMcT0001457.1/h1SMcG0001457, intron 5 of 6)	1	54471984	54501630	29647	2	h1SMcG0001457	h1SMcT0001457.1	24214	Intron	secondary_peak_3740	22	.	42.7466	0.880783	0.998883	570	h1SMcT0001457	12248							chr2_57597940_57598921	SlugcG0009991	chr2	57567193	57608673	12248	chr2_76668780_76669728	SnovcG0009779	chr2	76633482	76692333	12248
chr1_h1	54482564	54483500	936	chr1_h1_54482564_54483500	2	putative_enhancer	partially_conserved	5' UTR	1	54471984	54501630	29647	2	h1SMcG0001457	h1SMcT0001457.1	18130	5UTR	primary_peak_3741	810	.	25.9624	0.0111534	0.150407	244	h1SMcT0001457	12248
chr1_h1	54486439	54486970	531	chr1_h1_54486439_54486970	21	putative_enhancer	partially_conserved	Intron (h1SMcT0001457.1/h1SMcG0001457, intron 2 of 6)	1	54471984	54501630	29647	2	h1SMcG0001457	h1SMcT0001457.1	14660	Intron	secondary_peak_3742	155	.	16.0827	0.421444	0.998883	112	h1SMcT0001457	12248	chr3_41272450_41273065	SpolcG0012739	chr3	41257471	41283120	12248
chr1_h1	54494557	54495455	898	chr1_h1_54494557_54495455	30	putative_enhancer	highly_conserved	Intron (h1SMcT0001457.1/h1SMcG0001457, intron 2 of 6)	1	54471984	54501630	29647	2	h1SMcG0001457	h1SMcT0001457.1	6175	Intron	primary_peak_3744	839	.	30.2038	0.0094977	0.134643	318	h1SMcT0001457	12248	chr3_41275935_41276348	SpolcG0012739	chr3	41257471	41283120	12248
chr1_h1	54495505	54495897	392	chr1_h1_54495505_54495897	12	putative_enhancer	partially_conserved	Intron (h1SMcT0001457.1/h1SMcG0001457, intron 2 of 6)	1	54471984	54501630	29647	2	h1SMcG0001457	h1SMcT0001457.1	5733	Intron	secondary_peak_3745	232	.	30.2038	0.27601	0.998883	196	h1SMcT0001457	12248
chr1_h1	54600217	54600590	373	chr1_h1_54600217_54600590	1	putative_enhancer	partially_conserved	Intron (h1SMcT0001466.1/h1SMcG0001466, intron 4 of 7)	1	54594210	54611702	17493	1	h1SMcG0001466	h1SMcT0001466.1	6008	Intron	primary_peak_3760	617	.	23.4723	0.0326186	0.306772	175	h1SMcT0001466	12254
chr1_h1	54610238	54612634	2396	chr1_h1_54610238_54612634	12	putative_enhancer	partially_conserved	Exon (h1SMcT0001466.1/h1SMcG0001466, exon 7 of 8)	1	54594210	54611702	17493	1	h1SMcG0001466	h1SMcT0001466.1	16029	Exon	primary_peak_3761	788	.	25.3579	0.0126029	0.1635	1442	h1SMcT0001466	12254							chr2_57398472_57399103	SlugcG0009985	chr2	57399004	57420448	12254
chr1_h1	54635526	54635844	318	chr1_h1_54635526_54635844	3	putative_enhancer	partially_conserved	Promoter (<=1kb)	1	54635637	54723491	87855	1	h1SMcG0001467	h1SMcT0001467.1	0	<1kb TSS	secondary_peak_3762	151	.	21.1349	0.432809	0.998883	131	h1SMcT0001467	12256
chr1_h1	54739251	54739510	259	chr1_h1_54739251_54739510	21	putative_enhancer	partially_conserved	Distal Intergenic	1	54745390	54746768	1379	2	h1SMcG0001473	h1SMcT0001473.1	7258	Distal intergenic	primary_peak_3767	382	.	28.5366	0.119701	0.680656	72	h1SMcT0001473	12258	chr3_41718770_41719054	SpolcG0012750	chr3	41723128	41724264	12258							chr2_77281553_77281724	SnovcG0009789	chr2	77317597	77318722	12258
chr1_h1	54790774	54791072	298	chr1_h1_54790774_54791072	3	putative_enhancer	partially_conserved	Intron (h1SMcT0001475.1/h1SMcG0001475, intron 2 of 2)	1	54784678	54797660	12983	1	h1SMcG0001475	h1SMcT0001475.1	6097	Intron	secondary_peak_3774	138	.	20.7423	0.46352	0.998883	179	h1SMcT0001475	12260
chr1_h1	54874379	54874667	288	chr1_h1_54874379_54874667	30	putative_enhancer	highly_conserved	Distal Intergenic	1	54891710	54893392	1683	1	h1SMcG0001477	h1SMcT0001477.1	-17043	Distal intergenic	primary_peak_3780	623	.	25.2542	0.0315135	0.300293	191	h1SMcT0001477	12262	chr3_41810702_41811022	SpolcG0012753	chr3	41846518	41848284	12262	chr2_56633830_56634105	SlugcG0009979	chr2	56662270	56664385	21720							NO
chr1_h1	54880432	54880792	360	chr1_h1_54880432_54880792	21	putative_enhancer	partially_conserved	Distal Intergenic	1	54891710	54893392	1683	1	h1SMcG0001477	h1SMcT0001477.1	-10918	Distal intergenic	secondary_peak_3781	248	.	24.1825	0.252788	0.998883	150	h1SMcT0001477	12262							chr2_56625509_56625828	SlugcG0009978	chr2	56602128	56603790	12262
chr1_h1	54883869	54884124	255	chr1_h1_54883869_54884124	3	putative_enhancer	partially_conserved	Distal Intergenic	1	54891710	54893392	1683	1	h1SMcG0001477	h1SMcT0001477.1	-7586	Distal intergenic	secondary_peak_3782	21	.	11.4622	0.888522	0.998883	23	h1SMcT0001477	12262
chr1_h1	54890150	54890651	501	chr1_h1_54890150_54890651	12	putative_enhancer	partially_conserved	Promoter (1-2kb)	1	54891710	54893392	1683	1	h1SMcG0001477	h1SMcT0001477.1	-1059	1-2kb TSS	secondary_peak_3783	187	.	16.0501	0.353742	0.998883	52	h1SMcT0001477	12262													chr2_77443529_77443714;chr2_77443951_77444141
chr1_h1	55024981	55025905	924	chr1_h1_55024981_55025905	30	putative_enhancer	highly_conserved	Exon (h1SMcT0001478.2/h1SMcG0001478, exon 8 of 12)	1	55013772	55065342	51571	2	h1SMcG0001478	h1SMcT0001478.2	39437	Exon	primary_peak_3799	1000	.	46.5457	0.000101526	0.00509306	668	h1SMcT0001478	12263	chr3_41944990_41945281	SpolcG0012755	chr3	41932247	41985758	12263	chr2_56329791_56330160	SlugcG0009974	chr2	56266379	56344753	12263	chr2_77729668_77729978	SnovcG0009799	chr2	77717377	77778640	12263	YES
chr1_h1	55029848	55030747	899	chr1_h1_55029848_55030747	12	putative_enhancer	partially_conserved	Intron (h1SMcT0001478.2/h1SMcG0001478, intron 7 of 11)	1	55013772	55065342	51571	2	h1SMcG0001478	h1SMcT0001478.2	34595	Intron	secondary_peak_3800	3	.	36.0393	0.98143	0.998883	230	h1SMcT0001478	12263													chr2_77732002_77732200	SnovcG0009799	chr2	77717377	77778640	12263
chr1_h1	55042261	55042606	345	chr1_h1_55042261_55042606	2	putative_enhancer	partially_conserved	Exon (h1SMcT0001478.2/h1SMcG0001478, exon 5 of 12)	1	55013772	55065342	51571	2	h1SMcG0001478	h1SMcT0001478.2	22736	Exon	secondary_peak_3803	6	.	8.26526	0.964461	0.998883	146	h1SMcT0001478	12263
chr1_h1	55045482	55045834	352	chr1_h1_55045482_55045834	2	putative_enhancer	partially_conserved	Intron (h1SMcT0001478.2/h1SMcG0001478, intron 4 of 11)	1	55013772	55065342	51571	2	h1SMcG0001478	h1SMcT0001478.2	19508	Intron	secondary_peak_3804	6	.	11.6999	0.96349	0.998883	129	h1SMcT0001478	12263
chr1_h1	55045834	55046058	224	chr1_h1_55045834_55046058	12	putative_enhancer	partially_conserved	Intron (h1SMcT0001478.2/h1SMcG0001478, intron 4 of 11)	1	55013772	55065342	51571	2	h1SMcG0001478	h1SMcT0001478.2	19284	Intron	secondary_peak_3805	16	.	11.6999	0.912642	0.998883	127	h1SMcT0001478	12263													chr2_77751673_77751893	SnovcG0009799	chr2	77717377	77778640	12263
chr1_h1	55061035	55061446	411	chr1_h1_55061035_55061446	3	putative_enhancer	partially_conserved	Intron (h1SMcT0001478.2/h1SMcG0001478, intron 1 of 11)	1	55013772	55065342	51571	2	h1SMcG0001478	h1SMcT0001478.2	3896	Intron	primary_peak_3809	395	.	17.8853	0.111298	0.652698	159	h1SMcT0001478	12263
chr1_h1	55143808	55144268	460	chr1_h1_55143808_55144268	0	putative_enhancer	not_conserved	Distal Intergenic	1	55117194	55118171	978	1	h1SMnG0002383	h1SMnT0002383.12	26615	Distal intergenic	secondary_peak_3819	7	.	7.82997	0.956696	0.998883	333	h1SMnT0002383
chr1_h1	55152357	55152653	296	chr1_h1_55152357_55152653	3	putative_enhancer	partially_conserved	Distal Intergenic	1	55117194	55118171	978	1	h1SMnG0002383	h1SMnT0002383.12	35164	Distal intergenic	primary_peak_3820	264	.	25.0415	0.230284	0.966073	182	h1SMnT0002383
chr1_h1	55176749	55177302	553	chr1_h1_55176749_55177302	21	putative_enhancer	partially_conserved	Intron (h1SMcT0001481.1/h1SMcG0001481, intron 2 of 2)	1	55169764	55205848	36085	2	h1SMcG0001481	h1SMcT0001481.1	28546	Intron	primary_peak_3823	506	.	31.834	0.0602985	0.452557	152	h1SMcT0001481	12265							chr2_56112269_56112726	SlugcG0009972	chr2	56068007	56116964	12265	chr2_77930786_77931026	SnovcG0009801	chr2	77922767	77964882	12265
chr1_h1	55189553	55189945	392	chr1_h1_55189553_55189945	21	putative_enhancer	partially_conserved	Intron (h1SMcT0001481.1/h1SMcG0001481, intron 2 of 2)	1	55169764	55205848	36085	2	h1SMcG0001481	h1SMcT0001481.1	15903	Intron	primary_peak_3824	414	.	29.3987	0.100211	0.61456	247	h1SMcT0001481	12265							chr2_56099956_56100256	SlugcG0009972	chr2	56068007	56116964	12265	chr2_77941002_77941437	SnovcG0009801	chr2	77922767	77964882	12265
chr1_h1	55445522	55446423	901	chr1_h1_55445522_55446423	30	putative_enhancer	highly_conserved	Distal Intergenic	1	55463698	55470305	6608	1	h1SMcG0001487	h1SMcT0001487.1	-17275	Distal intergenic	primary_peak_3831	1000	.	94.9761	2.08749e-09	1.06111e-06	348	h1SMcT0001487	12270	chr3_42164658_42165704	SpolcG0012761	chr3	42172669	42180452	12270
chr1_h1	55524387	55525011	624	chr1_h1_55524387_55525011	21	putative_enhancer	partially_conserved	Distal Intergenic	1	55519932	55521992	2061	1	h1SMcG0001488	h1SMcT0001488.3	4456	Distal intergenic	primary_peak_3838	1000	.	29.5183	0.00112815	0.0300839	526	h1SMcT0001488	12271													chr2_78327747_78328268	SnovcG0009807	chr2	78324436	78325239	17730	NO
chr1_h1	55634976	55635396	420	chr1_h1_55634976_55635396	0	putative_enhancer	not_conserved	Intron (h1SMcT0001492.2/h1SMcG0001492, intron 3 of 8)	1	55629680	55675530	45851	1	h1SMcG0001492	h1SMcT0001492.2	5297	Intron	primary_peak_3843	1000	.	40.4813	0.00114575	0.0304236	100	h1SMcT0001492	12273
chr1_h1	55725122	55726063	941	chr1_h1_55725122_55726063	3	putative_enhancer	partially_conserved	Distal Intergenic	1	55720628	55721694	1067	1	h1SMnG0002412	h1SMnT0002412.2	4495	Distal intergenic	secondary_peak_3850	45	.	15.299	0.77715	0.998883	68	h1SMnT0002412
chr1_h1	55737973	55738929	956	chr1_h1_55737973_55738929	11	putative_enhancer	partially_conserved	Exon (h1SMcT0001497.1/h1SMcG0001497, exon 21 of 22)	1	55738509	55786160	47652	2	h1SMcG0001497	h1SMcT0001497.1	47231	Exon	primary_peak_3854	397	.	20.2431	0.110229	0.649174	427	h1SMcT0001497	12278	chr3_42408054_42408369	SpolcG0012770	chr3	42408273	42475020	12278
chr1_h1	55762952	55763247	295	chr1_h1_55762952_55763247	21	putative_enhancer	partially_conserved	Intron (h1SMcT0001497.1/h1SMcG0001497, intron 13 of 21)	1	55738509	55786160	47652	2	h1SMcG0001497	h1SMcT0001497.1	22913	Intron	primary_peak_3857	410	.	19.9045	0.102543	0.622592	178	h1SMcT0001497	12278
chr1_h1	55775850	55776537	687	chr1_h1_55775850_55776537	30	putative_enhancer	highly_conserved	Exon (h1SMcT0001497.1/h1SMcG0001497, exon 5 of 22)	1	55738509	55786160	47652	2	h1SMcG0001497	h1SMcT0001497.1	9623	Exon	primary_peak_3859	1000	.	31.2992	0.000777445	0.0228846	479	h1SMcT0001497	12278	chr3_42462984_42463397	SpolcG0012770	chr3	42408273	42475020	12278	chr2_54923705_54924318	SlugcG0009952	chr2	54906694	54998850	12278	chr2_78747442_78747732	SnovcG0009815	chr2	78692867	78763778	12278	YES
chr1_h1	55902705	55903119	414	chr1_h1_55902705_55903119	11	putative_enhancer	partially_conserved	Intron (h1SMcT0001498.1/h1SMcG0001498, intron 3 of 13)	1	55810894	55963917	153024	1	h1SMcG0001498	h1SMcT0001498.1	91812	Intron	primary_peak_3870	1000	.	25.3227	0.0024619	0.052572	213	h1SMcT0001498	12279	chr3_42584037_42584608	SpolcG0012771	chr3	42586998	42639672	12279
chr1_h1	55915213	55915677	464	chr1_h1_55915213_55915677	1	putative_enhancer	partially_conserved	Intron (h1SMcT0001498.1/h1SMcG0001498, intron 4 of 13)	1	55810894	55963917	153024	1	h1SMcG0001498	h1SMcT0001498.1	104320	Intron	primary_peak_3873	306	.	20.0878	0.182966	0.858817	349	h1SMcT0001498	12279
chr1_h1	55920883	55921489	606	chr1_h1_55920883_55921489	30	putative_enhancer	highly_conserved	Intron (h1SMcT0001498.1/h1SMcG0001498, intron 5 of 13)	1	55810894	55963917	153024	1	h1SMcG0001498	h1SMcT0001498.1	109990	Intron	primary_peak_3874	1000	.	92.1097	6.606e-13	1.57683e-09	245	h1SMcT0001498	12279
chr1_h1	55927959	55928721	762	chr1_h1_55927959_55928721	10	putative_enhancer	partially_conserved	Intron (h1SMcT0001498.1/h1SMcG0001498, intron 5 of 13)	1	55810894	55963917	153024	1	h1SMcG0001498	h1SMcT0001498.1	117066	Intron	primary_peak_3876	1000	.	28.4751	0.00383754	0.07189	597	h1SMcT0001498	12279	chr3_42613578_42614336	SpolcG0012771	chr3	42586998	42639672	12279
chr1_h1	55950659	55951155	496	chr1_h1_55950659_55951155	30	putative_enhancer	highly_conserved	Exon (h1SMcT0001498.1/h1SMcG0001498, exon 9 of 14)	1	55810894	55963917	153024	1	h1SMcG0001498	h1SMcT0001498.1	139766	Exon	primary_peak_3879	500	.	25.0077	0.0622238	0.461092	282	h1SMcT0001498	12279	chr3_42625500_42626049	SpolcG0012771	chr3	42586998	42639672	12279	chr2_54654903_54655161	SlugcG0009949	chr2	54636266	54727767	12279	chr2_78994516_78995221	SnovcG0009816	chr2	78891518	79008454	12279	YES
chr1_h1	56122122	56122370	248	chr1_h1_56122122_56122370	0	putative_enhancer	not_conserved	Distal Intergenic	1	56115880	56116677	798	2	h1SMnG0002430	h1SMnT0002430.2	-5446	Distal intergenic	secondary_peak_3902	33	.	15.1864	0.830541	0.998883	73	h1SMnT0002430
chr1_h1	56226112	56227170	1058	chr1_h1_56226112_56227170	0	putative_enhancer	not_conserved	Intron (h1SMcT0001510.1/h1SMcG0001510, intron 8 of 16)	1	56205849	56250478	44630	2	h1SMcG0001510	h1SMcT0001510.1	23308	Intron	secondary_peak_3917	74	.	17.7003	0.659786	0.998883	139	h1SMcT0001510	12287
chr1_h1	56230304	56230699	395	chr1_h1_56230304_56230699	1	putative_enhancer	partially_conserved	Intron (h1SMcT0001510.1/h1SMcG0001510, intron 8 of 16)	1	56205849	56250478	44630	2	h1SMcG0001510	h1SMcT0001510.1	19779	Intron	secondary_peak_3918	28	.	18.0842	0.855231	0.998883	197	h1SMcT0001510	12287
chr1_h1	56240514	56240937	423	chr1_h1_56240514_56240937	30	putative_enhancer	highly_conserved	Exon (h1SMcT0001510.1/h1SMcG0001510, exon 5 of 17)	1	56205849	56250478	44630	2	h1SMcG0001510	h1SMcT0001510.1	9541	Exon	primary_peak_3919	896	.	30.5032	0.00693722	0.108214	170	h1SMcT0001510	12287	chr3_42879116_42879465	SpolcG0012778	chr3	42833614	42882113	12287	chr2_54178510_54180082	SlugcG0009938	chr2	54172363	54238268	12287	chr2_79468886_79469047	SnovcG0009823	chr2	79411789	79484455	12287	YES
chr1_h1	56276798	56277013	215	chr1_h1_56276798_56277013	3	putative_enhancer	partially_conserved	Intron (h1SMcT0001511.1/h1SMcG0001511, intron 9 of 18)	1	56259584	56290313	30730	1	h1SMcG0001511	h1SMcT0001511.1	17215	Intron	secondary_peak_3925	225	.	16.997	0.286723	0.998883	98	h1SMcT0001511	12288
chr1_h1	56549925	56550395	470	chr1_h1_56549925_56550395	10	putative_enhancer	partially_conserved	Intron (h1SMcT0001522.1/h1SMcG0001522, intron 2 of 2)	1	56546665	56564924	18260	1	h1SMcG0001522	h1SMcT0001522.1	3261	Intron	primary_peak_3937	732	.	22.9708	0.0172172	0.201509	247	h1SMcT0001522	12293	chr3_43207613_43208420	SpolcG0012789	chr3	43206056	43221700	12293
chr1_h1	56558790	56559406	616	chr1_h1_56558790_56559406	12	putative_enhancer	partially_conserved	Intron (h1SMcT0001522.1/h1SMcG0001522, intron 2 of 2)	1	56546665	56564924	18260	1	h1SMcG0001522	h1SMcT0001522.1	12126	Intron	primary_peak_3938	436	.	22.396	0.0888658	0.573556	433	h1SMcT0001522	12293	chr3_43215271_43215531	SpolcG0012789	chr3	43206056	43221700	12293
chr1_h1	56564260	56565605	1345	chr1_h1_56564260_56565605	30	putative_enhancer	highly_conserved	Exon (h1SMcT0001522.1/h1SMcG0001522, exon 3 of 3)	1	56546665	56564924	18260	1	h1SMcG0001522	h1SMcT0001522.1	17596	Exon	primary_peak_3939	307	.	16.5267	0.181667	0.855502	568	h1SMcT0001522	12293							chr2_53553066_53553979	SlugcG0009930	chr2	53553134	53605866	12293	chr2_80233455_80234096	SnovcG0009836	chr2	80213901	80233503	12293
chr1_h1	56764164	56764821	657	chr1_h1_56764164_56764821	30	putative_enhancer	highly_conserved	Intron (h1SMcT0001529.1/h1SMcG0001529, intron 3 of 8)	1	56755058	56784332	29275	1	h1SMcG0001529	h1SMcT0001529.1	9107	Intron	primary_peak_3957	1000	.	35.9549	0.000524324	0.0171387	426	h1SMcT0001529	12298	chr3_43388574_43388825	SpolcG0012794	chr3	43377983	43415787	12298	chr2_53285582_53286333	SlugcG0009925	chr2	53246065	53311383	12298	chr2_80476590_80477188	SnovcG0009841	chr2	80461988	80506419	12298	YES
chr1_h1	56770255	56770844	589	chr1_h1_56770255_56770844	21	putative_enhancer	partially_conserved	Intron (h1SMcT0001529.1/h1SMcG0001529, intron 3 of 8)	1	56755058	56784332	29275	1	h1SMcG0001529	h1SMcT0001529.1	15198	Intron	secondary_peak_3958	17	.	9.80891	0.90715	0.998883	294	h1SMcT0001529	12298	chr3_43397512_43397840	SpolcG0012794	chr3	43377983	43415787	12298	chr2_53279050_53279249	SlugcG0009925	chr2	53246065	53311383	12298
chr1_h1	56773309	56773606	297	chr1_h1_56773309_56773606	3	putative_enhancer	partially_conserved	Intron (h1SMcT0001529.1/h1SMcG0001529, intron 4 of 8)	1	56755058	56784332	29275	1	h1SMcG0001529	h1SMcT0001529.1	18252	Intron	secondary_peak_3959	159	.	15.7417	0.412744	0.998883	118	h1SMcT0001529	12298
chr1_h1	56872104	56872557	453	chr1_h1_56872104_56872557	30	putative_enhancer	highly_conserved	Intron (h1SMcT0001531.1/h1SMcG0001531, intron 5 of 12)	1	56845508	56896904	51397	1	h1SMcG0001531	h1SMcT0001531.1	26597	Intron	primary_peak_3966	362	.	21.4356	0.133691	0.72416	200	h1SMcT0001531	12300	chr3_43566738_43567188	SpolcG0012798	chr3	43541451	43594038	12300	chr2_53015966_53016455	SlugcG0009921	chr2	52999590	53051790	12300	chr2_80798970_80799307	SnovcG0009845	chr2	80764346	80841574	12300	YES
chr1_h1	56877328	56878061	733	chr1_h1_56877328_56878061	30	putative_enhancer	highly_conserved	Intron (h1SMcT0001531.1/h1SMcG0001531, intron 5 of 12)	1	56845508	56896904	51397	1	h1SMcG0001531	h1SMcT0001531.1	31821	Intron	primary_peak_3967	1000	.	43.1694	4.12901e-05	0.0025738	233	h1SMcT0001531	12300	chr3_43560057_43560795	SpolcG0012798	chr3	43541451	43594038	12300	chr2_53022279_53022707	SlugcG0009921	chr2	52999590	53051790	12300	chr2_80793184_80793706	SnovcG0009845	chr2	80764346	80841574	12300	YES
chr1_h1	56881765	56882371	606	chr1_h1_56881765_56882371	30	putative_enhancer	highly_conserved	Intron (h1SMcT0001531.1/h1SMcG0001531, intron 5 of 12)	1	56845508	56896904	51397	1	h1SMcG0001531	h1SMcT0001531.1	36258	Intron	primary_peak_3968	859	.	24.1984	0.00850672	0.124663	255	h1SMcT0001531	12300	chr3_43556903_43557421	SpolcG0012798	chr3	43541451	43594038	12300	chr2_53026281_53026791	SlugcG0009921	chr2	52999590	53051790	12300	chr2_80782996_80783666	SnovcG0009845	chr2	80764346	80841574	12300	YES
chr1_h1	56883318	56883652	334	chr1_h1_56883318_56883652	12	putative_enhancer	partially_conserved	Exon (h1SMcT0001531.1/h1SMcG0001531, exon 6 of 13)	1	56845508	56896904	51397	1	h1SMcG0001531	h1SMcT0001531.1	37811	Exon	secondary_peak_3969	78	.	13.7187	0.648683	0.998883	155	h1SMcT0001531	12300													chr2_80781730_80782055	SnovcG0009845	chr2	80764346	80841574	12300
chr1_h1	56890645	56891276	631	chr1_h1_56890645_56891276	21	putative_enhancer	partially_conserved	Exon (h1SMcT0001531.1/h1SMcG0001531, exon 7 of 13)	1	56845508	56896904	51397	1	h1SMcG0001531	h1SMcT0001531.1	45138	Exon	secondary_peak_3970	49	.	14.7944	0.758138	0.998883	248	h1SMcT0001531	12300	chr3_43546912_43547429	SpolcG0012798	chr3	43541451	43594038	12300	chr2_53042484_53043322	SlugcG0009921	chr2	52999590	53051790	12300
chr1_h1	56896409	56897329	920	chr1_h1_56896409_56897329	30	putative_enhancer	highly_conserved	Exon (h1SMcT0001531.1/h1SMcG0001531, exon 13 of 13)	1	56845508	56896904	51397	1	h1SMcG0001531	h1SMcT0001531.1	50902	Exon	secondary_peak_3971	237	.	23.0768	0.268534	0.998883	377	h1SMcT0001531	12300	chr3_43540714_43541450	SpolcG0012797	chr3	43499671	43526754	12302	chr2_53050126_53052147	SlugcG0009921	chr2	52999590	53051790	12300	chr2_80763988_80765823	SnovcG0009845	chr2	80764346	80841574	12300	NO
chr1_h1	56941252	56941945	693	chr1_h1_56941252_56941945	0	putative_enhancer	not_conserved	Promoter (1-2kb)	1	56923810	56939272	15463	2	h1SMcG0001533	h1SMcT0001533.2	-1981	1-2kb TSS	secondary_peak_3976	71	.	17.74	0.670849	0.998883	318	h1SMcT0001533	12302
chr1_h1	57117192	57117916	724	chr1_h1_57117192_57117916	30	putative_enhancer	highly_conserved	Distal Intergenic	1	57094346	57095889	1544	2	h1SMcG0001538	h1SMcT0001538.1	-21304	Distal intergenic	primary_peak_3994	1000	.	55.1876	0.00385021	0.0720529	380	h1SMcT0001538	12305	chr3_43768557_43768785	SpolcG0012804	chr3	43762043	43762808	29934													NO
chr1_h1	57124586	57124870	284	chr1_h1_57124586_57124870	3	putative_enhancer	partially_conserved	Distal Intergenic	1	57094346	57095889	1544	2	h1SMcG0001538	h1SMcT0001538.1	-28698	Distal intergenic	primary_peak_3995	400	.	28.7527	0.108406	0.642766	135	h1SMcT0001538	12305
chr1_h1	57132506	57132734	228	chr1_h1_57132506_57132734	3	putative_enhancer	partially_conserved	Distal Intergenic	1	57157607	57164369	6763	2	h1SMcG0001541	h1SMcT0001541.1	31635	Distal intergenic	secondary_peak_3996	14	.	12.0772	0.920847	0.998883	63	h1SMcT0001541	12306
chr1_h1	57155485	57156303	818	chr1_h1_57155485_57156303	30	putative_enhancer	highly_conserved	Distal Intergenic	1	57157607	57164369	6763	2	h1SMcG0001541	h1SMcT0001541.1	8066	Distal intergenic	primary_peak_3998	1000	.	58.261	3.89095e-05	0.00245103	443	h1SMcT0001541	12306	chr3_43794712_43794975	SpolcG0012805	chr3	43796013	43803518	12306	chr2_52824849_52825420	SlugcG0009917	chr2	52814411	52822406	12306	chr2_81017614_81017973	SnovcG0009848	chr2	81019130	81037324	12306	YES
chr1_h1	57181922	57182527	605	chr1_h1_57181922_57182527	3	putative_enhancer	partially_conserved	Exon (h1SMnT0002493.1/h1SMnG0002493, exon 2 of 2)	1	57182310	57185558	3249	2	h1SMnG0002493	h1SMnT0002493.1	3031	Exon	secondary_peak_4003	11	.	8.76458	0.938354	0.998883	163	h1SMnT0002493
chr1_h1	57219940	57222068	2128	chr1_h1_57219940_57222068	11	putative_enhancer	partially_conserved	5' UTR	1	57195888	57222263	26376	1	h1SMcG0001542	h1SMcT0001542.1	24053	5UTR	primary_peak_4006	608	.	22.8351	0.0343121	0.317042	712	h1SMcT0001542	12307							chr2_52695664_52696906	SlugcG0009914	chr2	52655625	52696813	12308							NO
chr1_h1	57226215	57226728	513	chr1_h1_57226215_57226728	0	putative_enhancer	not_conserved	Intron (h1SMcT0001543.1/h1SMcG0001543, intron 6 of 7)	1	57220953	57246950	25998	2	h1SMcG0001543	h1SMcT0001543.1	20222	Intron	primary_peak_4007	1000	.	33.4142	0.00114073	0.0303303	291	h1SMcT0001543	12308
chr1_h1	57231358	57232046	688	chr1_h1_57231358_57232046	30	putative_enhancer	highly_conserved	Intron (h1SMcT0001543.1/h1SMcG0001543, intron 3 of 7)	1	57220953	57246950	25998	2	h1SMcG0001543	h1SMcT0001543.1	14904	Intron	primary_peak_4008	1000	.	40.0085	7.52007e-05	0.00404968	341	h1SMcT0001543	12308	chr3_43865718_43866417	SpolcG0012807	chr3	43847718	43879322	12308	chr2_52681933_52682686	SlugcG0009914	chr2	52655625	52696813	12308	chr2_81365302_81365885	SnovcG0009851	chr2	81345735	81396943	12308	YES
chr1_h1	57236114	57236943	829	chr1_h1_57236114_57236943	30	putative_enhancer	highly_conserved	Intron (h1SMcT0001543.1/h1SMcG0001543, intron 3 of 7)	1	57220953	57246950	25998	2	h1SMcG0001543	h1SMcT0001543.1	10007	Intron	primary_peak_4009	1000	.	44.1271	2.92638e-05	0.00198201	290	h1SMcT0001543	12308	chr3_43867321_43868131	SpolcG0012807	chr3	43847718	43879322	12308	chr2_52675899_52677079	SlugcG0009914	chr2	52655625	52696813	12308	chr2_81371031_81371904	SnovcG0009851	chr2	81345735	81396943	12308	YES
chr1_h1	57241790	57242097	307	chr1_h1_57241790_57242097	30	putative_enhancer	highly_conserved	Intron (h1SMcT0001543.1/h1SMcG0001543, intron 2 of 7)	1	57220953	57246950	25998	2	h1SMcG0001543	h1SMcT0001543.1	4853	Intron	primary_peak_4011	333	.	16.8822	0.157172	0.792313	117	h1SMcT0001543	12308	chr3_43874697_43875142	SpolcG0012807	chr3	43847718	43879322	12308	chr2_52669358_52669807	SlugcG0009914	chr2	52655625	52696813	12308	chr2_81384204_81384442	SnovcG0009851	chr2	81345735	81396943	12308	YES
chr1_h1	57243683	57244499	816	chr1_h1_57243683_57244499	30	putative_enhancer	highly_conserved	Intron (h1SMcT0001543.1/h1SMcG0001543, intron 2 of 7)	1	57220953	57246950	25998	2	h1SMcG0001543	h1SMcT0001543.1	2451	Intron	primary_peak_4012	1000	.	48.3721	1.56849e-05	0.00123122	336	h1SMcT0001543	12308	chr3_43875942_43876567	SpolcG0012807	chr3	43847718	43879322	12308	chr2_52665724_52666369	SlugcG0009914	chr2	52655625	52696813	12308	chr2_81390227_81390525	SnovcG0009851	chr2	81345735	81396943	12308	YES
chr1_h1	57497416	57498045	629	chr1_h1_57497416_57498045	0	putative_enhancer	not_conserved	Promoter (1-2kb)	1	57494029	57496170	2142	2	h1SMcG0001550	h1SMcT0001550.1	-1247	1-2kb TSS	primary_peak_4031	325	.	21.762	0.164179	0.811024	262	h1SMcT0001550	12314
chr1_h1	57570693	57570924	231	chr1_h1_57570693_57570924	21	putative_enhancer	partially_conserved	Exon (h1SMcT0001553.1/h1SMcG0001553, exon 5 of 9)	1	57564072	57573867	9796	1	h1SMcG0001553	h1SMcT0001553.1	6622	Exon	primary_peak_4041	352	.	15.4599	0.141976	0.748891	117	h1SMcT0001553	12317							chr2_52237118_52237331	SlugcG0009905	chr2	52222749	52247378	12317	chr2_81867302_81867597	SnovcG0009860	chr2	81857404	81878884	12317
chr1_h1	57572744	57573372	628	chr1_h1_57572744_57573372	30	putative_enhancer	highly_conserved	Intron (h1SMcT0001553.1/h1SMcG0001553, intron 7 of 8)	1	57564072	57573867	9796	1	h1SMcG0001553	h1SMcT0001553.1	8673	Intron	primary_peak_4042	683	.	20.0697	0.0226414	0.242247	358	h1SMcT0001553	12317	chr3_44202217_44202776	SpolcG0012819	chr3	44194081	44210227	12317	chr2_52234287_52235393	SlugcG0009905	chr2	52222749	52247378	12317	chr2_81870139_81870644	SnovcG0009860	chr2	81857404	81878884	12317	YES
chr1_h1	57574714	57574966	252	chr1_h1_57574714_57574966	30	putative_enhancer	highly_conserved	Intron (h1SMcT0001553.2/h1SMcG0001553, intron 11 of 13)	1	57564072	57579680	15609	1	h1SMcG0001553	h1SMcT0001553.2	10643	Intron	primary_peak_4043	603	.	18.399	0.0351168	0.321936	152	h1SMcT0001553	12317	chr3_44204117_44204782	SpolcG0012819	chr3	44194081	44210227	12317	chr2_52231959_52232190	SlugcG0009905	chr2	52222749	52247378	12317	chr2_81874504_81874974	SnovcG0009860	chr2	81857404	81878884	12317	YES
chr1_h1	57578376	57578887	511	chr1_h1_57578376_57578887	0	putative_enhancer	not_conserved	Intron (h1SMcT0001553.2/h1SMcG0001553, intron 13 of 13)	1	57564072	57579680	15609	1	h1SMcG0001553	h1SMcT0001553.2	14305	Intron	secondary_peak_4044	55	.	20.1475	0.736897	0.998883	42	h1SMcT0001553	12317
chr1_h1	57578970	57579488	518	chr1_h1_57578970_57579488	30	putative_enhancer	highly_conserved	Exon (h1SMcT0001553.2/h1SMcG0001553, exon 14 of 14)	1	57564072	57579680	15609	1	h1SMcG0001553	h1SMcT0001553.2	14899	Exon	primary_peak_4045	305	.	20.1475	0.183473	0.859992	220	h1SMcT0001553	12317	chr3_44209164_44211389	SpolcG0012819	chr3	44194081	44210227	12317	chr2_52222892_52224097	SlugcG0009905	chr2	52222749	52247378	12317	chr2_81878022_81878918	SnovcG0009860	chr2	81857404	81878884	12317	YES
chr1_h1	57580139	57580475	336	chr1_h1_57580139_57580475	1	putative_enhancer	partially_conserved	Distal Intergenic	1	57564072	57579680	15609	1	h1SMcG0001553	h1SMcT0001553.5	16068	Distal intergenic	secondary_peak_4046	29	.	11.4276	0.848155	0.998883	163	h1SMcT0001553	12317
chr1_h1	57624903	57625963	1060	chr1_h1_57624903_57625963	0	putative_enhancer	not_conserved	Distal Intergenic	1	57637373	57641682	4310	1	h1SMcG0001554	h1SMcT0001554.1	-11410	Distal intergenic	primary_peak_4048	1000	.	64.2453	0.000114028	0.00554983	537	h1SMcT0001554	12318
chr1_h1	57633057	57633267	210	chr1_h1_57633057_57633267	21	putative_enhancer	partially_conserved	Distal Intergenic	1	57637373	57641682	4310	1	h1SMcG0001554	h1SMcT0001554.1	-4106	Distal intergenic	secondary_peak_4049	111	.	15.8253	0.539468	0.998883	103	h1SMcT0001554	12318							chr2_52180013_52180249	SlugcG0009904	chr2	52171628	52176560	12318	chr2_81937790_81938108	SnovcG0009861	chr2	81944073	81949310	12318
chr1_h1	57637255	57637700	445	chr1_h1_57637255_57637700	30	putative_enhancer	highly_conserved	Promoter (<=1kb)	1	57637373	57641682	4310	1	h1SMcG0001554	h1SMcT0001554.1	0	<1kb TSS	primary_peak_4050	785	.	37.3248	0.0128633	0.165705	132	h1SMcT0001554	12318	chr3_44223062_44223357	SpolcG0012820	chr3	44223118	44227303	12318	chr2_52176541_52176746	SlugcG0009904	chr2	52171628	52176560	12318	chr2_81943859_81944178	SnovcG0009861	chr2	81944073	81949310	12318	YES
chr1_h1	57647742	57648738	996	chr1_h1_57647742_57648738	30	putative_enhancer	highly_conserved	Distal Intergenic	1	57638195	57641682	3488	1	h1SMcG0001554	h1SMcT0001554.3	9548	Distal intergenic	primary_peak_4051	1000	.	112.349	5.53375e-08	1.48544e-05	585	h1SMcT0001554	12318	chr3_44228542_44229545	SpolcG0012820	chr3	44223118	44227303	12318	chr2_52167420_52167894	SlugcG0009904	chr2	52171628	52176560	12318	chr2_81952787_81953256	SnovcG0009861	chr2	81944073	81949310	12318	YES
chr1_h1	57839714	57840033	319	chr1_h1_57839714_57840033	12	putative_enhancer	partially_conserved	Distal Intergenic	1	57844142	57845025	884	2	h1SMcG0001559	h1SMcT0001559.1	4992	Distal intergenic	secondary_peak_4070	99	.	14.8091	0.577371	0.998883	114	h1SMcT0001559	12321
chr1_h1	57842934	57843339	405	chr1_h1_57842934_57843339	1	putative_enhancer	partially_conserved	Distal Intergenic	1	57844142	57845025	884	2	h1SMcG0001559	h1SMcT0001559.1	1686	Distal intergenic	primary_peak_4071	466	.	24.2579	0.075311	0.519096	173	h1SMcT0001559	12321
chr1_h1	58107901	58108297	396	chr1_h1_58107901_58108297	1	putative_enhancer	partially_conserved	Intron (h1SMcT0001572.1/h1SMcG0001572, intron 4 of 4)	1	58101726	58115105	13380	2	h1SMcG0001572	h1SMcT0001572.1	6808	Intron	primary_peak_4089	389	.	26.8824	0.115337	0.666315	250	h1SMcT0001572	12330
chr1_h1	58115061	58115469	408	chr1_h1_58115061_58115469	1	putative_enhancer	partially_conserved	Promoter (<=1kb)	1	58101726	58115105	13380	2	h1SMcG0001572	h1SMcT0001572.1	0	<1kb TSS	secondary_peak_4092	9	.	8.03008	0.950489	0.998883	237	h1SMcT0001572	12330
chr1_h1	58179562	58179840	278	chr1_h1_58179562_58179840	11	putative_enhancer	partially_conserved	Distal Intergenic	1	58210142	58223861	13720	1	h1SMcG0001573	h1SMcT0001573.1	-30302	Distal intergenic	primary_peak_4095	327	.	26.9964	0.162919	0.807862	112	h1SMcT0001573	12331							chr2_51100971_51101230	SlugcG0009890	chr2	51155694	51194438	12330							NO
chr1_h1	58198992	58199352	360	chr1_h1_58198992_58199352	1	putative_enhancer	partially_conserved	Distal Intergenic	1	58210142	58223861	13720	1	h1SMcG0001573	h1SMcT0001573.1	-10790	Distal intergenic	primary_peak_4097	381	.	28.9044	0.120504	0.683254	157	h1SMcT0001573	12331
chr1_h1	58486692	58486933	241	chr1_h1_58486692_58486933	0	putative_enhancer	not_conserved	Intron (h1SMcT0001581.1/h1SMcG0001581, intron 9 of 9)	1	58450610	58495669	45060	1	h1SMcG0001581	h1SMcT0001581.1	36083	Intron	secondary_peak_4107	121	.	18.4989	0.510728	0.998883	135	h1SMcT0001581	12336
chr1_h1	58550403	58551126	723	chr1_h1_58550403_58551126	0	putative_enhancer	not_conserved	Promoter (1-2kb)	1	58552451	58553718	1268	1	h1SMcG0001583	h1SMcT0001583.1	-1325	1-2kb TSS	primary_peak_4109	976	.	37.4884	0.00444843	0.0798314	123	h1SMcT0001583	12338
chr1_h1	58585183	58585395	212	chr1_h1_58585183_58585395	1	putative_enhancer	partially_conserved	Intron (h1SMcT0001584.1/h1SMcG0001584, intron 1 of 2)	1	58555658	58631752	76095	1	h1SMcG0001584	h1SMcT0001584.1	29526	Intron	secondary_peak_4113	3	.	6.68683	0.980951	0.998883	114	h1SMcT0001584	12339
chr1_h1	58592669	58592861	192	chr1_h1_58592669_58592861	3	putative_enhancer	partially_conserved	Intron (h1SMcT0001584.1/h1SMcG0001584, intron 2 of 2)	1	58555658	58631752	76095	1	h1SMcG0001584	h1SMcT0001584.1	37012	Intron	secondary_peak_4114	110	.	19.59	0.543096	0.998883	116	h1SMcT0001584	12339
chr1_h1	58651733	58653482	1749	chr1_h1_58651733_58653482	21	putative_enhancer	partially_conserved	Exon (h1SMcT0001585.1/h1SMcG0001585, exon 3 of 3)	1	58647023	58652285	5263	1	h1SMcG0001585	h1SMcT0001585.1	4711	Exon	primary_peak_4117	1000	.	37.5939	0.000140822	0.00653868	592	h1SMcT0001585	12340							chr2_50292100_50294094	SlugcG0009879	chr2	50292853	50302576	12340
chr1_h1	58704584	58705296	712	chr1_h1_58704584_58705296	12	putative_enhancer	partially_conserved	5' UTR	1	58692248	58706130	13883	2	h1SMcG0001587	h1SMcT0001587.1	834	5UTR	secondary_peak_4118	48	.	11.8678	0.764052	0.998883	413	h1SMcT0001587	12341							chr2_50177782_50178130	SlugcG0009878	chr2	50173401	50260620	12341
chr1_h1	58929201	58929602	401	chr1_h1_58929201_58929602	3	putative_enhancer	partially_conserved	Distal Intergenic	1	58937285	58959934	22650	2	h1SMcG0001597	h1SMcT0001597.1	30332	Distal intergenic	primary_peak_4125	480	.	31.6141	0.0696257	0.494948	98	h1SMcT0001597	12349
chr1_h1	59055651	59056321	670	chr1_h1_59055651_59056321	12	putative_enhancer	partially_conserved	Promoter (2-3kb)	1	59007856	59052740	44885	2	h1SMcG0001598	h1SMcT0001598.1	-2912	2-3kb TSS	secondary_peak_4132	183	.	26.0912	0.362431	0.998883	108	h1SMcT0001598	12350	chr3_45310173_45310393	SpolcG0012850	chr3	45267235	45304191	12350
chr1_h1	59087641	59088129	488	chr1_h1_59087641_59088129	10	putative_enhancer	partially_conserved	Intron (h1SMcT0001599.1/h1SMcG0001599, intron 3 of 8)	1	59070815	59126796	55982	2	h1SMcG0001599	h1SMcT0001599.1	38667	Intron	primary_peak_4138	383	.	22.0406	0.119553	0.680122	235	h1SMcT0001599	12351
chr1_h1	59238640	59239478	838	chr1_h1_59238640_59239478	30	putative_enhancer	highly_conserved	Exon (h1SMcT0001606.1/h1SMcG0001606, exon 5 of 8)	1	59232043	59241157	9115	1	h1SMcG0001606	h1SMcT0001606.1	6598	Exon	primary_peak_4145	812	.	26.5053	0.0110359	0.149385	132	h1SMcT0001606	12356	chr3_45537345_45537977	SpolcG0012856	chr3	45531554	45541138	12356	chr2_49362646_49363174	SlugcG0009867	chr2	49357131	49433001	12356	chr2_84208651_84209731	SnovcG0009896	chr2	84199648	84217094	12356	YES
chr1_h1	59241136	59242199	1063	chr1_h1_59241136_59242199	21	putative_enhancer	partially_conserved	Exon (h1SMcT0001606.1/h1SMcG0001606, exon 8 of 8)	1	59232043	59241157	9115	1	h1SMcG0001606	h1SMcT0001606.1	9094	Exon	secondary_peak_4146	221	.	19.5952	0.292143	0.998883	392	h1SMcT0001606	12356							chr2_49355699_49357429	SlugcG0009867	chr2	49357131	49433001	12356	chr2_84217749_84218222	SnovcG0009897	chr2	84235257	84264297	12357	NO
chr1_h1	59258500	59259134	634	chr1_h1_59258500_59259134	2	putative_enhancer	partially_conserved	Intron (h1SMcT0001607.1/h1SMcG0001607, intron 3 of 8)	1	59251702	59278901	27200	1	h1SMcG0001607	h1SMcT0001607.1	6799	Intron	secondary_peak_4149	37	.	43.1763	0.810654	0.998883	136	h1SMcT0001607	12357
chr1_h1	59304774	59305371	597	chr1_h1_59304774_59305371	0	putative_enhancer	not_conserved	Distal Intergenic	1	59305526	59324622	19097	2	h1SMcG0001608	h1SMcT0001608.1	19251	Distal intergenic	secondary_peak_4151	27	.	13.3967	0.857661	0.998883	321	h1SMcT0001608	12341
chr1_h1	59319855	59320186	331	chr1_h1_59319855_59320186	1	putative_enhancer	partially_conserved	Intron (h1SMcT0001608.1/h1SMcG0001608, intron 7 of 18)	1	59305526	59324622	19097	2	h1SMcG0001608	h1SMcT0001608.1	4436	Intron	primary_peak_4152	650	.	29.6596	0.027198	0.273164	231	h1SMcT0001608	12341
chr1_h1	59321158	59321942	784	chr1_h1_59321158_59321942	0	putative_enhancer	not_conserved	Intron (h1SMcT0001608.1/h1SMcG0001608, intron 7 of 18)	1	59305526	59324622	19097	2	h1SMcG0001608	h1SMcT0001608.1	2680	Intron	primary_peak_4153	1000	.	54.3324	0.000332136	0.0122664	603	h1SMcT0001608	12341
chr1_h1	59347988	59348761	773	chr1_h1_59347988_59348761	2	putative_enhancer	partially_conserved	Promoter (<=1kb)	1	59348061	59366731	18671	1	h1SMnG0002593	h1SMnT0002593.1	0	<1kb TSS	secondary_peak_4154	4	.	19.2886	0.975999	0.998883	107	h1SMnT0002593
chr1_h1	59428097	59428715	618	chr1_h1_59428097_59428715	12	putative_enhancer	partially_conserved	Intron (h1SMcT0001612.1/h1SMcG0001612, intron 9 of 11)	1	59404250	59432673	28424	1	h1SMcG0001612	h1SMcT0001612.1	23848	Intron	secondary_peak_4155	175	.	22.3296	0.378615	0.998883	119	h1SMcT0001612	12341
chr1_h1	59434273	59434958	685	chr1_h1_59434273_59434958	3	putative_enhancer	partially_conserved	Exon (h1SMcT0001613.1/h1SMcG0001613, exon 1 of 1)	1	59433471	59435478	2008	1	h1SMcG0001613	h1SMcT0001613.1	803	Exon	primary_peak_4156	350	.	25.9746	0.143356	0.753111	207	h1SMcT0001613	12358
chr1_h1	59449623	59450122	499	chr1_h1_59449623_59450122	0	putative_enhancer	not_conserved	Distal Intergenic	1	59451948	59455317	3370	2	h1SMcG0001614	h1SMcT0001614.1	5195	Distal intergenic	primary_peak_4158	903	.	43.5821	0.006686	0.10552	224	h1SMcT0001614	12359
chr1_h1	59786725	59786953	228	chr1_h1_59786725_59786953	21	putative_enhancer	partially_conserved	Intron (h1SMcT0001623.1/h1SMcG0001623, intron 1 of 20)	1	59781447	59807445	25999	1	h1SMcG0001623	h1SMcT0001623.1	5279	Intron	secondary_peak_4161	26	.	15.6863	0.864953	0.998883	153	h1SMcT0001623	12360
chr1_h1	59991329	59992352	1023	chr1_h1_59991329_59992352	21	putative_enhancer	partially_conserved	Distal Intergenic	1	59995885	59996285	401	2	h1SMnG0002607	h1SMnT0002607.1	3933	Distal intergenic	secondary_peak_4171	239	.	23.6677	0.265564	0.998883	736	h1SMnT0002607		chr3_46155853_46156268	SpolcG0012874	chr3	46073197	46137572	12366							chr2_85899148_85899432	SnovcG0009917	chr2	85889872	85893817	29628
chr1_h1	60261064	60261714	650	chr1_h1_60261064_60261714	0	putative_enhancer	not_conserved	Exon (h1SMcT0001639.1/h1SMcG0001639, exon 5 of 12)	1	60247087	60269314	22228	2	h1SMcG0001639	h1SMcT0001639.1	7600	Exon	secondary_peak_4202	105	.	49.0072	0.558243	0.998883	531	h1SMcT0001639	12373
chr1_h1	60563413	60564250	837	chr1_h1_60563413_60564250	0	putative_enhancer	not_conserved	Promoter (<=1kb)	1	60564216	60565379	1164	1	h1SMcG0001647	h1SMcT0001647.1	0	<1kb TSS	primary_peak_4210	1000	.	133.033	2.27841e-07	4.5296e-05	292	h1SMcT0001647	12378
chr1_h1	60676448	60676766	318	chr1_h1_60676448_60676766	30	putative_enhancer	highly_conserved	Distal Intergenic	1	60671057	60671797	741	2	h1SMcG0001652	h1SMcT0001652.1	-4652	Distal intergenic	primary_peak_4216	913	.	30.4849	0.00630128	0.101492	193	h1SMcT0001652	12383	chr3_125164189_125164485	SpolcG0015094	chr3	125168917	125169536	12383	chr2_336316528_336316874	SlugcG0013540	chr2	336322926	336323410	12383	chr2_86865686_86865904	SnovcG0009941	chr2	86859684	86860369	12383	YES
chr1_h1	60679894	60680189	295	chr1_h1_60679894_60680189	12	putative_enhancer	partially_conserved	Distal Intergenic	1	60685449	60740732	55284	1	h1SMcG0001653	h1SMcT0001653.1	-5260	Distal intergenic	primary_peak_4218	473	.	22.6511	0.0725064	0.507542	160	h1SMcT0001653	12384													chr2_86899552_86899829	SnovcG0009942	chr2	86912324	86998279	12384
chr1_h1	60688096	60688499	403	chr1_h1_60688096_60688499	30	putative_enhancer	highly_conserved	Intron (h1SMcT0001653.1/h1SMcG0001653, intron 1 of 10)	1	60685449	60740732	55284	1	h1SMcG0001653	h1SMcT0001653.1	2648	Intron	primary_peak_4220	1000	.	26.5443	0.00205802	0.046175	148	h1SMcT0001653	12384	chr3_125145964_125146220	SpolcG0015093	chr3	125095006	125150068	12384	chr2_336251506_336252105	SlugcG0013538	chr2	336134924	336253767	12384	chr2_86916208_86916702	SnovcG0009942	chr2	86912324	86998279	12384	YES
chr1_h1	60691125	60691692	567	chr1_h1_60691125_60691692	30	putative_enhancer	highly_conserved	Intron (h1SMcT0001653.1/h1SMcG0001653, intron 1 of 10)	1	60685449	60740732	55284	1	h1SMcG0001653	h1SMcT0001653.1	5677	Intron	primary_peak_4221	854	.	24.8459	0.00877058	0.127319	194	h1SMcT0001653	12384	chr3_125141619_125142159	SpolcG0015093	chr3	125095006	125150068	12384	chr2_336246299_336246795	SlugcG0013538	chr2	336134924	336253767	12384	chr2_86919260_86919569	SnovcG0009942	chr2	86912324	86998279	12384	YES
chr1_h1	60703135	60703800	665	chr1_h1_60703135_60703800	30	putative_enhancer	highly_conserved	Intron (h1SMcT0001653.1/h1SMcG0001653, intron 1 of 10)	1	60685449	60740732	55284	1	h1SMcG0001653	h1SMcT0001653.1	17687	Intron	primary_peak_4223	1000	.	64.0663	4.83137e-06	0.000499138	221	h1SMcT0001653	12384	chr3_125130312_125130946	SpolcG0015093	chr3	125095006	125150068	12384	chr2_336236762_336237850	SlugcG0013538	chr2	336134924	336253767	12384	chr2_86932680_86933281	SnovcG0009942	chr2	86912324	86998279	12384	YES
chr1_h1	60727341	60728856	1515	chr1_h1_60727341_60728856	30	putative_enhancer	highly_conserved	Exon (h1SMcT0001653.1/h1SMcG0001653, exon 8 of 11)	1	60685449	60740732	55284	1	h1SMcG0001653	h1SMcT0001653.1	41893	Exon	secondary_peak_4226	192	.	33.9787	0.343045	0.998883	364	h1SMcT0001653	12384	chr3_125102684_125103343	SpolcG0015093	chr3	125095006	125150068	12384	chr2_336159258_336159846	SlugcG0013538	chr2	336134924	336253767	12384	chr2_86980782_86981274	SnovcG0009942	chr2	86912324	86998279	12384	YES
chr1_h1	60829292	60830504	1212	chr1_h1_60829292_60830504	30	putative_enhancer	highly_conserved	Intron (h1SMcT0001660.1/h1SMcG0001660, intron 2 of 7)	1	60821026	60847378	26353	1	h1SMcG0001660	h1SMcT0001660.1	8267	Intron	primary_peak_4234	1000	.	63.6299	1.37236e-06	0.000186965	543	h1SMcT0001660	12391	chr3_124953106_124954010	SpolcG0015086	chr3	124938984	124958342	12391	chr2_335779531_335780443	SlugcG0013530	chr2	335744153	335792781	12391	chr2_87325487_87326545	SnovcG0009950	chr2	87318344	87348205	12391	YES
chr1_h1	60849606	60850230	624	chr1_h1_60849606_60850230	0	putative_enhancer	not_conserved	Distal Intergenic	1	60869535	60870779	1245	1	h1SMcG0001661	h1SMcT0001661.1	-19305	Distal intergenic	secondary_peak_4238	26	.	13.6645	0.863339	0.998883	220	h1SMcT0001661	12392
chr1_h1	60874210	60874670	460	chr1_h1_60874210_60874670	0	putative_enhancer	not_conserved	Distal Intergenic	1	60869535	60870779	1245	1	h1SMcG0001661	h1SMcT0001661.1	4676	Distal intergenic	primary_peak_4240	755	.	39.4167	0.0151226	0.184873	160	h1SMcT0001661	12392
chr1_h1	60959868	60960128	260	chr1_h1_60959868_60960128	12	putative_enhancer	partially_conserved	Intron (h1SMcT0001664.1/h1SMcG0001664, intron 4 of 6)	1	60951359	60963537	12179	2	h1SMcG0001664	h1SMcT0001664.1	3409	Intron	secondary_peak_4257	183	.	21.9265	0.361139	0.998883	166	h1SMcT0001664	12394													chr2_87705761_87705940	SnovcG0009954	chr2	87628099	87712273	12394
chr1_h1	61260832	61261533	701	chr1_h1_61260832_61261533	20	putative_enhancer	partially_conserved	Distal Intergenic	1	61220523	61235653	15131	2	h1SMcG0001670	h1SMcT0001670.1	-25180	Distal intergenic	primary_peak_4276	994	.	41.416	0.00402421	0.0742791	418	h1SMcT0001670	12398							chr2_334533487_334534789	SlugcG0013513	chr2	334587359	334599855	12398	chr2_88019569_88020370	SnovcG0009958	chr2	87986881	88003503	12398
chr1_h1	61403483	61403856	373	chr1_h1_61403483_61403856	0	putative_enhancer	not_conserved	Intron (h1SMcT0001674.1/h1SMcG0001674, intron 1 of 6)	1	61377324	61405883	28560	2	h1SMcG0001674	h1SMcT0001674.1	2027	Intron	secondary_peak_4283	9	.	8.44968	0.94869	0.998883	226	h1SMcT0001674	12402
chr1_h1	61737406	61737787	381	chr1_h1_61737406_61737787	3	putative_enhancer	partially_conserved	Intron (h1SMcT0001682.1/h1SMcG0001682, intron 1 of 19)	1	61733655	61800393	66739	1	h1SMcG0001682	h1SMcT0001682.1	3752	Intron	secondary_peak_4290	70	.	12.8124	0.676021	0.998883	271	h1SMcT0001682	12405
chr1_h1	61743809	61744477	668	chr1_h1_61743809_61744477	30	putative_enhancer	highly_conserved	Intron (h1SMcT0001682.1/h1SMcG0001682, intron 2 of 19)	1	61733655	61800393	66739	1	h1SMcG0001682	h1SMcT0001682.1	10155	Intron	primary_peak_4291	1000	.	44.4924	2.64366e-05	0.00184387	323	h1SMcT0001682	12405	chr3_123458503_123458869	SpolcG0015059	chr3	123399380	123473130	12405	chr2_333431288_333431542	SlugcG0013496	chr2	333348844	333447138	12405	chr2_88787284_88787564	SnovcG0009968	chr2	88771073	88874200	12405	YES
chr1_h1	61745438	61745666	228	chr1_h1_61745438_61745666	21	putative_enhancer	partially_conserved	Intron (h1SMcT0001682.1/h1SMcG0001682, intron 2 of 19)	1	61733655	61800393	66739	1	h1SMcG0001682	h1SMcT0001682.1	11784	Intron	secondary_peak_4292	104	.	10.1143	0.560588	0.998883	116	h1SMcT0001682	12405							chr2_333422024_333422442	SlugcG0013496	chr2	333348844	333447138	12405	chr2_88796580_88796900	SnovcG0009968	chr2	88771073	88874200	12405
chr1_h1	61746659	61747069	410	chr1_h1_61746659_61747069	12	putative_enhancer	partially_conserved	Exon (h1SMcT0001682.1/h1SMcG0001682, exon 3 of 20)	1	61733655	61800393	66739	1	h1SMcG0001682	h1SMcT0001682.1	13005	Exon	secondary_peak_4293	26	.	9.31427	0.864614	0.998883	280	h1SMcT0001682	12405							chr2_333420397_333420834;chr2_333421129_333421393
chr1_h1	61750762	61751020	258	chr1_h1_61750762_61751020	3	putative_enhancer	partially_conserved	Intron (h1SMcT0001682.1/h1SMcG0001682, intron 3 of 19)	1	61733655	61800393	66739	1	h1SMcG0001682	h1SMcT0001682.1	17108	Intron	secondary_peak_4294	40	.	12.152	0.800051	0.998883	60	h1SMcT0001682	12405
chr1_h1	61763585	61764145	560	chr1_h1_61763585_61764145	30	putative_enhancer	highly_conserved	Intron (h1SMcT0001682.1/h1SMcG0001682, intron 7 of 19)	1	61733655	61800393	66739	1	h1SMcG0001682	h1SMcT0001682.1	29931	Intron	secondary_peak_4297	232	.	16.2341	0.274794	0.998883	412	h1SMcT0001682	12405	chr3_123435663_123435886	SpolcG0015059	chr3	123399380	123473130	12405	chr2_333400861_333401071	SlugcG0013496	chr2	333348844	333447138	12405	chr2_88822915_88823101	SnovcG0009968	chr2	88771073	88874200	12405	YES
chr1_h1	61767692	61768906	1214	chr1_h1_61767692_61768906	12	putative_enhancer	partially_conserved	Intron (h1SMcT0001682.1/h1SMcG0001682, intron 7 of 19)	1	61733655	61800393	66739	1	h1SMcG0001682	h1SMcT0001682.1	34038	Intron	secondary_peak_4298	7	.	20.0753	0.960334	0.998883	601	h1SMcT0001682	12405							chr2_333394950_333395267	SlugcG0013496	chr2	333348844	333447138	12405
chr1_h1	61768906	61769672	766	chr1_h1_61768906_61769672	3	putative_enhancer	partially_conserved	Exon (h1SMcT0001682.1/h1SMcG0001682, exon 8 of 20)	1	61733655	61800393	66739	1	h1SMcG0001682	h1SMcT0001682.1	35252	Exon	secondary_peak_4299	4	.	20.0753	0.975305	0.998883	287	h1SMcT0001682	12405
chr1_h1	61788981	61789524	543	chr1_h1_61788981_61789524	30	putative_enhancer	highly_conserved	Intron (h1SMcT0001682.1/h1SMcG0001682, intron 17 of 19)	1	61733655	61800393	66739	1	h1SMcG0001682	h1SMcT0001682.1	55327	Intron	primary_peak_4303	1000	.	35.71	1.14805e-05	0.000970002	231	h1SMcT0001682	12405	chr3_123412730_123413256	SpolcG0015059	chr3	123399380	123473130	12405							chr2_88859485_88859827	SnovcG0009968	chr2	88771073	88874200	12405
chr1_h1	61799335	61801759	2424	chr1_h1_61799335_61801759	0	putative_enhancer	not_conserved	Exon (h1SMcT0001682.1/h1SMcG0001682, exon 20 of 20)	1	61733655	61800393	66739	1	h1SMcG0001682	h1SMcT0001682.1	65681	Exon	secondary_peak_4304	236	.	19.4986	0.269837	0.998883	1177	h1SMcT0001682	12405
chr1_h1	61830501	61831666	1165	chr1_h1_61830501_61831666	30	putative_enhancer	highly_conserved	Exon (h1SMcT0001683.1/h1SMcG0001683, exon 3 of 3)	1	61831233	61837720	6488	2	h1SMcG0001683	h1SMcT0001683.1	6054	Exon	primary_peak_4307	309	.	16.1417	0.179781	0.850974	909	h1SMcT0001683	12406	chr3_123357910_123358398	SpolcG0015055	chr3	123351595	123357878	12406	chr2_333338278_333339052	SlugcG0013495	chr2	333325156	333338524	12406	chr2_89021257_89022454	SnovcG0009969	chr2	89022121	89032197	12406	YES
chr1_h1	62049123	62049398	275	chr1_h1_62049123_62049398	0	putative_enhancer	not_conserved	Distal Intergenic	1	62050146	62051205	1060	2	h1SMcG0001690	h1SMcT0001690.1	1807	Distal intergenic	secondary_peak_4322	191	.	22.5836	0.346751	0.998883	175	h1SMcT0001690	12412
chr1_h1	62072045	62072677	632	chr1_h1_62072045_62072677	0	putative_enhancer	not_conserved	Promoter (<=1kb)	1	62070015	62071149	1135	2	h1SMcG0001691	h1SMcT0001691.1	-897	<1kb TSS	primary_peak_4325	332	.	26.2987	0.158617	0.796108	155	h1SMcT0001691	12412
chr1_h1	62163477	62163696	219	chr1_h1_62163477_62163696	3	putative_enhancer	partially_conserved	Promoter (<=1kb)	1	62107202	62163462	56261	2	h1SMcG0001694	h1SMcT0001694.1	-16	<1kb TSS	secondary_peak_4328	14	.	8.90902	0.92512	0.998883	152	h1SMcT0001694	12414
chr1_h1	62511615	62513319	1704	chr1_h1_62511615_62513319	21	putative_enhancer	partially_conserved	Exon (h1SMcT0001703.1/h1SMcG0001703, exon 15 of 16)	1	62511361	62530274	18914	2	h1SMcG0001703	h1SMcT0001703.1	16955	Exon	primary_peak_4341	644	.	29.5988	0.0280963	0.278754	792	h1SMcT0001703	12422							chr2_330437390_330439036	SlugcG0013469	chr2	330382511	330439392	12422	chr2_91066972_91067698	SnovcG0009990	chr2	91066262	91093163	12422
chr1_h1	62737629	62737870	241	chr1_h1_62737629_62737870	30	putative_enhancer	highly_conserved	Intron (h1SMcT0001710.1/h1SMcG0001710, intron 5 of 28)	1	62734767	62764408	29642	1	h1SMcG0001710	h1SMcT0001710.1	2863	Intron	secondary_peak_4350	189	.	22.6098	0.348702	0.998883	38	h1SMcT0001710	12428	chr3_122435871_122437203	SpolcG0015028	chr3	122400650	122439308	12428							chr2_91334575_91335296	SnovcG0009996	chr2	91329750	91386005	12428
chr1_h1	62751186	62752817	1631	chr1_h1_62751186_62752817	30	putative_enhancer	highly_conserved	Exon (h1SMcT0001710.1/h1SMcG0001710, exon 22 of 29)	1	62734767	62764408	29642	1	h1SMcG0001710	h1SMcT0001710.1	16420	Exon	secondary_peak_4352	143	.	15.1411	0.452308	0.998883	722	h1SMcT0001710	12428	chr3_122415684_122416813	SpolcG0015028	chr3	122400650	122439308	12428	chr2_329872789_329873858	SlugcG0013460	chr2	329835558	329898837	12428	chr2_91366669_91367003	SnovcG0009996	chr2	91329750	91386005	12428	YES
chr1_h1	62762835	62764344	1509	chr1_h1_62762835_62764344	30	putative_enhancer	highly_conserved	Exon (h1SMcT0001710.1/h1SMcG0001710, exon 28 of 29)	1	62734767	62764408	29642	1	h1SMcG0001710	h1SMcT0001710.1	28069	Exon	primary_peak_4354	1000	.	32.7805	0.00174786	0.0411026	702	h1SMcT0001710	12428	chr3_122399718_122401338	SpolcG0015028	chr3	122400650	122439308	12428	chr2_329898201_329898668	SlugcG0013460	chr2	329835558	329898837	12428	chr2_91385258_91386828	SnovcG0009996	chr2	91329750	91386005	12428	YES
chr1_h1	62835141	62835405	264	chr1_h1_62835141_62835405	1	putative_enhancer	partially_conserved	Distal Intergenic	1	62807166	62807687	522	2	h1SMcG0001712	h1SMcT0001712.1	-27455	Distal intergenic	secondary_peak_4362	8	.	8.25816	0.952877	0.998883	196	h1SMcT0001712	12430
chr1_h1	62927439	62928496	1057	chr1_h1_62927439_62928496	0	putative_enhancer	not_conserved	Exon (h1SMcT0001714.1/h1SMcG0001714, exon 1 of 1)	1	62926004	62927744	1741	1	h1SMcG0001714	h1SMcT0001714.1	1436	Exon	primary_peak_4368	1000	.	59.2535	9.87033e-05	0.00498122	552	h1SMcT0001714	12432
chr1_h1	62965337	62965562	225	chr1_h1_62965337_62965562	2	putative_enhancer	partially_conserved	Intron (h1SMcT0001715.1/h1SMcG0001715, intron 7 of 8)	1	62954957	62971930	16974	1	h1SMcG0001715	h1SMcT0001715.1	10381	Intron	secondary_peak_4370	149	.	16.7997	0.436205	0.998883	77	h1SMcT0001715	12433
chr1_h1	63265595	63266260	665	chr1_h1_63265595_63266260	30	putative_enhancer	highly_conserved	Distal Intergenic	1	63269316	63274606	5291	1	h1SMnG0002774	h1SMnT0002774.1	-3056	Distal intergenic	primary_peak_4396	1000	.	60.3127	3.06841e-05	0.00205276	389	h1SMnT0002774		chr3_121146120_121146672	SpolcG0014982	chr3	121167312	121175698	12439	chr2_326968517_326969091	SlugcG0013426	chr2	327016330	327024326	12439	chr2_93350732_93351339	SnovcG0010026	chr2	93283514	93292894	12439
chr1_h1	63275291	63275671	380	chr1_h1_63275291_63275671	30	putative_enhancer	highly_conserved	Distal Intergenic	1	63274223	63274606	384	1	h1SMnG0002774	h1SMnT0002774.2	1069	Distal intergenic	primary_peak_4397	786	.	40.4371	0.012775	0.164952	136	h1SMnT0002774		chr3_121151567_121151824	SpolcG0014982	chr3	121167312	121175698	12439	chr2_326972442_326972693	SlugcG0013426	chr2	327016330	327024326	12439
chr1_h1	63275671	63275935	264	chr1_h1_63275671_63275935	12	putative_enhancer	partially_conserved	Distal Intergenic	1	63274223	63274606	384	1	h1SMnG0002774	h1SMnT0002774.2	1449	Distal intergenic	secondary_peak_4398	197	.	40.4371	0.335369	0.998883	132	h1SMnT0002774
chr1_h1	63286090	63286468	378	chr1_h1_63286090_63286468	12	putative_enhancer	partially_conserved	Distal Intergenic	1	63296722	63305758	9037	1	h1SMcG0001722	h1SMcT0001722.1	-10254	Distal intergenic	secondary_peak_4400	49	.	16.9501	0.760712	0.998883	189	h1SMcT0001722	12439
chr1_h1	63286486	63286816	330	chr1_h1_63286486_63286816	30	putative_enhancer	highly_conserved	Distal Intergenic	1	63296722	63305758	9037	1	h1SMcG0001722	h1SMcT0001722.1	-9906	Distal intergenic	secondary_peak_4401	92	.	16.9501	0.599922	0.998883	148	h1SMcT0001722	12439	chr3_121161274_121161535	SpolcG0014982	chr3	121167312	121175698	12439	chr2_326988361_326988589	SlugcG0013426	chr2	327016330	327024326	12439
chr1_h1	63303448	63304028	580	chr1_h1_63303448_63304028	21	putative_enhancer	partially_conserved	Exon (h1SMcT0001722.1/h1SMcG0001722, exon 4 of 5)	1	63296722	63305758	9037	1	h1SMcG0001722	h1SMcT0001722.1	6727	Exon	primary_peak_4403	601	.	29.9614	0.0355235	0.324333	222	h1SMcT0001722	12439							chr2_327022424_327023072	SlugcG0013426	chr2	327016330	327024326	12439	chr2_93284900_93285506	SnovcG0010026	chr2	93283514	93292894	12439
chr1_h1	63312285	63312611	326	chr1_h1_63312285_63312611	21	putative_enhancer	partially_conserved	Distal Intergenic	1	63296722	63305758	9037	1	h1SMcG0001722	h1SMcT0001722.2	15564	Distal intergenic	primary_peak_4404	658	.	31.7892	0.0259465	0.265011	153	h1SMcT0001722	12439	chr3_121185440_121185659	SpolcG0014982	chr3	121167312	121175698	12439							chr2_93226596_93226848	SnovcG0010026	chr2	93283514	93292894	12439
chr1_h1	63313476	63313898	422	chr1_h1_63313476_63313898	30	putative_enhancer	highly_conserved	Distal Intergenic	1	63296722	63305758	9037	1	h1SMcG0001722	h1SMcT0001722.2	16755	Distal intergenic	primary_peak_4405	822	.	36.0522	0.0104246	0.143861	262	h1SMcT0001722	12439	chr3_121186518_121186830	SpolcG0014982	chr3	121167312	121175698	12439	chr2_327105497_327105862	SlugcG0013426	chr2	327016330	327024326	12439	chr2_93225504_93225916	SnovcG0010026	chr2	93283514	93292894	12439	YES
chr1_h1	63327609	63328157	548	chr1_h1_63327609_63328157	30	putative_enhancer	highly_conserved	Intron (h1SMcT0001723.1/h1SMcG0001723, intron 12 of 13)	1	63323107	63334580	11474	2	h1SMcG0001723	h1SMcT0001723.1	6423	Intron	primary_peak_4407	1000	.	28.6393	0.00146513	0.0363447	294	h1SMcT0001723	12440	chr3_121213122_121214120	SpolcG0014983	chr3	121206750	121223865	12440	chr2_327177664_327178004	SlugcG0013427	chr2	327156895	327211374	12440	chr2_93167333_93167700	SnovcG0010025	chr2	93149945	93187760	12440	YES
chr1_h1	63331627	63332488	861	chr1_h1_63331627_63332488	30	putative_enhancer	highly_conserved	Exon (h1SMcT0001723.1/h1SMcG0001723, exon 7 of 14)	1	63323107	63334580	11474	2	h1SMcG0001723	h1SMcT0001723.1	2092	Exon	primary_peak_4408	1000	.	57.3234	1.11744e-06	0.000158838	517	h1SMcT0001723	12440	chr3_121221248_121221771	SpolcG0014983	chr3	121206750	121223865	12440	chr2_327190735_327191663	SlugcG0013427	chr2	327156895	327211374	12440	chr2_93154236_93154782	SnovcG0010025	chr2	93149945	93187760	12440	YES
chr1_h1	63377967	63378823	856	chr1_h1_63377967_63378823	0	putative_enhancer	not_conserved	Downstream (<=300bp)	1	63377035	63377832	798	1	h1SMnG0002785	h1SMnT0002785.1	933	Downstream <=300bp	primary_peak_4409	1000	.	96.2132	4.0907e-06	0.000441154	383	h1SMnT0002785
chr1_h1	63498052	63498855	803	chr1_h1_63498052_63498855	30	putative_enhancer	highly_conserved	Distal Intergenic	1	63484620	63486565	1946	2	h1SMcG0001728	h1SMcT0001728.1	-11488	Distal intergenic	primary_peak_4415	1000	.	58.6176	0.000191369	0.0081921	464	h1SMcT0001728	12443	chr3_121368424_121369082	SpolcG0014988	chr3	121344630	121346563	12443	chr2_327799188_327800024	SlugcG0013433	chr2	327739716	327741748	12443	chr2_92944433_92945291	SnovcG0010020	chr2	92892171	92896088	27383	NO
chr1_h1	63643917	63644172	255	chr1_h1_63643917_63644172	21	putative_enhancer	partially_conserved	Distal Intergenic	1	63650645	63655626	4982	2	h1SMcG0001735	h1SMcT0001735.1	11454	Distal intergenic	secondary_peak_4421	136	.	20.7057	0.470165	0.998883	109	h1SMcT0001735	12445							chr2_327970279_327970773	SlugcG0013435	chr2	327976753	327979249	12445	chr2_92865041_92865279	SnovcG0010018	chr2	92851510	92854753	12445
chr1_h1	63824735	63826151	1416	chr1_h1_63824735_63826151	1	putative_enhancer	partially_conserved	Distal Intergenic	1	63816971	63818021	1051	1	h1SMcG0001739	h1SMcT0001739.1	7765	Distal intergenic	primary_peak_4427	1000	.	57.105	7.10994e-05	0.00388745	402	h1SMcT0001739	12448
chr1_h1	63843684	63844664	980	chr1_h1_63843684_63844664	30	putative_enhancer	highly_conserved	Exon (h1SMcT0001740.1/h1SMcG0001740, exon 8 of 12)	1	63826509	63859148	32640	2	h1SMcG0001740	h1SMcT0001740.1	14484	Exon	primary_peak_4431	1000	.	58.6162	2.14911e-05	0.00157427	338	h1SMcT0001740	12449	chr3_121859419_121860285	SpolcG0015009	chr3	121852272	121873156	12449	chr2_328418882_328419725	SlugcG0013443	chr2	328386166	328440768	12449	chr2_92522548_92523246	SnovcG0010014	chr2	92508658	92536838	12449	YES
chr1_h1	63849965	63850479	514	chr1_h1_63849965_63850479	0	putative_enhancer	not_conserved	Intron (h1SMcT0001740.1/h1SMcG0001740, intron 6 of 11)	1	63826509	63859148	32640	2	h1SMcG0001740	h1SMcT0001740.1	8669	Intron	primary_peak_4432	713	.	32.5407	0.0190822	0.21629	302	h1SMcT0001740	12449
chr1_h1	63880812	63881073	261	chr1_h1_63880812_63881073	12	putative_enhancer	partially_conserved	Distal Intergenic	1	63869113	63876391	7279	1	h1SMcG0001741	h1SMcT0001741.1	11700	Distal intergenic	secondary_peak_4435	14	.	9.02987	0.922948	0.998883	45	h1SMcT0001741	12450							chr2_328535695_328535910	SlugcG0013445	chr2	328503637	328535200	17261							NO
chr1_h1	63881860	63882445	585	chr1_h1_63881860_63882445	30	putative_enhancer	highly_conserved	Distal Intergenic	1	63869113	63876391	7279	1	h1SMcG0001741	h1SMcT0001741.1	12748	Distal intergenic	primary_peak_4436	1000	.	61.2897	4.19754e-05	0.00260437	282	h1SMcT0001741	12450	chr3_121883109_121883749	SpolcG0015010	chr3	121875538	121880459	12450	chr2_328540040_328540435	SlugcG0013445	chr2	328503637	328535200	17261	chr2_92380601_92381136	SnovcG0010011	chr2	92398396	92429438	17261	NO
chr1_h1	63888675	63889066	391	chr1_h1_63888675_63889066	3	putative_enhancer	partially_conserved	Distal Intergenic	1	63869113	63876391	7279	1	h1SMcG0001741	h1SMcT0001741.1	19563	Distal intergenic	secondary_peak_4437	180	.	21.4801	0.367706	0.998883	169	h1SMcT0001741	12450
chr1_h1	64025338	64026185	847	chr1_h1_64025338_64026185	0	putative_enhancer	not_conserved	Distal Intergenic	1	64019598	64024597	5000	1	h1SMcG0001748	h1SMcT0001748.7	5741	Distal intergenic	secondary_peak_4446	29	.	15.9243	0.848896	0.998883	134	h1SMcT0001748	12456
chr1_h1	64066791	64067147	356	chr1_h1_64066791_64067147	3	putative_enhancer	partially_conserved	Exon (h1SMcT0001750.1/h1SMcG0001750, exon 4 of 7)	1	64055229	64071437	16209	1	h1SMcG0001750	h1SMcT0001750.1	11563	Exon	secondary_peak_4451	234	.	16.0246	0.271867	0.998883	126	h1SMcT0001750	12458
chr1_h1	64177398	64177687	289	chr1_h1_64177398_64177687	0	putative_enhancer	not_conserved	Distal Intergenic	1	64209283	64211249	1967	1	h1SMcG0001755	h1SMcT0001755.1	-31596	Distal intergenic	secondary_peak_4457	109	.	26.6249	0.543413	0.998883	144	h1SMcT0001755	23634
chr1_h1	64323119	64323613	494	chr1_h1_64323119_64323613	3	putative_enhancer	partially_conserved	Distal Intergenic	1	64358816	64397318	38503	1	h1SMcG0001757	h1SMcT0001757.1	-35203	Distal intergenic	secondary_peak_4478	76	.	18.1607	0.655148	0.998883	223	h1SMcT0001757	12464
chr1_h1	64478523	64479086	563	chr1_h1_64478523_64479086	30	putative_enhancer	highly_conserved	Intron (h1SMcT0001759.1/h1SMcG0001759, intron 2 of 7)	1	64473160	64481814	8655	1	h1SMcG0001759	h1SMcT0001759.1	5364	Intron	primary_peak_4491	1000	.	75.1326	8.49518e-06	0.000768726	320	h1SMcT0001759	12466	chr3_120348692_120349282	SpolcG0014973	chr3	120346914	120355334	12466	chr2_325618173_325619206	SlugcG0013408	chr2	325612913	325624768	12466	chr2_94341347_94341575	SnovcG0010042	chr2	94335737	94344461	12466	YES
chr1_h1	64882124	64882519	395	chr1_h1_64882124_64882519	12	putative_enhancer	partially_conserved	Intron (h1SMcT0001771.1/h1SMcG0001771, intron 10 of 34)	1	64873714	64898491	24778	1	h1SMcG0001771	h1SMcT0001771.1	8411	Intron	primary_peak_4502	363	.	26.2362	0.133421	0.723337	189	h1SMcT0001771	12478													chr2_94787544_94787781	SnovcG0010054	chr2	94776618	94828222	12478
chr1_h1	64932202	64933581	1379	chr1_h1_64932202_64933581	0	putative_enhancer	not_conserved	Exon (h1SMcT0001772.1/h1SMcG0001772, exon 3 of 3)	1	64932786	64979839	47054	2	h1SMcG0001772	h1SMcT0001772.1	46258	Exon	primary_peak_4503	1000	.	64.5587	9.16779e-05	0.00470464	661	h1SMcT0001772	12479
chr1_h1	64968321	64969514	1193	chr1_h1_64968321_64969514	11	putative_enhancer	partially_conserved	Exon (h1SMcT0001772.2/h1SMcG0001772, exon 3 of 4)	1	64932786	64979839	47054	2	h1SMcG0001772	h1SMcT0001772.1	10325	Exon	primary_peak_4504	698	.	24.3148	0.0207976	0.228859	1020	h1SMcT0001772	12479													chr2_94855986_94856316;chr2_94856607_94856785
chr1_h1	64970227	64970692	465	chr1_h1_64970227_64970692	1	putative_enhancer	partially_conserved	Intron (h1SMcT0001772.1/h1SMcG0001772, intron 2 of 2)	1	64932786	64979839	47054	2	h1SMcG0001772	h1SMcT0001772.1	9147	Intron	primary_peak_4505	1000	.	34.9293	0.000713729	0.0214663	166	h1SMcT0001772	12479
chr1_h1	64971338	64971659	321	chr1_h1_64971338_64971659	0	putative_enhancer	not_conserved	Intron (h1SMcT0001772.1/h1SMcG0001772, intron 2 of 2)	1	64932786	64979839	47054	2	h1SMcG0001772	h1SMcT0001772.1	8180	Intron	primary_peak_4506	406	.	18.5931	0.105122	0.631569	121	h1SMcT0001772	12479
chr1_h1	65008146	65008488	342	chr1_h1_65008146_65008488	0	putative_enhancer	not_conserved	Intron (h1SMcT0001775.1/h1SMcG0001775, intron 20 of 21)	1	65004346	65046178	41833	2	h1SMcG0001775	h1SMcT0001775.1	37690	Intron	primary_peak_4512	477	.	24.1473	0.0706207	0.499042	138	h1SMcT0001775	12481
chr1_h1	65020821	65022366	1545	chr1_h1_65020821_65022366	12	putative_enhancer	partially_conserved	Intron (h1SMcT0001775.1/h1SMcG0001775, intron 10 of 21)	1	65004346	65046178	41833	2	h1SMcG0001775	h1SMcT0001775.1	23812	Intron	primary_peak_4514	1000	.	59.6325	0.000107497	0.00531129	452	h1SMcT0001775	12481							chr2_324829323_324830792	SlugcG0013393	chr2	324781931	324873383	12481
chr1_h1	65039932	65041022	1090	chr1_h1_65039932_65041022	21	putative_enhancer	partially_conserved	Intron (h1SMcT0001775.1/h1SMcG0001775, intron 4 of 21)	1	65004346	65046178	41833	2	h1SMcG0001775	h1SMcT0001775.1	5156	Intron	primary_peak_4516	1000	.	31.0736	0.00211891	0.0471904	432	h1SMcT0001775	12481	chr3_119695738_119696361	SpolcG0014958	chr3	119685190	119744423	12481	chr2_324799333_324800010	SlugcG0013393	chr2	324781931	324873383	12481
chr1_h1	65056564	65057040	476	chr1_h1_65056564_65057040	0	putative_enhancer	not_conserved	Exon (h1SMcT0001776.1/h1SMcG0001776, exon 2 of 2)	1	65055158	65057457	2300	1	h1SMcG0001776	h1SMcT0001776.1	1407	Exon	secondary_peak_4519	49	.	16.6112	0.759049	0.998883	222	h1SMcT0001776	12448
chr1_h1	65212171	65212948	777	chr1_h1_65212171_65212948	0	putative_enhancer	not_conserved	Intron (h1SMcT0001782.1/h1SMcG0001782, intron 4 of 4)	1	65209780	65218827	9048	2	h1SMcG0001782	h1SMcT0001782.1	5879	Intron	primary_peak_4527	822	.	33.4029	0.0104563	0.144134	264	h1SMcT0001782	12485
chr1_h1	65212948	65213846	898	chr1_h1_65212948_65213846	21	putative_enhancer	partially_conserved	Intron (h1SMcT0001782.1/h1SMcG0001782, intron 4 of 4)	1	65209780	65218827	9048	2	h1SMcG0001782	h1SMcT0001782.1	4981	Intron	primary_peak_4528	1000	.	33.4029	0.0032828	0.0643749	611	h1SMcT0001782	12485							chr2_324574394_324575140	SlugcG0013388	chr2	324567832	324578231	12485
chr1_h1	65287735	65288340	605	chr1_h1_65287735_65288340	30	putative_enhancer	highly_conserved	Exon (h1SMcT0001785.1/h1SMcG0001785, exon 7 of 8)	1	65276384	65291824	15441	1	h1SMcG0001785	h1SMcT0001785.1	11352	Exon	primary_peak_4537	667	.	29.4849	0.0247547	0.256686	114	h1SMcT0001785	12488	chr3_119571133_119571363	SpolcG0014951	chr3	119550284	119580797	12488	chr2_324381266_324381563;chr2_324381630_324381954						chr2_95227894_95228831	SnovcG0010064	chr2	95217985	95233119	12488
chr1_h1	65355851	65356206	355	chr1_h1_65355851_65356206	0	putative_enhancer	not_conserved	Intron (h1SMcT0001787.1/h1SMcG0001787, intron 22 of 26)	1	65338417	65357609	19193	1	h1SMcG0001787	h1SMcT0001787.1	17435	Intron	secondary_peak_4543	103	.	18.8213	0.56377	0.998883	240	h1SMcT0001787	12490
chr1_h1	65452770	65453557	787	chr1_h1_65452770_65453557	0	putative_enhancer	not_conserved	Exon (h1SMcT0001788.1/h1SMcG0001788, exon 11 of 14)	1	65446283	65480616	34334	2	h1SMcG0001788	h1SMcT0001788.1	27059	Exon	primary_peak_4547	503	.	26.5444	0.061163	0.456546	417	h1SMcT0001788	12491
chr1_h1	65463267	65463939	672	chr1_h1_65463267_65463939	0	putative_enhancer	not_conserved	Intron (h1SMcT0001788.1/h1SMcG0001788, intron 5 of 13)	1	65446283	65480616	34334	2	h1SMcG0001788	h1SMcT0001788.1	16677	Intron	primary_peak_4548	979	.	39.2513	0.00436889	0.0787903	408	h1SMcT0001788	12491
chr1_h1	65898080	65898350	270	chr1_h1_65898080_65898350	0	putative_enhancer	not_conserved	Intron (h1SMcT0001797.2/h1SMcG0001797, intron 21 of 32)	1	65882041	65940910	58870	2	h1SMcG0001797	h1SMcT0001797.2	42560	Intron	secondary_peak_4570	220	.	15.7624	0.294776	0.998883	242	h1SMcT0001797	12498
chr1_h1	65920963	65922315	1352	chr1_h1_65920963_65922315	30	putative_enhancer	highly_conserved	Intron (h1SMcT0001797.2/h1SMcG0001797, intron 4 of 32)	1	65882041	65940910	58870	2	h1SMcG0001797	h1SMcT0001797.2	18595	Intron	primary_peak_4574	1000	.	49.6392	6.23536e-06	0.000604959	734	h1SMcT0001797	12498	chr3_119222123_119222995	SpolcG0014943	chr3	119207164	119265158	12498	chr2_323251487_323252717	SlugcG0013369	chr2	323216174	323360047	12498	chr2_95954364_95955508	SnovcG0010074	chr2	95852894	95982962	12498	YES
chr1_h1	65928055	65928502	447	chr1_h1_65928055_65928502	30	putative_enhancer	highly_conserved	Intron (h1SMcT0001797.2/h1SMcG0001797, intron 2 of 32)	1	65882041	65940910	58870	2	h1SMcG0001797	h1SMcT0001797.2	12408	Intron	primary_peak_4575	545	.	24.7589	0.0486089	0.395215	190	h1SMcT0001797	12498	chr3_119212253_119212507	SpolcG0014943	chr3	119207164	119265158	12498	chr2_323229083_323229316	SlugcG0013369	chr2	323216174	323360047	12498	chr2_95969085_95969509	SnovcG0010074	chr2	95852894	95982962	12498	YES
chr1_h1	66293799	66294496	697	chr1_h1_66293799_66294496	30	putative_enhancer	highly_conserved	5' UTR	1	66277858	66307940	30083	2	h1SMcG0001803	h1SMcT0001803.1	13444	5UTR	primary_peak_4592	752	.	31.1105	0.0154149	0.187408	256	h1SMcT0001803	12503	chr3_118888116_118888315	SpolcG0014934	chr3	118878417	118925298	18129	chr2_322435779_322436436	SlugcG0013359	chr2	322409461	322498151	12503	chr2_96582054_96582225	SnovcG0010085	chr2	96541013	96632216	18129	NO
chr1_h1	66395162	66395727	565	chr1_h1_66395162_66395727	30	putative_enhancer	highly_conserved	Intron (h1SMcT0001806.1/h1SMcG0001806, intron 17 of 20)	1	66388496	66437645	49150	2	h1SMcG0001806	h1SMcT0001806.1	41918	Intron	primary_peak_4602	695	.	29.8851	0.0211642	0.231767	272	h1SMcT0001806	12506	chr3_118835330_118835620	SpolcG0014931	chr3	118794575	118843435	12506	chr2_322239608_322239871	SlugcG0013355	chr2	322168657	322269633	12506	chr2_96760363_96761707	SnovcG0010089	chr2	96725487	96880836	12506	YES
chr1_h1	66425216	66425976	760	chr1_h1_66425216_66425976	30	putative_enhancer	highly_conserved	Intron (h1SMcT0001806.1/h1SMcG0001806, intron 3 of 20)	1	66388496	66437645	49150	2	h1SMcG0001806	h1SMcT0001806.1	11669	Intron	primary_peak_4605	1000	.	47.2605	3.72761e-05	0.0023751	460	h1SMcT0001806	12506	chr3_118802915_118803607	SpolcG0014931	chr3	118794575	118843435	12506	chr2_322197596_322198369	SlugcG0013355	chr2	322168657	322269633	12506	chr2_96865353_96865892	SnovcG0010089	chr2	96725487	96880836	12506	YES
chr1_h1	66427143	66427706	563	chr1_h1_66427143_66427706	21	putative_enhancer	partially_conserved	Intron (h1SMcT0001806.1/h1SMcG0001806, intron 3 of 20)	1	66388496	66437645	49150	2	h1SMcG0001806	h1SMcT0001806.1	9939	Intron	primary_peak_4606	865	.	24.99	0.00825302	0.122062	319	h1SMcT0001806	12506	chr3_118800996_118801228	SpolcG0014931	chr3	118794575	118843435	12506							chr2_96868169_96868367	SnovcG0010089	chr2	96725487	96880836	12506
chr1_h1	66461355	66461883	528	chr1_h1_66461355_66461883	0	putative_enhancer	not_conserved	5' UTR	1	66449996	66469928	19933	2	h1SMcG0001807	h1SMcT0001807.1	8045	5UTR	primary_peak_4611	391	.	21.1274	0.114344	0.662942	310	h1SMcT0001807	12508
chr1_h1	66630297	66631874	1577	chr1_h1_66630297_66631874	30	putative_enhancer	highly_conserved	Promoter (<=1kb)	1	66631013	66638557	7545	1	h1SMnG0002948	h1SMnT0002948.1	0	<1kb TSS	primary_peak_4627	1000	.	31.0423	0.000895491	0.0254221	748	h1SMnT0002948		chr3_118583305_118584056	SpolcG0014928	chr3	118577854	118584496	12513	chr2_321378101_321380330	SlugcG0013347	chr2	321363824	321378877	12513	chr2_97552344_97554138;chr2_97554383_97554704
chr1_h1	67085917	67086298	381	chr1_h1_67085917_67086298	11	putative_enhancer	partially_conserved	Distal Intergenic	1	67091415	67111801	20387	1	h1SMcG0001827	h1SMcT0001827.1	-5117	Distal intergenic	primary_peak_4647	711	.	37.2422	0.0193141	0.217979	187	h1SMcT0001827	12529													chr2_97986765_97987008	SnovcG0010108	chr2	97990920	98046124	12529
chr1_h1	67090831	67091471	640	chr1_h1_67090831_67091471	21	putative_enhancer	partially_conserved	Promoter (<=1kb)	1	67091415	67111801	20387	1	h1SMcG0001827	h1SMcT0001827.1	0	<1kb TSS	primary_peak_4648	1000	.	72.2451	1.19014e-05	0.000995539	395	h1SMcT0001827	12529							chr2_320755943_320756753	SlugcG0013334	chr2	320723455	320756047	12529	chr2_97990453_97991026	SnovcG0010108	chr2	97990920	98046124	12529
chr1_h1	67791143	67791635	492	chr1_h1_67791143_67791635	0	putative_enhancer	not_conserved	Intron (h1SMcT0001844.2/h1SMcG0001844, intron 13 of 18)	1	67733132	67810838	77707	1	h1SMcG0001844	h1SMcT0001844.2	58012	Intron	primary_peak_4681	645	.	33.0027	0.0279324	0.27768	116	h1SMcT0001844	12541
chr1_h1	67796638	67798318	1680	chr1_h1_67796638_67798318	3	putative_enhancer	partially_conserved	Intron (h1SMcT0001844.2/h1SMcG0001844, intron 13 of 18)	1	67733132	67810838	77707	1	h1SMcG0001844	h1SMcT0001844.2	63507	Intron	primary_peak_4682	859	.	38.2264	0.00852227	0.124842	1024	h1SMcT0001844	12541
chr1_h1	67831256	67831522	266	chr1_h1_67831256_67831522	12	putative_enhancer	partially_conserved	5' UTR	1	67822496	67841960	19465	2	h1SMcG0001846	h1SMcT0001846.1	10438	5UTR	primary_peak_4687	346	.	18.8452	0.146793	0.762831	136	h1SMcT0001846	12542	chr3_117871498_117871806	SpolcG0014899	chr3	117863253	117922741	12542
chr1_h1	67836483	67837054	571	chr1_h1_67836483_67837054	2	putative_enhancer	partially_conserved	5' UTR	1	67822496	67841960	19465	2	h1SMcG0001846	h1SMcT0001846.1	4906	5UTR	primary_peak_4688	595	.	24.0684	0.0367435	0.331488	221	h1SMcT0001846	12542
chr1_h1	67909204	67909713	509	chr1_h1_67909204_67909713	30	putative_enhancer	highly_conserved	Intron (h1SMcT0001848.1/h1SMcG0001848, intron 4 of 5)	1	67906062	67929228	23167	2	h1SMcG0001848	h1SMcT0001848.1	19515	Intron	primary_peak_4691	616	.	35.0025	0.0328258	0.307997	327	h1SMcT0001848	12544	chr3_117835366_117835740	SpolcG0014897	chr3	117816297	117838907	12544	chr2_319431296_319431671	SlugcG0013307	chr2	319409417	319435801	12544	chr2_99209534_99210101	SnovcG0010126	chr2	99205984	99235461	12544	YES
chr1_h1	68021325	68022191	866	chr1_h1_68021325_68022191	12	putative_enhancer	partially_conserved	5' UTR	1	68001190	68023447	22258	2	h1SMcG0001852	h1SMcT0001852.1	1256	5UTR	primary_peak_4695	534	.	31.1433	0.051631	0.41041	256	h1SMcT0001852	12541	chr3_117761630_117762003	SpolcG0014895	chr3	117759165	117780228	12541
chr1_h1	68069541	68069914	373	chr1_h1_68069541_68069914	0	putative_enhancer	not_conserved	Intron (h1SMcT0001853.1/h1SMcG0001853, intron 1 of 20)	1	68035699	68071294	35596	2	h1SMcG0001853	h1SMcT0001853.1	1380	Intron	secondary_peak_4700	130	.	20.3525	0.484267	0.998883	191	h1SMcT0001853	12546
chr1_h1	68075682	68076238	556	chr1_h1_68075682_68076238	0	putative_enhancer	not_conserved	Distal Intergenic	1	68035699	68071419	35721	2	h1SMcG0001853	h1SMcT0001853.4	-4264	Distal intergenic	primary_peak_4702	333	.	26.2421	0.156955	0.791669	241	h1SMcT0001853	12546
chr1_h1	68114175	68114469	294	chr1_h1_68114175_68114469	0	putative_enhancer	not_conserved	Distal Intergenic	1	68104457	68109996	5540	2	h1SMnG0003018	h1SMnT0003018.3	-4180	Distal intergenic	secondary_peak_4705	53	.	15.3636	0.744395	0.998883	180	h1SMnT0003018
chr1_h1	68147894	68148886	992	chr1_h1_68147894_68148886	2	putative_enhancer	partially_conserved	Intron (h1SMcT0001856.1/h1SMcG0001856, intron 4 of 9)	1	68131158	68152247	21090	2	h1SMcG0001856	h1SMcT0001856.1	3361	Intron	secondary_peak_4710	18	.	26.1703	0.900129	0.998883	297	h1SMcT0001856	12548
chr1_h1	68404979	68406755	1776	chr1_h1_68404979_68406755	21	putative_enhancer	partially_conserved	Intron (h1SMcT0001859.1/h1SMcG0001859, intron 2 of 8)	1	68401044	68419628	18585	1	h1SMcG0001859	h1SMcT0001859.1	3936	Intron	primary_peak_4722	763	.	21.7424	0.0145343	0.180081	361	h1SMcT0001859	12550	chr3_111200646_111201066	SpolcG0014719	chr3	111197332	111215602	12550	chr2_318427332_318427789	SlugcG0013293	chr2	318404847	318434716	12550
chr1_h1	68418596	68420413	1817	chr1_h1_68418596_68420413	10	putative_enhancer	partially_conserved	Exon (h1SMcT0001859.1/h1SMcG0001859, exon 8 of 9)	1	68401044	68419628	18585	1	h1SMcG0001859	h1SMcT0001859.1	17553	Exon	primary_peak_4723	1000	.	38.6575	2.77484e-06	0.000323699	1300	h1SMcT0001859	12550	chr3_111214532_111216694	SpolcG0014719	chr3	111197332	111215602	12550
chr1_h1	68677530	68678028	498	chr1_h1_68677530_68678028	21	putative_enhancer	partially_conserved	5' UTR	1	68673242	68698382	25141	1	h1SMcG0001866	h1SMcT0001866.1	4289	5UTR	primary_peak_4733	1000	.	26.903	0.000148688	0.00678985	204	h1SMcT0001866	12554													chr2_100402192_100402673	SnovcG0010142	chr2	100398892	100434990	12554
chr1_h1	68681644	68682309	665	chr1_h1_68681644_68682309	30	putative_enhancer	highly_conserved	Intron (h1SMcT0001866.1/h1SMcG0001866, intron 4 of 12)	1	68673242	68698382	25141	1	h1SMcG0001866	h1SMcT0001866.1	8403	Intron	primary_peak_4734	1000	.	51.632	1.63196e-07	3.49042e-05	348	h1SMcT0001866	12554	chr3_111352693_111353179	SpolcG0014724	chr3	111347876	111366435	12554	chr2_318200008_318201087	SlugcG0013290	chr2	318166718	318217376	12554	chr2_100409817_100410466	SnovcG0010142	chr2	100398892	100434990	12554	YES
chr1_h1	68684530	68684817	287	chr1_h1_68684530_68684817	30	putative_enhancer	highly_conserved	Intron (h1SMcT0001866.1/h1SMcG0001866, intron 4 of 12)	1	68673242	68698382	25141	1	h1SMcG0001866	h1SMcT0001866.1	11289	Intron	primary_peak_4735	772	.	19.2003	0.0137572	0.173336	147	h1SMcT0001866	12554	chr3_111356051_111356447	SpolcG0014724	chr3	111347876	111366435	12554	chr2_318189526_318191266	SlugcG0013290	chr2	318166718	318217376	12554	chr2_100415074_100415494	SnovcG0010142	chr2	100398892	100434990	12554	YES
chr1_h1	68691291	68691889	598	chr1_h1_68691291_68691889	12	putative_enhancer	partially_conserved	Intron (h1SMcT0001866.1/h1SMcG0001866, intron 10 of 12)	1	68673242	68698382	25141	1	h1SMcG0001866	h1SMcT0001866.1	18050	Intron	secondary_peak_4737	147	.	16.0709	0.441112	0.998883	432	h1SMcT0001866	12554							chr3_19604268_19605694	SlugcG0016019	chr3	19546415	19634449	8214							NO
chr1_h1	68996338	68996715	377	chr1_h1_68996338_68996715	1	putative_enhancer	partially_conserved	Distal Intergenic	1	68996736	68997497	762	2	h1SMcG0001875	h1SMcT0001875.1	782	Distal intergenic	primary_peak_4751	791	.	39.8226	0.0123972	0.161803	106	h1SMcT0001875	12560
chr1_h1	69530429	69531778	1349	chr1_h1_69530429_69531778	30	putative_enhancer	highly_conserved	Exon (h1SMcT0001888.1/h1SMcG0001888, exon 4 of 6)	1	69530779	69534611	3833	2	h1SMcG0001888	h1SMcT0001888.1	2833	Exon	secondary_peak_4765	188	.	15.1471	0.351736	0.998883	486	h1SMcT0001888	12572	chr3_111696429_111697060	SpolcG0014734	chr3	111696156	111698758	12572	chr2_115233660_115234569	SlugcG0010831	chr2	115187814	115234815	12572	chr2_101123999_101124870	SnovcG0010157	chr2	101112907	101125042	12572	YES
chr1_h1	69557815	69558149	334	chr1_h1_69557815_69558149	21	putative_enhancer	partially_conserved	Intron (h1SMcT0001890.1/h1SMcG0001890, intron 5 of 11)	1	69538510	69559722	21213	2	h1SMcG0001890	h1SMcT0001890.1	1573	Intron	primary_peak_4770	498	.	24.8821	0.0630135	0.464798	195	h1SMcT0001890	12574							chr2_114914624_114915404	SlugcG0010827	chr2	114911869	114949675	12574	chr2_101068856_101069344	SnovcG0010154	chr2	101066760	101085431	12574
chr1_h1	70906112	70907224	1112	chr1_h1_70906112_70907224	30	putative_enhancer	highly_conserved	Intron (h1SMcT0001924.1/h1SMcG0001924, intron 7 of 14)	1	70897589	70915249	17661	1	h1SMcG0001924	h1SMcT0001924.1	8524	Intron	primary_peak_4804	921	.	29.1026	0.00602369	0.0983931	335	h1SMcT0001924	23665	chr3_86630180_86630599	SpolcG0014094	chr3	86624983	86640019	17164	chr2_102051687_102053386	SlugcG0010670	chr2	102033930	102089622	17164	chr2_102076051_102076437;chr2_102076853_102077045						NO
chr1_h1	70908366	70908779	413	chr1_h1_70908366_70908779	12	putative_enhancer	partially_conserved	Intron (h1SMcT0001924.1/h1SMcG0001924, intron 7 of 14)	1	70897589	70915249	17661	1	h1SMcG0001924	h1SMcT0001924.1	10778	Intron	primary_peak_4805	585	.	19.612	0.0389258	0.343954	257	h1SMcT0001924	23665							chr2_102053981_102054199	SlugcG0010670	chr2	102033930	102089622	17164							NO
chr1_h1	70909671	70909996	325	chr1_h1_70909671_70909996	12	putative_enhancer	partially_conserved	5' UTR	1	70897589	70915249	17661	1	h1SMcG0001924	h1SMcT0001924.1	12083	5UTR	secondary_peak_4806	23	.	10.1845	0.875738	0.998883	147	h1SMcT0001924	23665							chr2_102079308_102079608	SlugcG0010670	chr2	102033930	102089622	17164							NO
chr1_h1	71221701	71222092	391	chr1_h1_71221701_71222092	21	putative_enhancer	partially_conserved	Exon (h1SMcT0001931.1/h1SMcG0001931, exon 4 of 8)	1	71217980	71226460	8481	1	h1SMcG0001931	h1SMcT0001931.1	3722	Exon	primary_peak_4819	314	.	13.748	0.175295	0.839686	183	h1SMcT0001931	12605							chr2_102470946_102472327	SlugcG0010679	chr2	102465544	102492629	12605	chr2_102286211_102286654	SnovcG0010184	chr2	102279184	102299770	12605
chr1_h1	71293374	71294215	841	chr1_h1_71293374_71294215	0	putative_enhancer	not_conserved	Distal Intergenic	1	71252305	71253807	1503	2	h1SMcG0001932	h1SMcT0001932.1	-39568	Distal intergenic	primary_peak_4825	300	.	24.2582	0.189464	0.873883	241	h1SMcT0001932	12606
chr1_h1	71591365	71592242	877	chr1_h1_71591365_71592242	12	putative_enhancer	partially_conserved	Downstream (<=300bp)	1	71568811	71591132	22322	1	h1SMcG0001938	h1SMcT0001938.8	22555	Downstream <=300bp	primary_peak_4837	319	.	44.4095	0.170214	0.826964	422	h1SMcT0001938	12610
chr1_h1	71650229	71651484	1255	chr1_h1_71650229_71651484	12	putative_enhancer	partially_conserved	Exon (h1SMcT0001939.1/h1SMcG0001939, exon 9 of 16)	1	71640372	71653495	13124	1	h1SMcG0001939	h1SMcT0001939.1	9858	Exon	primary_peak_4842	508	.	26.9739	0.0597454	0.450064	78	h1SMcT0001939	12610													chr2_102785669_102786068	SnovcG0010192	chr2	102765789	102792466	12610
chr1_h1	71673996	71675274	1278	chr1_h1_71673996_71675274	0	putative_enhancer	not_conserved	Intron (h1SMcT0001940.1/h1SMcG0001940, intron 6 of 9)	1	71658774	71699320	40547	1	h1SMcG0001940	h1SMcT0001940.1	15223	Intron	primary_peak_4845	330	.	26.4224	0.160003	0.79985	937	h1SMcT0001940	12611
chr1_h1	71935647	71936309	662	chr1_h1_71935647_71936309	30	putative_enhancer	highly_conserved	Intron (h1SMcT0001951.1/h1SMcG0001951, intron 2 of 7)	1	71930069	71964562	34494	1	h1SMcG0001951	h1SMcT0001951.1	5579	Intron	primary_peak_4868	1000	.	37.3966	0.000445911	0.0152461	254	h1SMcT0001951	12622	chr3_85966839_85967322	SpolcG0014068	chr3	85944828	85973194	12622	chr2_303325061_303325708	SlugcG0013099	chr2	303315629	303388184	12622	chr2_103288139_103288566	SnovcG0010206	chr2	103280580	103325316	12622	YES
chr1_h1	71940949	71941393	444	chr1_h1_71940949_71941393	12	putative_enhancer	partially_conserved	Intron (h1SMcT0001951.1/h1SMcG0001951, intron 7 of 7)	1	71930069	71964562	34494	1	h1SMcG0001951	h1SMcT0001951.1	10881	Intron	secondary_peak_4869	239	.	18.6927	0.265588	0.998883	90	h1SMcT0001951	12622
chr1_h1	71947467	71948104	637	chr1_h1_71947467_71948104	12	putative_enhancer	partially_conserved	Intron (h1SMcT0001951.1/h1SMcG0001951, intron 7 of 7)	1	71930069	71964562	34494	1	h1SMcG0001951	h1SMcT0001951.1	17399	Intron	primary_peak_4870	1000	.	34.9287	0.000736886	0.022005	272	h1SMcT0001951	12622							chr2_303358493_303358836	SlugcG0013099	chr2	303315629	303388184	12622
chr1_h1	71960706	71962195	1489	chr1_h1_71960706_71962195	3	putative_enhancer	partially_conserved	Exon (h1SMcT0001951.2/h1SMcG0001951, exon 10 of 11)	1	71930069	71964562	34494	1	h1SMcG0001951	h1SMcT0001951.1	30638	Exon	primary_peak_4872	1000	.	31.3957	0.00142624	0.0356465	510	h1SMcT0001951	12622
chr1_h1	71987257	71988830	1573	chr1_h1_71987257_71988830	0	putative_enhancer	not_conserved	Exon (h1SMcT0001953.1/h1SMcG0001953, exon 14 of 15)	1	71987682	71999090	11409	2	h1SMcG0001953	h1SMcT0001953.1	10260	Exon	primary_peak_4874	1000	.	51.1176	7.24974e-05	0.00394533	703	h1SMcT0001953	12623
chr1_h1	72046775	72047053	278	chr1_h1_72046775_72047053	0	putative_enhancer	not_conserved	Intron (h1SMcT0001956.1/h1SMcG0001956, intron 3 of 5)	1	72039891	72058344	18454	2	h1SMcG0001956	h1SMcT0001956.1	11291	Intron	primary_peak_4880	283	.	12.5017	0.208008	0.917427	145	h1SMcT0001956	12626
chr1_h1	72047895	72049224	1329	chr1_h1_72047895_72049224	30	putative_enhancer	highly_conserved	Exon (h1SMcT0001956.1/h1SMcG0001956, exon 3 of 6)	1	72039891	72058344	18454	2	h1SMcG0001956	h1SMcT0001956.1	9120	Exon	primary_peak_4881	1000	.	52.9751	3.54137e-08	1.03105e-05	552	h1SMcT0001956	12626	chr3_85751585_85752839	SpolcG0014062	chr3	85744527	85772846	12626	chr2_303701839_303703161	SlugcG0013103	chr2	303687488	303712218	12626	chr2_103452883_103453970	SnovcG0010209	chr2	103442927	103468583	12626	YES
chr1_h1	72162937	72164961	2024	chr1_h1_72162937_72164961	30	putative_enhancer	highly_conserved	Exon (h1SMcT0001958.1/h1SMcG0001958, exon 3 of 4)	1	72157663	72164089	6427	1	h1SMcG0001958	h1SMcT0001958.1	5275	Exon	primary_peak_4883	1000	.	50.7099	2.20865e-05	0.00160623	469	h1SMcT0001958	12629	chr3_85729581_85730437	SpolcG0014060	chr3	85729304	85733053	12629	chr2_303819391_303820256	SlugcG0013105	chr2	303805149	303820345	12629	chr2_103569660_103570769	SnovcG0010211	chr2	103557069	103570865	12629	YES
chr1_h1	72248127	72248356	229	chr1_h1_72248127_72248356	21	putative_enhancer	partially_conserved	Intron (h1SMcT0001967.1/h1SMcG0001967, intron 3 of 4)	1	72245894	72254379	8486	1	h1SMcG0001967	h1SMcT0001967.1	2234	Intron	secondary_peak_4890	106	.	13.3006	0.55454	0.998883	163	h1SMcT0001967	12635	chr3_85684760_85684972	SpolcG0014055	chr3	85677045	85687433	12635	chr2_303993633_303994333	SlugcG0013110	chr2	303986542	304001236	12635
chr1_h1	72249036	72249333	297	chr1_h1_72249036_72249333	12	putative_enhancer	partially_conserved	Intron (h1SMcT0001967.1/h1SMcG0001967, intron 4 of 4)	1	72245894	72254379	8486	1	h1SMcG0001967	h1SMcT0001967.1	3143	Intron	primary_peak_4891	389	.	17.314	0.115519	0.666887	172	h1SMcT0001967	12635
chr1_h1	72251951	72252390	439	chr1_h1_72251951_72252390	3	putative_enhancer	partially_conserved	Exon (h1SMcT0001968.1/h1SMcG0001968, exon 6 of 9)	1	72245894	72254379	8486	1	h1SMcG0001967	h1SMcT0001967.1	6058	Exon	secondary_peak_4892	93	.	33.3259	0.59483	0.998883	12	h1SMcT0001967	12635
chr1_h1	72252392	72252841	449	chr1_h1_72252392_72252841	2	putative_enhancer	partially_conserved	Exon (h1SMcT0001968.1/h1SMcG0001968, exon 6 of 9)	1	72245894	72254379	8486	1	h1SMcG0001967	h1SMcT0001967.1	6499	Exon	primary_peak_4893	1000	.	33.3259	0.00159621	0.0386509	300	h1SMcT0001967	12635
chr1_h1	72792169	72792541	372	chr1_h1_72792169_72792541	30	putative_enhancer	highly_conserved	Intron (h1SMcT0001983.1/h1SMcG0001983, intron 4 of 12)	1	72777003	72797412	20410	2	h1SMcG0001983	h1SMcT0001983.1	4871	Intron	primary_peak_4921	486	.	22.5408	0.0674694	0.485639	253	h1SMcT0001983	12649
chr1_h1	72907457	72909142	1685	chr1_h1_72907457_72909142	30	putative_enhancer	highly_conserved	Intron (h1SMcT0001989.1/h1SMcG0001989, intron 4 of 5)	1	72895387	72937272	41886	1	h1SMcG0001989	h1SMcT0001989.1	12071	Intron	primary_peak_4933	1000	.	42.2182	0.000334787	0.0123339	1170	h1SMcT0001989	12656	chr3_82617121_82618685	SpolcG0014037	chr3	82528224	82630643	12656	chr2_208950659_208951215	SlugcG0011899	chr2	208841533	208980841	12656	chr2_104907593_104908043	SnovcG0010239	chr2	104817257	104927738	12656	YES
chr1_h1	72918161	72918727	566	chr1_h1_72918161_72918727	3	putative_enhancer	partially_conserved	Intron (h1SMcT0001989.1/h1SMcG0001989, intron 4 of 5)	1	72895387	72937272	41886	1	h1SMcG0001989	h1SMcT0001989.1	22775	Intron	primary_peak_4934	1000	.	33.7413	0.00272216	0.0564802	172	h1SMcT0001989	12656
chr1_h1	72933637	72934118	481	chr1_h1_72933637_72934118	21	putative_enhancer	partially_conserved	Intron (h1SMcT0001989.1/h1SMcG0001989, intron 5 of 5)	1	72895387	72937272	41886	1	h1SMcG0001989	h1SMcT0001989.1	38251	Intron	secondary_peak_4936	243	.	15.5106	0.25893	0.998883	424	h1SMcT0001989	12656							chr2_208905527_208905900	SlugcG0011899	chr2	208841533	208980841	12656	chr2_104875633_104875830	SnovcG0010239	chr2	104817257	104927738	12656
chr1_h1	72936379	72937234	855	chr1_h1_72936379_72937234	30	putative_enhancer	highly_conserved	Exon (h1SMcT0001989.1/h1SMcG0001989, exon 6 of 6)	1	72895387	72937272	41886	1	h1SMcG0001989	h1SMcT0001989.1	40993	Exon	primary_peak_4937	1000	.	36.1836	0.000223058	0.00916883	620	h1SMcT0001989	12656	chr3_82573562_82574856	SpolcG0014037	chr3	82528224	82630643	12656	chr2_208900311_208901098	SlugcG0011899	chr2	208841533	208980841	12656	chr2_104872353_104873311	SnovcG0010239	chr2	104817257	104927738	12656	YES
chr1_h1	72938905	72939246	341	chr1_h1_72938905_72939246	1	putative_enhancer	partially_conserved	Intron (h1SMcT0001989.2/h1SMcG0001989, intron 5 of 10)	1	72895387	72978413	83027	1	h1SMcG0001989	h1SMcT0001989.2	43519	Intron	secondary_peak_4938	154	.	14.4836	0.424427	0.998883	98	h1SMcT0001989	12656
chr1_h1	72948487	72948719	232	chr1_h1_72948487_72948719	11	putative_enhancer	partially_conserved	Intron (h1SMcT0001989.2/h1SMcG0001989, intron 5 of 10)	1	72895387	72978413	83027	1	h1SMcG0001989	h1SMcT0001989.2	53101	Intron	secondary_peak_4940	18	.	9.9323	0.901896	0.998883	140	h1SMcT0001989	12656
chr1_h1	72955908	72956508	600	chr1_h1_72955908_72956508	21	putative_enhancer	partially_conserved	Intron (h1SMcT0001989.2/h1SMcG0001989, intron 5 of 10)	1	72895387	72978413	83027	1	h1SMcG0001989	h1SMcT0001989.2	60522	Intron	primary_peak_4942	542	.	29.0012	0.0494505	0.39949	152	h1SMcT0001989	12656	chr3_82557647_82557876	SpolcG0014037	chr3	82528224	82630643	12656	chr2_208877595_208877842	SlugcG0011899	chr2	208841533	208980841	12656
chr1_h1	72974586	72975756	1170	chr1_h1_72974586_72975756	30	putative_enhancer	highly_conserved	Intron (h1SMcT0001989.2/h1SMcG0001989, intron 10 of 10)	1	72895387	72978413	83027	1	h1SMcG0001989	h1SMcT0001989.2	79200	Intron	primary_peak_4945	1000	.	32.3407	0.000530573	0.0173003	732	h1SMcT0001989	12656	chr3_82529728_82530165	SpolcG0014037	chr3	82528224	82630643	12656	chr2_208843800_208844340	SlugcG0011899	chr2	208841533	208980841	12656	chr2_104820056_104820605	SnovcG0010239	chr2	104817257	104927738	12656	YES
chr1_h1	72979183	72979647	464	chr1_h1_72979183_72979647	0	putative_enhancer	not_conserved	Distal Intergenic	1	72990702	73000031	9330	2	h1SMcG0001991	h1SMcT0001991.1	20384	Distal intergenic	secondary_peak_4946	135	.	14.0371	0.470514	0.998883	136	h1SMcT0001991	12657
chr1_h1	72990413	72991673	1260	chr1_h1_72990413_72991673	30	putative_enhancer	highly_conserved	Exon (h1SMcT0001991.1/h1SMcG0001991, exon 5 of 5)	1	72990702	73000031	9330	2	h1SMcG0001991	h1SMcT0001991.1	8358	Exon	primary_peak_4947	1000	.	60.6972	5.00234e-05	0.00298141	512	h1SMcT0001991	12657	chr3_82521414_82522468	SpolcG0014036	chr3	82514939	82522531	12657	chr2_208817942_208819235	SlugcG0011898	chr2	208791094	208818596	12657	chr2_104794707_104795358	SnovcG0010238	chr2	104785517	104795410	12657	YES
chr1_h1	73023290	73023711	421	chr1_h1_73023290_73023711	0	putative_enhancer	not_conserved	Intron (h1SMcT0001993.1/h1SMcG0001993, intron 5 of 7)	1	73017402	73033577	16176	2	h1SMcG0001993	h1SMcT0001993.1	9866	Intron	primary_peak_4954	634	.	29.0651	0.0296292	0.288448	162	h1SMcT0001993	12659
chr1_h1	73028713	73029024	311	chr1_h1_73028713_73029024	21	putative_enhancer	partially_conserved	Exon (h1SMcT0001993.1/h1SMcG0001993, exon 3 of 8)	1	73017402	73033577	16176	2	h1SMcG0001993	h1SMcT0001993.1	4553	Exon	primary_peak_4957	257	.	16.9322	0.240393	0.986219	162	h1SMcT0001993	12659
chr1_h1	73050103	73051424	1321	chr1_h1_73050103_73051424	30	putative_enhancer	highly_conserved	Exon (h1SMcT0001994.1/h1SMcG0001994, exon 7 of 9)	1	73044810	73079376	34567	2	h1SMcG0001994	h1SMcT0001994.1	27952	Exon	primary_peak_4960	1000	.	46.5894	5.4312e-05	0.00316573	701	h1SMcT0001994	12660	chr3_82417942_82419226	SpolcG0014034	chr3	82404192	82435316	12660	chr2_208586199_208587786	SlugcG0011896	chr2	208562275	208600895	12660	chr2_105004345_105005139	SnovcG0010242	chr2	104984261	105075060	12660	YES
chr1_h1	73070362	73070787	425	chr1_h1_73070362_73070787	0	putative_enhancer	not_conserved	Intron (h1SMcT0001994.1/h1SMcG0001994, intron 2 of 8)	1	73044810	73079376	34567	2	h1SMcG0001994	h1SMcT0001994.1	8589	Intron	secondary_peak_4963	193	.	20.8097	0.342196	0.998883	99	h1SMcT0001994	12660
chr1_h1	73075255	73075612	357	chr1_h1_73075255_73075612	0	putative_enhancer	not_conserved	Intron (h1SMcT0001994.1/h1SMcG0001994, intron 2 of 8)	1	73044810	73079376	34567	2	h1SMcG0001994	h1SMcT0001994.1	3764	Intron	primary_peak_4966	296	.	17.2368	0.192741	0.881827	130	h1SMcT0001994	12660
chr1_h1	73109025	73109549	524	chr1_h1_73109025_73109549	11	putative_enhancer	partially_conserved	Intron (h1SMcT0001995.1/h1SMcG0001995, intron 6 of 15)	1	73088647	73124901	36255	1	h1SMcG0001995	h1SMcT0001995.1	20379	Intron	secondary_peak_4972	62	.	14.5268	0.708884	0.998883	372	h1SMcT0001995	12661							chr2_208481432_208482324	SlugcG0011895	chr2	208456152	208533523	12661
chr1_h1	73122064	73122551	487	chr1_h1_73122064_73122551	21	putative_enhancer	partially_conserved	Intron (h1SMcT0001995.1/h1SMcG0001995, intron 15 of 15)	1	73088647	73124901	36255	1	h1SMcG0001995	h1SMcT0001995.1	33418	Intron	primary_peak_4975	766	.	26.8895	0.0142435	0.177589	299	h1SMcT0001995	12661	chr3_82331067_82331359	SpolcG0014033	chr3	82329553	82390634	12661
chr1_h1	73142123	73143600	1477	chr1_h1_73142123_73143600	30	putative_enhancer	highly_conserved	Exon (h1SMcT0001997.1/h1SMcG0001997, exon 11 of 11)	1	73142207	73162788	20582	2	h1SMcG0001997	h1SMcT0001997.1	19188	Exon	primary_peak_4978	259	.	18.2984	0.237719	0.981263	1037	h1SMcT0001997	12663	chr3_82320406_82321253	SpolcG0014030	chr3	82295330	82320512	12663	chr2_208438978_208439321	SlugcG0011892	chr2	208381324	208439953	18541	chr2_105242317_105242750;chr2_105242750_105243119						NO
chr1_h1	73284244	73284546	302	chr1_h1_73284244_73284546	21	putative_enhancer	partially_conserved	Exon (h1SMcT0002003.1/h1SMcG0002003, exon 2 of 23)	1	73280785	73323545	42761	1	h1SMcG0002003	h1SMcT0002003.1	3460	Exon	primary_peak_4994	298	.	20.1037	0.190924	0.877352	54	h1SMcT0002003	12667	chr3_82194152_82194411	SpolcG0014026	chr3	82154062	82217590	12667	chr2_417655808_417656094	SlugcG0014626	chr2	417648709	417758344	12667
chr1_h1	73434994	73436791	1797	chr1_h1_73434994_73436791	30	putative_enhancer	highly_conserved	Exon (h1SMcT0002005.1/h1SMcG0002005, exon 15 of 19)	1	73435181	73452330	17150	2	h1SMcG0002005	h1SMcT0002005.1	15539	Exon	primary_peak_4997	264	.	18.6977	0.230271	0.966069	1479	h1SMcT0002005	12669	chr3_82119328_82121009;chr3_82121009_82122043						chr2_417885047_417887470	SlugcG0014628	chr2	417886015	417918684	12669	chr2_121549456_121550546	SnovcG0010462	chr2	121549770	121573115	12669
chr1_h1	73551264	73552042	778	chr1_h1_73551264_73552042	0	putative_enhancer	not_conserved	Intron (h1SMcT0002009.1/h1SMcG0002009, intron 3 of 11)	1	73547099	73553356	6258	2	h1SMcG0002009	h1SMcT0002009.1	1314	Intron	primary_peak_5005	483	.	39.4538	0.0683611	0.489538	182	h1SMcT0002009	12673
chr1_h1	73566196	73566414	218	chr1_h1_73566196_73566414	0	putative_enhancer	not_conserved	Distal Intergenic	1	73547099	73553356	6258	2	h1SMcG0002009	h1SMcT0002009.1	-12841	Distal intergenic	secondary_peak_5007	54	.	17.0643	0.738675	0.998883	136	h1SMcT0002009	12673
chr1_h1	73584523	73585379	856	chr1_h1_73584523_73585379	21	putative_enhancer	partially_conserved	Promoter (<=1kb)	1	73566813	73585136	18324	2	h1SMcG0002010	h1SMcT0002010.1	0	<1kb TSS	primary_peak_5008	1000	.	56.0699	0.000999446	0.0275351	600	h1SMcT0002010	12674
chr1_h1	73814150	73814723	573	chr1_h1_73814150_73814723	30	putative_enhancer	highly_conserved	Exon (h1SMcT0002016.1/h1SMcG0002016, exon 4 of 21)	1	73810836	73837219	26384	1	h1SMcG0002016	h1SMcT0002016.1	3315	Exon	secondary_peak_5017	120	.	12.8092	0.512866	0.998883	510	h1SMcT0002016	12679							chr2_419055031_419055815	SlugcG0014645	chr2	419047105	419117750	12679	chr2_122521312_122522377	SnovcG0010478	chr2	122507027	122576282	12679
chr1_h1	73892563	73893306	743	chr1_h1_73892563_73893306	21	putative_enhancer	partially_conserved	Exon (h1SMcT0002019.1/h1SMcG0002019, exon 20 of 20)	1	73892830	73904207	11378	2	h1SMcG0002019	h1SMcT0002019.1	10901	Exon	primary_peak_5024	761	.	20.7474	0.0146802	0.1813	402	h1SMcT0002019	12683							chr2_419315168_419317186	SlugcG0014648	chr2	419315619	419334516	12683	chr2_122689945_122690470	SnovcG0010481	chr2	122689909	122705179	12683
chr1_h1	74541494	74542135	641	chr1_h1_74541494_74542135	30	putative_enhancer	highly_conserved	Promoter (1-2kb)	1	74543644	74545765	2122	1	h1SMcG0002042	h1SMcT0002042.1	-1509	1-2kb TSS	primary_peak_5059	1000	.	47.8707	1.62411e-05	0.00126536	293	h1SMcT0002042	12705	chr3_81125575_81126461	SpolcG0013993	chr3	81116005	81119167	12705	chr2_420824495_420825233	SlugcG0014672	chr2	420834191	420836185	12706	chr2_123799651_123800438	SnovcG0010507	chr2	123807841	123811489	12705	NO
chr1_h1	74570975	74571976	1001	chr1_h1_74570975_74571976	30	putative_enhancer	highly_conserved	Distal Intergenic	1	74579723	74581734	2012	2	h1SMcG0002043	h1SMcT0002043.1	9758	Distal intergenic	primary_peak_5061	1000	.	64.381	0.000184652	0.00796598	455	h1SMcT0002043	12706	chr3_81111991_81112277	SpolcG0013993	chr3	81116005	81119167	12705	chr2_420794988_420795820	SlugcG0014671	chr2	420805275	420810235	12705	chr2_123829130_123829596	SnovcG0010508	chr2	123830759	123832773	12706	NO
chr1_h1	74858435	74858922	487	chr1_h1_74858435_74858922	20	putative_enhancer	partially_conserved	Exon (h1SMcT0002051.2/h1SMcG0002051, exon 9 of 10)	1	74857765	74862876	5112	2	h1SMcG0002051	h1SMcT0002051.1	3954	Exon	primary_peak_5073	796	.	21.0794	0.0120947	0.159179	275	h1SMcT0002051	12712													chr2_124012809_124013977	SnovcG0010513	chr2	124012105	124021972	12712
chr1_h1	74905656	74906559	903	chr1_h1_74905656_74906559	20	putative_enhancer	partially_conserved	Distal Intergenic	1	74897987	74899697	1711	2	h1SMcG0002053	h1SMcT0002053.2	-5960	Distal intergenic	primary_peak_5077	1000	.	61.1438	8.12026e-05	0.00429584	428	h1SMcT0002053	12714							chr2_421088645_421089768	SlugcG0014678	chr2	421066135	421071230	12714	chr2_124077120_124077844	SnovcG0010515	chr2	124082153	124083942	12715	NO
chr1_h1	74919528	74920082	554	chr1_h1_74919528_74920082	21	putative_enhancer	partially_conserved	Exon (h1SMcT0002054.1/h1SMcG0002054, exon 1 of 1)	1	74917628	74919720	2093	1	h1SMcG0002054	h1SMcT0002054.1	1901	Exon	primary_peak_5078	920	.	43.7344	0.00608698	0.0991069	275	h1SMcT0002054	12715							chr2_421124698_421124934	SlugcG0014679	chr2	421122182	421123953	12715	chr2_124084684_124085105	SnovcG0010515	chr2	124082153	124083942	12715
chr1_h1	74960543	74962176	1633	chr1_h1_74960543_74962176	0	putative_enhancer	not_conserved	Promoter (<=1kb)	1	74961776	74962950	1175	1	h1SMnG0003320	h1SMnT0003320.1	0	<1kb TSS	secondary_peak_5080	125	.	45.2854	0.49934	0.998883	1110	h1SMnT0003320
chr1_h1	74962176	74963108	932	chr1_h1_74962176_74963108	0	putative_enhancer	not_conserved	Exon (h1SMnT0003320.1/h1SMnG0003320, exon 1 of 1)	1	74961776	74962950	1175	1	h1SMnG0003320	h1SMnT0003320.1	401	Exon	secondary_peak_5081	170	.	45.2854	0.387662	0.998883	477	h1SMnT0003320
chr1_h1	74965739	74966476	737	chr1_h1_74965739_74966476	30	putative_enhancer	highly_conserved	Exon (h1SMcT0002056.1/h1SMcG0002056, exon 6 of 6)	1	74966352	74972503	6152	2	h1SMcG0002056	h1SMcT0002056.1	6027	Exon	primary_peak_5082	549	.	23.341	0.0473925	0.388788	566	h1SMcT0002056	12717	chr3_80829567_80830742	SpolcG0013981	chr3	80825627	80829787	12717
chr1_h1	75032099	75032632	533	chr1_h1_75032099_75032632	21	putative_enhancer	partially_conserved	Distal Intergenic	1	75035412	75043364	7953	2	h1SMcG0002059	h1SMcT0002059.1	10732	Distal intergenic	primary_peak_5089	972	.	25.3268	0.00454082	0.0809827	266	h1SMcT0002059	12719							chr2_421373310_421374388	SlugcG0014685	chr2	421365052	421368745	12716	chr2_124393609_124394324	SnovcG0010519	chr2	124338220	124385162	12716	NO
chr1_h1	75111258	75111533	275	chr1_h1_75111258_75111533	12	putative_enhancer	partially_conserved	Exon (h1SMnT0003333.1/h1SMnG0003333, exon 3 of 4)	1	75090039	75132955	42917	1	h1SMcG0002061	h1SMcT0002061.1	21220	Exon	secondary_peak_5096	41	.	8.72746	0.796021	0.998883	134	h1SMcT0002061	12720							chr2_421482291_421482546	SlugcG0014687	chr2	421459828	421519758	12720
chr1_h1	75113966	75114811	845	chr1_h1_75113966_75114811	30	putative_enhancer	highly_conserved	Exon (h1SMcT0002061.2/h1SMcG0002061, exon 4 of 9)	1	75090039	75132955	42917	1	h1SMcG0002061	h1SMcT0002061.1	23928	Exon	primary_peak_5097	1000	.	52.404	1.61614e-05	0.00125972	419	h1SMcT0002061	12720	chr3_80690305_80691129	SpolcG0013973	chr3	80679618	80707427	12720	chr2_421487447_421488166	SlugcG0014687	chr2	421459828	421519758	12720	chr2_124492364_124493155	SnovcG0010521	chr2	124485115	124516199	12720	YES
chr1_h1	75120645	75121346	701	chr1_h1_75120645_75121346	1	putative_enhancer	partially_conserved	Intron (h1SMcT0002061.1/h1SMcG0002061, intron 4 of 7)	1	75090039	75132955	42917	1	h1SMcG0002061	h1SMcT0002061.1	30607	Intron	primary_peak_5098	1000	.	42.7136	0.00242815	0.0520983	335	h1SMcT0002061	12720
chr1_h1	75217935	75218629	694	chr1_h1_75217935_75218629	30	putative_enhancer	highly_conserved	5' UTR	1	75213885	75225419	11535	2	h1SMcG0002064	h1SMcT0002064.1	6790	5UTR	primary_peak_5106	1000	.	42.1882	5.88407e-07	9.65156e-05	393	h1SMcT0002064	12723	chr3_80569200_80570072	SpolcG0013970	chr3	80557714	80573982	12724	chr2_421726190_421726898	SlugcG0014689	chr2	421721810	421745972	12724	chr2_124636469_124637109	SnovcG0010524	chr2	124631671	124652700	12724	NO
chr1_h1	75224505	75224923	418	chr1_h1_75224505_75224923	30	putative_enhancer	highly_conserved	Intron (h1SMcT0002065.10/h1SMcG0002065, intron 7 of 8)	1	75213885	75225419	11535	2	h1SMcG0002064	h1SMcT0002064.1	496	Intron	primary_peak_5107	1000	.	39.9046	5.47755e-05	0.0031852	142	h1SMcT0002064	12723	chr3_80563725_80564117	SpolcG0013970	chr3	80557714	80573982	12724	chr2_421732144_421733214	SlugcG0014689	chr2	421721810	421745972	12724	chr2_124643764_124644966	SnovcG0010524	chr2	124631671	124652700	12724	NO
chr1_h1	75229742	75230394	652	chr1_h1_75229742_75230394	20	putative_enhancer	partially_conserved	Distal Intergenic	1	75213885	75225419	11535	2	h1SMcG0002064	h1SMcT0002064.1	-4324	Distal intergenic	primary_peak_5108	1000	.	43.0254	0.000246911	0.0098952	281	h1SMcT0002064	12723	chr3_80553319_80553906	SpolcG0013969	chr3	80548913	80549326	30045	chr2_421749335_421750027	SlugcG0014690	chr2	421774927	421775336	19070							NO
chr1_h1	75464572	75465127	555	chr1_h1_75464572_75465127	30	putative_enhancer	highly_conserved	Intron (h1SMcT0002071.1/h1SMcG0002071, intron 18 of 19)	1	75464101	75478607	14507	2	h1SMcG0002071	h1SMcT0002071.1	13480	Intron	primary_peak_5115	1000	.	62.7884	5.54311e-05	0.00321463	214	h1SMcT0002071	12728	chr3_80506670_80507461	SpolcG0013966	chr3	80480342	80509615	12728	chr2_421919538_421920005	SlugcG0014696	chr2	421915927	421955875	12728	chr2_124725817_124726507	SnovcG0010528	chr2	124721623	124751620	12728	YES
chr1_h1	75589292	75589629	337	chr1_h1_75589292_75589629	12	putative_enhancer	partially_conserved	Distal Intergenic	1	75598991	75599887	897	2	h1SMcG0002074	h1SMcT0002074.1	10258	Distal intergenic	secondary_peak_5120	183	.	13.5089	0.361163	0.998883	109	h1SMcT0002074	12731													chr2_124837952_124838200	SnovcG0010531	chr2	124875052	124876090	12731
chr1_h1	75591221	75591868	647	chr1_h1_75591221_75591868	30	putative_enhancer	highly_conserved	Distal Intergenic	1	75598991	75599887	897	2	h1SMcG0002074	h1SMcT0002074.1	8019	Distal intergenic	primary_peak_5121	1000	.	44.5208	0.000194588	0.00828113	284	h1SMcT0002074	12731	chr3_80439253_80439692	SpolcG0013963	chr3	80448822	80449594	12730	chr2_422199496_422200072	SlugcG0014700	chr2	422180968	422181963	12730	chr2_124845465_124845994	SnovcG0010531	chr2	124875052	124876090	12731	NO
chr1_h1	75595511	75596097	586	chr1_h1_75595511_75596097	21	putative_enhancer	partially_conserved	Distal Intergenic	1	75598991	75599887	897	2	h1SMcG0002074	h1SMcT0002074.1	3790	Distal intergenic	primary_peak_5122	968	.	28.6771	0.00464494	0.0822343	384	h1SMcT0002074	12731							chr2_422209749_422210242	SlugcG0014700	chr2	422180968	422181963	12730	chr2_124853334_124853803	SnovcG0010531	chr2	124875052	124876090	12731	NO
chr1_h1	75748027	75748688	661	chr1_h1_75748027_75748688	30	putative_enhancer	highly_conserved	Distal Intergenic	1	75738762	75740012	1251	1	h1SMcG0002078	h1SMcT0002078.1	9266	Distal intergenic	primary_peak_5132	876	.	31.6279	0.00772742	0.116567	491	h1SMcT0002078	12735	chr3_80377898_80378862	SpolcG0013960	chr3	80388049	80389427	12735	chr2_422321602_422322602	SlugcG0014702	chr2	422308715	422310155	12735	chr2_124981897_124982638	SnovcG0010533	chr2	124966573	124967957	12735	YES
chr1_h1	75750857	75751388	531	chr1_h1_75750857_75751388	21	putative_enhancer	partially_conserved	Distal Intergenic	1	75738762	75740012	1251	1	h1SMcG0002078	h1SMcT0002078.1	12096	Distal intergenic	primary_peak_5133	762	.	31.0567	0.0146178	0.180771	192	h1SMcT0002078	12735							chr2_422341089_422341532	SlugcG0014702	chr2	422308715	422310155	12735
chr1_h1	76045965	76046607	642	chr1_h1_76045965_76046607	21	putative_enhancer	partially_conserved	Exon (h1SMcT0002086.1/h1SMcG0002086, exon 5 of 9)	1	76037618	76059059	21442	1	h1SMcG0002086	h1SMcT0002086.1	8348	Exon	primary_peak_5152	465	.	30.6098	0.0754727	0.519773	302	h1SMcT0002086	12743							chr2_422878696_422879280	SlugcG0014709	chr2	422869626	422903237	12743	chr2_125429972_125430236	SnovcG0010541	chr2	125417588	125442109	12743
chr1_h1	76059166	76060033	867	chr1_h1_76059166_76060033	30	putative_enhancer	highly_conserved	Downstream (<=300bp)	1	76076430	76077353	924	2	h1SMcG0002087	h1SMcT0002087.1	17320	Downstream <=300bp	primary_peak_5153	1000	.	69.2637	1.27077e-05	0.00104846	333	h1SMcT0002087	12745	chr3_80247974_80248688	SpolcG0013953	chr3	80232378	80261082	12743	chr2_422903354_422904118	SlugcG0014710	chr2	422913676	422914555	12745	chr2_125442295_125443278	SnovcG0010542	chr2	125451745	125452647	12745	NO
chr1_h1	76195514	76195812	298	chr1_h1_76195514_76195812	1	putative_enhancer	partially_conserved	Intron (h1SMcT0002090.1/h1SMcG0002090, intron 1 of 1)	1	76180241	76196890	16650	2	h1SMcG0002090	h1SMcT0002090.1	1078	Intron	primary_peak_5157	281	.	25.3294	0.209984	0.921849	162	h1SMcT0002090	12747
chr1_h1	76344159	76344385	226	chr1_h1_76344159_76344385	21	putative_enhancer	partially_conserved	Distal Intergenic	1	76336997	76339146	2150	2	h1SMnG0003390	h1SMnT0003390.1	-5014	Distal intergenic	primary_peak_5167	404	.	21.9727	0.1063	0.635755	133	h1SMnT0003390		chr3_80080359_80080613	SpolcG0013948	chr3	80088498	80091501	12750							chr2_125952590_125952778	SnovcG0010547	chr2	125916855	125922506	12750
chr1_h1	76347475	76347930	455	chr1_h1_76347475_76347930	2	putative_enhancer	partially_conserved	Intron (h1SMcT0002094.1/h1SMcG0002094, intron 1 of 1)	1	76345066	76351000	5935	2	h1SMcG0002094	h1SMcT0002094.1	3070	Intron	primary_peak_5168	1000	.	29.4945	0.00383695	0.0718829	155	h1SMcT0002094	12751
chr1_h1	76436896	76438283	1387	chr1_h1_76436896_76438283	0	putative_enhancer	not_conserved	Intron (h1SMcT0002097.1/h1SMcG0002097, intron 10 of 10)	1	76419300	76438587	19288	1	h1SMcG0002097	h1SMcT0002097.1	17597	Intron	secondary_peak_5179	3	.	31.6849	0.981469	0.998883	842	h1SMcT0002097	12754
chr1_h1	76438364	76439809	1445	chr1_h1_76438364_76439809	0	putative_enhancer	not_conserved	Exon (h1SMcT0002097.1/h1SMcG0002097, exon 11 of 11)	1	76419300	76438587	19288	1	h1SMcG0002097	h1SMcT0002097.1	19065	Exon	secondary_peak_5180	190	.	31.6849	0.347004	0.998883	622	h1SMcT0002097	12754
chr1_h1	76450129	76451149	1020	chr1_h1_76450129_76451149	2	putative_enhancer	partially_conserved	Exon (h1SMcT0002098.1/h1SMcG0002098, exon 1 of 1)	1	76449710	76450612	903	1	h1SMcG0002098	h1SMcT0002098.1	420	Exon	secondary_peak_5181	125	.	14.3125	0.498637	0.998883	909	h1SMcT0002098	12745
chr1_h1	76627984	76628728	744	chr1_h1_76627984_76628728	30	putative_enhancer	highly_conserved	Distal Intergenic	1	76621869	76623017	1149	1	h1SMcG0002104	h1SMcT0002104.1	6116	Distal intergenic	primary_peak_5192	1000	.	67.0328	0.000275252	0.0107286	333	h1SMcT0002104	17776	chr3_79915514_79915943	SpolcG0013942	chr3	79910047	79936283	17776	chr2_423555909_423556410	SlugcG0014723	chr2	423508558	423551302	12755							NO
chr1_h1	76795194	76795566	372	chr1_h1_76795194_76795566	0	putative_enhancer	not_conserved	Distal Intergenic	1	76773951	76783499	9549	1	h1SMcG0002107	h1SMcT0002107.3	21244	Distal intergenic	secondary_peak_5198	18	.	8.4354	0.900065	0.998883	250	h1SMcT0002107	12743
chr1_h1	76796869	76797304	435	chr1_h1_76796869_76797304	30	putative_enhancer	highly_conserved	Exon (h1SMcT0002108.1/h1SMcG0002108, exon 15 of 15)	1	76797092	76831104	34013	2	h1SMcG0002108	h1SMcT0002108.1	33800	Exon	secondary_peak_5199	180	.	12.5111	0.367798	0.998883	224	h1SMcT0002108	12760	chr3_79782554_79783420	SpolcG0013936	chr3	79750573	79783021	12760	chr2_423979143_423980460	SlugcG0014730	chr2	423979998	424030981	12760	chr2_126683031_126683796	SnovcG0010558	chr2	126683192	126730410	12760	YES
chr1_h1	76799748	76800260	512	chr1_h1_76799748_76800260	30	putative_enhancer	highly_conserved	Exon (h1SMcT0002108.1/h1SMcG0002108, exon 12 of 15)	1	76797092	76831104	34013	2	h1SMcG0002108	h1SMcT0002108.1	30844	Exon	primary_peak_5200	1000	.	36.559	1.11375e-05	0.000947536	195	h1SMcT0002108	12760	chr3_79779542_79779851	SpolcG0013936	chr3	79750573	79783021	12760	chr2_423986187_423986863	SlugcG0014730	chr2	423979998	424030981	12760	chr2_126692225_126692814	SnovcG0010558	chr2	126683192	126730410	12760	YES
chr1_h1	76802964	76803195	231	chr1_h1_76802964_76803195	21	putative_enhancer	partially_conserved	Intron (h1SMcT0002108.1/h1SMcG0002108, intron 10 of 14)	1	76797092	76831104	34013	2	h1SMcG0002108	h1SMcT0002108.1	27909	Intron	secondary_peak_5201	45	.	7.80984	0.779145	0.998883	112	h1SMcT0002108	12760	chr3_79775718_79775928	SpolcG0013936	chr3	79750573	79783021	12760	chr2_423991815_423992140	SlugcG0014730	chr2	423979998	424030981	12760
chr1_h1	76808046	76808264	218	chr1_h1_76808046_76808264	30	putative_enhancer	highly_conserved	Intron (h1SMcT0002108.1/h1SMcG0002108, intron 8 of 14)	1	76797092	76831104	34013	2	h1SMcG0002108	h1SMcT0002108.1	22840	Intron	primary_peak_5202	300	.	14.0988	0.188648	0.871957	83	h1SMcT0002108	12760	chr3_79771053_79771331	SpolcG0013936	chr3	79750573	79783021	12760	chr2_423995594_423996029	SlugcG0014730	chr2	423979998	424030981	12760	chr2_126702002_126702305	SnovcG0010558	chr2	126683192	126730410	12760	YES
chr1_h1	76809651	76810212	561	chr1_h1_76809651_76810212	30	putative_enhancer	highly_conserved	Intron (h1SMcT0002108.1/h1SMcG0002108, intron 8 of 14)	1	76797092	76831104	34013	2	h1SMcG0002108	h1SMcT0002108.1	20892	Intron	primary_peak_5203	1000	.	39.016	5.45197e-05	0.00317569	216	h1SMcT0002108	12760	chr3_79769205_79769772	SpolcG0013936	chr3	79750573	79783021	12760	chr2_423997325_423998088	SlugcG0014730	chr2	423979998	424030981	12760	chr2_126703445_126704211	SnovcG0010558	chr2	126683192	126730410	12760	YES
chr1_h1	76817214	76817758	544	chr1_h1_76817214_76817758	3	putative_enhancer	partially_conserved	Exon (h1SMcT0002108.1/h1SMcG0002108, exon 7 of 15)	1	76797092	76831104	34013	2	h1SMcG0002108	h1SMcT0002108.1	13346	Exon	primary_peak_5204	434	.	14.1197	0.0898302	0.577207	148	h1SMcT0002108	12760
chr1_h1	76818188	76819098	910	chr1_h1_76818188_76819098	30	putative_enhancer	highly_conserved	Intron (h1SMcT0002108.1/h1SMcG0002108, intron 6 of 14)	1	76797092	76831104	34013	2	h1SMcG0002108	h1SMcT0002108.1	12006	Intron	primary_peak_5205	1000	.	41.2244	9.28827e-07	0.000137775	457	h1SMcT0002108	12760	chr3_79762624_79763580	SpolcG0013936	chr3	79750573	79783021	12760	chr2_424010273_424011141	SlugcG0014730	chr2	423979998	424030981	12760	chr2_126713705_126714687	SnovcG0010558	chr2	126683192	126730410	12760	YES
chr1_h1	76826159	76826488	329	chr1_h1_76826159_76826488	30	putative_enhancer	highly_conserved	Exon (h1SMcT0002108.1/h1SMcG0002108, exon 5 of 15)	1	76797092	76831104	34013	2	h1SMcG0002108	h1SMcT0002108.1	4616	Exon	secondary_peak_5206	162	.	13.5546	0.406094	0.998883	137	h1SMcT0002108	12760	chr3_79755549_79755905	SpolcG0013936	chr3	79750573	79783021	12760	chr2_424024216_424024621	SlugcG0014730	chr2	423979998	424030981	12760	chr2_126720527_126720981	SnovcG0010558	chr2	126683192	126730410	12760	YES
chr1_h1	76827977	76828372	395	chr1_h1_76827977_76828372	21	putative_enhancer	partially_conserved	Intron (h1SMcT0002108.1/h1SMcG0002108, intron 4 of 14)	1	76797092	76831104	34013	2	h1SMcG0002108	h1SMcT0002108.1	2732	Intron	primary_peak_5207	537	.	19.627	0.0507917	0.406263	241	h1SMcT0002108	12760							chr2_424026457_424026658	SlugcG0014730	chr2	423979998	424030981	12760	chr2_126724820_126725115	SnovcG0010558	chr2	126683192	126730410	12760
chr1_h1	76884400	76885423	1023	chr1_h1_76884400_76885423	30	putative_enhancer	highly_conserved	Distal Intergenic	1	76880563	76881562	1000	1	h1SMcG0002113	h1SMcT0002113.4	3838	Distal intergenic	primary_peak_5212	1000	.	79.3189	1.14874e-05	0.000970278	567	h1SMcT0002113	12764	chr3_79678423_79679052	SpolcG0013931	chr3	79671782	79672628	17821	chr2_424116095_424116804	SlugcG0014734	chr2	424112494	424113409	12764	chr2_126922186_126922979	SnovcG0010562	chr2	126944791	126946568	17821	NO
chr1_h1	77069871	77070321	450	chr1_h1_77069871_77070321	0	putative_enhancer	not_conserved	Distal Intergenic	1	77037110	77038996	1887	1	h1SMcG0002118	h1SMcT0002118.1	32762	Distal intergenic	secondary_peak_5221	86	.	23.8254	0.619399	0.998883	396	h1SMcT0002118	12768
chr1_h1	77202235	77203618	1383	chr1_h1_77202235_77203618	30	putative_enhancer	highly_conserved	Exon (h1SMcT0002123.1/h1SMcG0002123, exon 12 of 12)	1	77202916	77225855	22940	2	h1SMcG0002123	h1SMcT0002123.1	22237	Exon	primary_peak_5228	1000	.	46.2188	4.44819e-05	0.00272877	709	h1SMcT0002123	12771	chr3_79600661_79601979	SpolcG0013924	chr3	79584519	79601675	12771	chr2_424527914_424529745	SlugcG0014741	chr2	424528902	424575449	12771	chr2_127267571_127268459	SnovcG0010569	chr2	127267661	127309519	12771	YES
chr1_h1	77208373	77208602	229	chr1_h1_77208373_77208602	12	putative_enhancer	partially_conserved	Intron (h1SMcT0002123.1/h1SMcG0002123, intron 9 of 11)	1	77202916	77225855	22940	2	h1SMcG0002123	h1SMcT0002123.1	17253	Intron	secondary_peak_5230	135	.	15.0619	0.472461	0.998883	83	h1SMcT0002123	12771
chr1_h1	77218199	77218766	567	chr1_h1_77218199_77218766	12	putative_enhancer	partially_conserved	Intron (h1SMcT0002123.1/h1SMcG0002123, intron 4 of 11)	1	77202916	77225855	22940	2	h1SMcG0002123	h1SMcT0002123.1	7089	Intron	primary_peak_5232	1000	.	39.2107	4.86674e-05	0.00291828	409	h1SMcT0002123	12771	chr3_79589388_79589638	SpolcG0013924	chr3	79584519	79601675	12771
chr1_h1	77222145	77222902	757	chr1_h1_77222145_77222902	30	putative_enhancer	highly_conserved	Exon (h1SMcT0002123.1/h1SMcG0002123, exon 4 of 12)	1	77202916	77225855	22940	2	h1SMcG0002123	h1SMcT0002123.1	2953	Exon	primary_peak_5233	1000	.	52.3102	2.12456e-06	0.000263102	370	h1SMcT0002123	12771	chr3_79587361_79587995	SpolcG0013924	chr3	79584519	79601675	12771	chr2_424567275_424568332	SlugcG0014741	chr2	424528902	424575449	12771	chr2_127302068_127303168	SnovcG0010569	chr2	127267661	127309519	12771	YES
chr1_h1	77230726	77230998	272	chr1_h1_77230726_77230998	0	putative_enhancer	not_conserved	Distal Intergenic	1	77202916	77225855	22940	2	h1SMcG0002123	h1SMcT0002123.2	-4872	Distal intergenic	secondary_peak_5236	17	.	16.1041	0.906036	0.998883	178	h1SMcT0002123	12771
chr1_h1	77460026	77460845	819	chr1_h1_77460026_77460845	1	putative_enhancer	partially_conserved	Exon (h1SMcT0002129.1/h1SMcG0002129, exon 5 of 12)	1	77457883	77472244	14362	1	h1SMcG0002129	h1SMcT0002129.1	2144	Exon	primary_peak_5248	1000	.	35.9512	0.00243638	0.0522064	478	h1SMcT0002129	12775
chr1_h1	77464770	77465575	805	chr1_h1_77464770_77465575	21	putative_enhancer	partially_conserved	Exon (h1SMcT0002129.1/h1SMcG0002129, exon 7 of 12)	1	77457883	77472244	14362	1	h1SMcG0002129	h1SMcT0002129.1	6888	Exon	primary_peak_5249	1000	.	36.1687	0.00295135	0.0597303	448	h1SMcT0002129	12775	chr3_79416219_79417247	SpolcG0013918	chr3	79408893	79425549	12775							chr2_127583693_127584360	SnovcG0010573	chr2	127566212	127598087	12775
chr1_h1	77472037	77473208	1171	chr1_h1_77472037_77473208	10	putative_enhancer	partially_conserved	Exon (h1SMcT0002129.1/h1SMcG0002129, exon 12 of 12)	1	77457883	77472244	14362	1	h1SMcG0002129	h1SMcT0002129.1	14155	Exon	primary_peak_5250	1000	.	41.5194	0.000921012	0.025971	406	h1SMcT0002129	12775	chr3_79425652_79426568	SpolcG0013919	chr3	79428309	79429148	12745													NO
chr1_h1	77585239	77585682	443	chr1_h1_77585239_77585682	3	putative_enhancer	partially_conserved	Exon (h1SMnT0003450.1/h1SMnG0003450, exon 2 of 2)	1	77585005	77585431	427	1	h1SMnG0003450	h1SMnT0003450.1	235	Exon	secondary_peak_5253	8	.	8.24192	0.95553	0.998883	137	h1SMnT0003450
chr1_h1	77612413	77613777	1364	chr1_h1_77612413_77613777	30	putative_enhancer	highly_conserved	Promoter (<=1kb)	1	77611173	77613021	1849	2	h1SMcG0002133	h1SMcT0002133.1	0	<1kb TSS	primary_peak_5254	1000	.	31.4684	0.000176243	0.00768803	1077	h1SMcT0002133	12778	chr3_79349073_79350850	SpolcG0013914	chr3	79349967	79351703	12778	chr2_425601432_425603579	SlugcG0014757	chr2	425600291	425602188	12778	chr2_128066937_128067610;chr2_128068059_128069088
chr1_h1	77615544	77616062	518	chr1_h1_77615544_77616062	30	putative_enhancer	highly_conserved	Intron (h1SMcT0002134.1/h1SMcG0002134, intron 6 of 8)	1	77613212	77633095	19884	2	h1SMcG0002134	h1SMcT0002134.1	17033	Intron	primary_peak_5255	703	.	18.6271	0.0202677	0.22505	330	h1SMcT0002134	12779	chr3_79343450_79344691	SpolcG0013913	chr3	79310079	79349671	12779	chr2_425608032_425609564	SlugcG0014758	chr2	425602532	425648457	12779	chr2_128075115_128076496	SnovcG0010582	chr2	128067918	128107245	12779	YES
chr1_h1	77747234	77748030	796	chr1_h1_77747234_77748030	30	putative_enhancer	highly_conserved	Intron (h1SMcT0002139.1/h1SMcG0002139, intron 3 of 8)	1	77741146	77763733	22588	1	h1SMcG0002139	h1SMcT0002139.1	6089	Intron	primary_peak_5269	448	.	20.5434	0.0831195	0.551223	272	h1SMcT0002139	12783	chr3_79282552_79283043	SpolcG0013911	chr3	79269822	79288745	12783	chr2_425771347_425772385	SlugcG0014760	chr2	425741625	425797957	12783	chr2_128134620_128135561	SnovcG0010584	chr2	128128585	128160430	12783	YES
chr1_h1	77760026	77760716	690	chr1_h1_77760026_77760716	30	putative_enhancer	highly_conserved	Exon (h1SMcT0002139.1/h1SMcG0002139, exon 5 of 9)	1	77741146	77763733	22588	1	h1SMcG0002139	h1SMcT0002139.1	18881	Exon	primary_peak_5272	1000	.	26.0267	0.00104331	0.0283822	297	h1SMcT0002139	12783	chr3_79272291_79272705	SpolcG0013911	chr3	79269822	79288745	12783	chr2_425789437_425790539	SlugcG0014760	chr2	425741625	425797957	12783	chr2_128155565_128156091	SnovcG0010584	chr2	128128585	128160430	12783	YES
chr1_h1	77764295	77764976	681	chr1_h1_77764295_77764976	0	putative_enhancer	not_conserved	Downstream (<=300bp)	1	77742154	77763733	21580	1	h1SMcG0002139	h1SMcT0002139.8	22142	Downstream <=300bp	secondary_peak_5273	219	.	14.7905	0.295577	0.998883	388	h1SMcT0002139	12783
chr1_h1	77902134	77903758	1624	chr1_h1_77902134_77903758	30	putative_enhancer	highly_conserved	Exon (h1SMcT0002143.1/h1SMcG0002143, exon 7 of 7)	1	77894534	77902868	8335	1	h1SMcG0002143	h1SMcT0002143.1	7601	Exon	primary_peak_5285	1000	.	48.4161	7.61898e-06	0.00070558	998	h1SMcT0002143	12786	chr3_79202892_79204588	SpolcG0013909	chr3	79203417	79212632	12786							chr2_128334883_128336538	SnovcG0010586	chr2	128328039	128336011	12786
chr1_h1	78060016	78060230	214	chr1_h1_78060016_78060230	1	putative_enhancer	partially_conserved	Intron (h1SMcT0002146.1/h1SMcG0002146, intron 1 of 4)	1	78052345	78061806	9462	2	h1SMcG0002146	h1SMcT0002146.1	1576	Intron	secondary_peak_5286	154	.	18.4728	0.423439	0.998883	112	h1SMcT0002146	12788
chr1_h1	78137650	78138317	667	chr1_h1_78137650_78138317	0	putative_enhancer	not_conserved	Intron (h1SMcT0002149.1/h1SMcG0002149, intron 7 of 33)	1	78122862	78176237	53376	1	h1SMcG0002149	h1SMcT0002149.1	14789	Intron	primary_peak_5290	1000	.	62.2645	3.66913e-06	0.000404182	345	h1SMcT0002149	12790
chr1_h1	78144591	78145427	836	chr1_h1_78144591_78145427	0	putative_enhancer	not_conserved	Intron (h1SMcT0002149.1/h1SMcG0002149, intron 11 of 33)	1	78122862	78176237	53376	1	h1SMcG0002149	h1SMcT0002149.1	21730	Intron	secondary_peak_5291	87	.	32.1873	0.614487	0.998883	392	h1SMcT0002149	12790
chr1_h1	78220015	78220960	945	chr1_h1_78220015_78220960	0	putative_enhancer	not_conserved	Distal Intergenic	1	78215988	78218097	2110	1	h1SMcG0002151	h1SMcT0002151.2	4028	Distal intergenic	primary_peak_5299	1000	.	54.8185	2.58043e-05	0.00181204	261	h1SMcT0002151	12792
chr1_h1	78507609	78508403	794	chr1_h1_78507609_78508403	10	putative_enhancer	partially_conserved	Exon (h1SMcT0002160.1/h1SMcG0002160, exon 4 of 18)	1	78488934	78518326	29393	1	h1SMcG0002160	h1SMcT0002160.1	18676	Exon	primary_peak_5316	760	.	39.3739	0.0147685	0.182083	473	h1SMcT0002160	12801	chr3_71614990_71615642	SpolcG0013682	chr3	71610354	71625004	12801
chr1_h1	78510105	78510404	299	chr1_h1_78510105_78510404	2	putative_enhancer	partially_conserved	Exon (h1SMcT0002160.1/h1SMcG0002160, exon 6 of 18)	1	78488934	78518326	29393	1	h1SMcG0002160	h1SMcT0002160.1	21172	Exon	secondary_peak_5317	195	.	21.2938	0.338349	0.998883	180	h1SMcT0002160	12801
chr1_h1	78540107	78540760	653	chr1_h1_78540107_78540760	20	putative_enhancer	partially_conserved	Intron (h1SMcT0002162.1/h1SMcG0002162, intron 1 of 6)	1	78530815	78558328	27514	2	h1SMcG0002162	h1SMcT0002162.1	17568	Intron	primary_peak_5324	1000	.	52.278	4.42785e-05	0.00272004	347	h1SMcT0002162	12803	chr3_71645604_71647016	SpolcG0013685	chr3	71634476	71667695	12803							chr2_155714730_155715111	SnovcG0010993	chr2	155692815	155760933	12803
chr1_h1	78551706	78552898	1192	chr1_h1_78551706_78552898	30	putative_enhancer	highly_conserved	Intron (h1SMcT0002162.1/h1SMcG0002162, intron 1 of 6)	1	78530815	78558328	27514	2	h1SMcG0002162	h1SMcT0002162.1	5430	Intron	primary_peak_5325	1000	.	70.8173	1.08996e-06	0.000156093	701	h1SMcT0002162	12803	chr3_71656836_71657160	SpolcG0013685	chr3	71634476	71667695	12803	chr2_217656697_217657216	SlugcG0012003	chr2	217639131	217678498	12803	chr2_155733177_155734186	SnovcG0010993	chr2	155692815	155760933	12803	YES
chr1_h1	78561473	78562229	756	chr1_h1_78561473_78562229	20	putative_enhancer	partially_conserved	Intron (h1SMcT0002162.2/h1SMcG0002162, intron 2 of 10)	1	78530815	78564655	33841	2	h1SMcG0002162	h1SMcT0002162.2	2426	Intron	primary_peak_5327	617	.	27.9217	0.0324879	0.306129	107	h1SMcT0002162	12803	chr3_71666250_71667343	SpolcG0013685	chr3	71634476	71667695	12803	chr2_217647017_217647339	SlugcG0012003	chr2	217639131	217678498	12803
chr1_h1	78680416	78680703	287	chr1_h1_78680416_78680703	12	putative_enhancer	partially_conserved	Intron (h1SMcT0002164.1/h1SMcG0002164, intron 1 of 3)	1	78675342	78730365	55024	1	h1SMcG0002164	h1SMcT0002164.1	5075	Intron	primary_peak_5332	700	.	39.6738	0.0205611	0.227194	90	h1SMcT0002164	12804													chr2_155832796_155832989	SnovcG0010994	chr2	155829293	155904502	12804
chr1_h1	79165371	79166166	795	chr1_h1_79165371_79166166	30	putative_enhancer	highly_conserved	Exon (h1SMcT0002175.1/h1SMcG0002175, exon 7 of 7)	1	79165622	79169364	3743	2	h1SMcG0002175	h1SMcT0002175.1	3198	Exon	primary_peak_5358	511	.	25.0966	0.0587178	0.445375	508	h1SMcT0002175	12811	chr3_71929386_71929896	SpolcG0013691	chr3	71929817	71936353	12811	chr2_216839142_216840709	SlugcG0011994	chr2	216829835	216840456	12811	chr2_156161622_156161872	SnovcG0011000	chr2	156161523	156173801	27497	NO
chr1_h1	79228056	79228884	828	chr1_h1_79228056_79228884	11	putative_enhancer	partially_conserved	Promoter (<=1kb)	1	79228287	79228754	468	1	h1SMnG0003524	h1SMnT0003524.1	0	<1kb TSS	secondary_peak_5362	151	.	28.7297	0.431423	0.998883	181	h1SMnT0003524		chr3_71987021_71987409	SpolcG0013692	chr3	72028840	72030687	12813
chr1_h1	79231801	79232012	211	chr1_h1_79231801_79232012	11	putative_enhancer	partially_conserved	Distal Intergenic	1	79228287	79228754	468	1	h1SMnG0003524	h1SMnT0003524.1	3515	Distal intergenic	secondary_peak_5363	235	.	16.7339	0.271137	0.998883	42	h1SMnT0003524		chr3_71992459_71992718	SpolcG0013692	chr3	72028840	72030687	12813
chr1_h1	79249054	79249941	887	chr1_h1_79249054_79249941	0	putative_enhancer	not_conserved	Distal Intergenic	1	79243324	79244529	1206	2	h1SMnG0003529	h1SMnT0003529.1	-4526	Distal intergenic	primary_peak_5365	1000	.	40.6141	0.00155946	0.0380287	540	h1SMnT0003529
chr1_h1	79368642	79369391	749	chr1_h1_79368642_79369391	30	putative_enhancer	highly_conserved	Distal Intergenic	1	79388061	79389181	1121	2	h1SMcG0002181	h1SMcT0002181.1	19790	Distal intergenic	secondary_peak_5374	29	.	68.6916	0.850356	0.998883	101	h1SMcT0002181	12815							chr2_216342855_216343458	SlugcG0011992	chr2	216275067	216276796	12816	chr2_156437538_156437722	SnovcG0011002	chr2	156466142	156467768	12816	NO
chr1_h1	79451576	79452125	549	chr1_h1_79451576_79452125	20	putative_enhancer	partially_conserved	Distal Intergenic	1	79475281	79475927	647	1	h1SMnG0003544	h1SMnT0003544.1	-23156	Distal intergenic	primary_peak_5381	686	.	27.5245	0.0221922	0.239016	302	h1SMnT0003544								chr2_216120428_216120685	SlugcG0011991	chr2	216054259	216113686	12817	chr2_156543976_156544450	SnovcG0011002	chr2	156466142	156467768	12816
chr1_h1	79458592	79459358	766	chr1_h1_79458592_79459358	2	putative_enhancer	partially_conserved	Intron (h1SMcT0002183.1/h1SMcG0002183, intron 9 of 10)	1	79455171	79484634	29464	2	h1SMcG0002183	h1SMcT0002183.1	25276	Intron	primary_peak_5383	867	.	31.7449	0.00812896	0.120772	522	h1SMcT0002183	12817
chr1_h1	79600746	79601702	956	chr1_h1_79600746_79601702	12	putative_enhancer	partially_conserved	Intron (h1SMcT0002187.1/h1SMcG0002187, intron 1 of 3)	1	79570119	79653083	82965	1	h1SMcG0002187	h1SMcT0002187.1	30628	Intron	secondary_peak_5394	728	.	62.7814	0.998883	0.998883	290	h1SMcT0002187	12821													chr2_156815487_156815812	SnovcG0011006	chr2	156859838	156906115	12821
chr1_h1	79610221	79610566	345	chr1_h1_79610221_79610566	12	putative_enhancer	partially_conserved	Intron (h1SMcT0002187.1/h1SMcG0002187, intron 1 of 3)	1	79570119	79653083	82965	1	h1SMcG0002187	h1SMcT0002187.1	40103	Intron	secondary_peak_5397	227	.	23.6275	0.282822	0.998883	182	h1SMcT0002187	12821							chr2_215566640_215566945	SlugcG0011988	chr2	215424770	215615954	12821
chr1_h1	79639472	79639682	210	chr1_h1_79639472_79639682	3	putative_enhancer	partially_conserved	Intron (h1SMcT0002187.1/h1SMcG0002187, intron 1 of 3)	1	79570119	79653083	82965	1	h1SMcG0002187	h1SMcT0002187.1	69354	Intron	secondary_peak_5399	83	.	16.7793	0.629346	0.998883	124	h1SMcT0002187	12821
chr1_h1	79753752	79754292	540	chr1_h1_79753752_79754292	12	putative_enhancer	partially_conserved	Exon (h1SMcT0002190.1/h1SMcG0002190, exon 4 of 4)	1	79752042	79753826	1785	1	h1SMcG0002190	h1SMcT0002190.1	1711	Exon	primary_peak_5408	617	.	35.514	0.0325209	0.306322	327	h1SMcT0002190	12822	chr3_72297305_72298108	SpolcG0013698	chr3	72295769	72297549	12822
chr1_h1	80031461	80032152	691	chr1_h1_80031461_80032152	0	putative_enhancer	not_conserved	Promoter (<=1kb)	1	80032958	80054672	21715	1	h1SMcG0002197	h1SMcT0002197.1	-806	<1kb TSS	secondary_peak_5413	48	.	48.953	0.762202	0.998883	133	h1SMcT0002197	12830
chr1_h1	80148407	80149788	1381	chr1_h1_80148407_80149788	12	putative_enhancer	partially_conserved	Exon (h1SMcT0002198.1/h1SMcG0002198, exon 5 of 5)	1	80133763	80149548	15786	1	h1SMcG0002198	h1SMcT0002198.1	14645	Exon	secondary_peak_5418	5	.	42.0156	0.971023	0.998883	628	h1SMcT0002198	12831	chr3_72568852_72569321	SpolcG0013705	chr3	72564663	72569591	12831
chr1_h1	80217590	80218132	542	chr1_h1_80217590_80218132	0	putative_enhancer	not_conserved	Distal Intergenic	1	80207994	80208599	606	1	h1SMcG0002201	h1SMcT0002201.1	9597	Distal intergenic	primary_peak_5422	587	.	34.0802	0.038432	0.341291	276	h1SMcT0002201	12833
chr1_h1	80400234	80401704	1470	chr1_h1_80400234_80401704	0	putative_enhancer	not_conserved	Exon (h1SMcT0002207.1/h1SMcG0002207, exon 8 of 8)	1	80401348	80436804	35457	2	h1SMcG0002207	h1SMcT0002207.1	35100	Exon	primary_peak_5424	585	.	24.0392	0.0389374	0.34402	677	h1SMcT0002207	12835
chr1_h1	80406203	80406655	452	chr1_h1_80406203_80406655	21	putative_enhancer	partially_conserved	Exon (h1SMcT0002207.1/h1SMcG0002207, exon 7 of 8)	1	80401348	80436804	35457	2	h1SMcG0002207	h1SMcT0002207.1	30149	Exon	secondary_peak_5425	131	.	14.3077	0.483431	0.998883	176	h1SMcT0002207	12835							chr2_118981140_118982074	SlugcG0010872	chr2	118969168	119029664	18321	chr2_157649827_157650390	SnovcG0011020	chr2	157641721	157687152	12835	NO
chr1_h1	80411109	80411640	531	chr1_h1_80411109_80411640	30	putative_enhancer	highly_conserved	Intron (h1SMcT0002207.1/h1SMcG0002207, intron 5 of 7)	1	80401348	80436804	35457	2	h1SMcG0002207	h1SMcT0002207.1	25164	Intron	primary_peak_5426	1000	.	30.3386	0.00253001	0.0536153	290	h1SMcT0002207	12835	chr3_72612398_72613033	SpolcG0013708	chr3	72603674	72669185	12835	chr2_118988505_118989009	SlugcG0010872	chr2	118969168	119029664	18321	chr2_157655439_157655804	SnovcG0011020	chr2	157641721	157687152	12835	NO
chr1_h1	80416976	80417710	734	chr1_h1_80416976_80417710	30	putative_enhancer	highly_conserved	Intron (h1SMcT0002207.1/h1SMcG0002207, intron 5 of 7)	1	80401348	80436804	35457	2	h1SMcG0002207	h1SMcT0002207.1	19094	Intron	primary_peak_5427	1000	.	47.4141	1.35141e-05	0.00109788	445	h1SMcT0002207	12835	chr3_72649187_72650185	SpolcG0013708	chr3	72603674	72669185	12835	chr2_118991823_118992633	SlugcG0010872	chr2	118969168	119029664	18321	chr2_157659866_157660383	SnovcG0011020	chr2	157641721	157687152	12835	NO
chr1_h1	80425104	80425328	224	chr1_h1_80425104_80425328	12	putative_enhancer	partially_conserved	Intron (h1SMcT0002207.1/h1SMcG0002207, intron 3 of 7)	1	80401348	80436804	35457	2	h1SMcG0002207	h1SMcT0002207.1	11476	Intron	primary_peak_5428	280	.	17.5744	0.211325	0.924749	91	h1SMcT0002207	12835							chr2_119012550_119013011	SlugcG0010872	chr2	118969168	119029664	18321							NO
chr1_h1	80426599	80426873	274	chr1_h1_80426599_80426873	30	putative_enhancer	highly_conserved	Intron (h1SMcT0002207.1/h1SMcG0002207, intron 3 of 7)	1	80401348	80436804	35457	2	h1SMcG0002207	h1SMcT0002207.1	9931	Intron	primary_peak_5429	306	.	20.3283	0.182414	0.857446	140	h1SMcT0002207	12835	chr3_72660985_72661228	SpolcG0013708	chr3	72603674	72669185	12835	chr2_119013596_119013898	SlugcG0010872	chr2	118969168	119029664	18321	chr2_157676845_157677372	SnovcG0011020	chr2	157641721	157687152	12835	NO
chr1_h1	80579299	80579988	689	chr1_h1_80579299_80579988	2	putative_enhancer	partially_conserved	Exon (h1SMcT0002211.1/h1SMcG0002211, exon 7 of 11)	1	80565744	80585840	20097	1	h1SMcG0002211	h1SMcT0002211.1	13556	Exon	primary_peak_5441	347	.	27.4771	0.14561	0.759356	118	h1SMcT0002211	12838
chr1_h1	80585785	80586783	998	chr1_h1_80585785_80586783	0	putative_enhancer	not_conserved	Exon (h1SMcT0002211.1/h1SMcG0002211, exon 11 of 11)	1	80565744	80585840	20097	1	h1SMcG0002211	h1SMcT0002211.1	20042	Exon	secondary_peak_5443	95	.	20.3166	0.588631	0.998883	153	h1SMcT0002211	12838
chr1_h1	80597902	80599043	1141	chr1_h1_80597902_80599043	0	putative_enhancer	not_conserved	Intron (h1SMcT0002212.1/h1SMcG0002212, intron 5 of 6)	1	80590387	80608292	17906	2	h1SMcG0002212	h1SMcT0002212.1	9249	Intron	secondary_peak_5445	42	.	15.8759	0.79054	0.998883	785	h1SMcT0002212	12839
chr1_h1	80682487	80684086	1599	chr1_h1_80682487_80684086	1	putative_enhancer	partially_conserved	Exon (h1SMcT0002213.1/h1SMcG0002213, exon 4 of 4)	1	80683868	80704528	20661	2	h1SMcG0002213	h1SMcT0002213.1	20442	Exon	primary_peak_5448	1000	.	47.126	0.00298192	0.0601332	401	h1SMcT0002213	12839
chr1_h1	80722374	80723254	880	chr1_h1_80722374_80723254	0	putative_enhancer	not_conserved	Distal Intergenic	1	80683868	80704528	20661	2	h1SMcG0002213	h1SMcT0002213.2	-17847	Distal intergenic	primary_peak_5455	1000	.	86.597	1.32046e-06	0.000181113	482	h1SMcT0002213	12839
chr1_h1	80828824	80829478	654	chr1_h1_80828824_80829478	3	putative_enhancer	partially_conserved	Intron (h1SMcT0002215.1/h1SMcG0002215, intron 1 of 12)	1	80820733	80860009	39277	1	h1SMcG0002215	h1SMcT0002215.1	8092	Intron	primary_peak_5462	358	.	21.2821	0.137071	0.734335	88	h1SMcT0002215	12811
chr1_h1	80859661	80861298	1637	chr1_h1_80859661_80861298	30	putative_enhancer	highly_conserved	Exon (h1SMcT0002215.1/h1SMcG0002215, exon 12 of 13)	1	80820733	80860009	39277	1	h1SMcG0002215	h1SMcT0002215.1	38929	Exon	secondary_peak_5466	77	.	22.8368	0.652372	0.998883	256	h1SMcT0002215	12811							chr2_41602054_41603476	SlugcG0009721	chr2	41532086	41602582	12811	chr2_158318102_158319188	SnovcG0011030	chr2	158260126	158319068	12811
chr1_h1	80970212	80970580	368	chr1_h1_80970212_80970580	21	putative_enhancer	partially_conserved	Promoter (<=1kb)	1	80956169	80969909	13741	2	h1SMcG0002219	h1SMcT0002219.1	-304	<1kb TSS	secondary_peak_5473	20	.	12.6334	0.89088	0.998883	136	h1SMcT0002219	12844							chr2_41790728_41790930	SlugcG0009724	chr2	41742524	41790189	12844	chr2_158541597_158542083	SnovcG0011034	chr2	158506221	158541684	12844
chr1_h1	80995885	80996728	843	chr1_h1_80995885_80996728	30	putative_enhancer	highly_conserved	Intron (h1SMcT0002220.1/h1SMcG0002220, intron 4 of 6)	1	80990858	81005104	14247	1	h1SMcG0002220	h1SMcT0002220.1	5028	Intron	primary_peak_5478	388	.	19.9877	0.115922	0.668267	574	h1SMcT0002220	12845	chr3_72940385_72940860	SpolcG0013718	chr3	72930406	72952567	12845	chr2_41807154_41808028	SlugcG0009725	chr2	41796081	41822410	12845	chr2_158569815_158570227	SnovcG0011035	chr2	158562977	158581535	12845	YES
chr1_h1	81002427	81003178	751	chr1_h1_81002427_81003178	1	putative_enhancer	partially_conserved	Intron (h1SMcT0002220.1/h1SMcG0002220, intron 6 of 6)	1	80990858	81005104	14247	1	h1SMcG0002220	h1SMcT0002220.1	11570	Intron	secondary_peak_5479	5	.	21.9469	0.972159	0.998883	140	h1SMcT0002220	12845
[truncated: 54,481 more rows]

## Sheet: Supplementary Data 2
peak	chrom	chromStart	chromEnd	name	score	strand	signalValue	pValue	qValue	summit
[truncated: 18,361 more rows]

[truncated: 13 more sheets: Supplementary Data 3, Supplementary Data 4, Supplementary Data 5, Supplementary Data 6, Supplementary Data 7, Supplementary Data 8, Supplementary Data 9, Supplementary Data 10, Supplementary Data 11, Supplementary Data 12, Supplementary Data 13, Supplementary Data 14, Supplementary Data 15]
