# Supplementary material for: A comparative analysis of planarian genomes reveals regulatory conservation in the face of rapid structural divergence
Source: Nat Commun. 2024 Sep 19;15:8215. doi: 10.1038/s41467-024-52380-9 (PMC11410931; doi:10.1038/s41467-024-52380-9)
Supplement: Supplementary file 6 — Source Data [file 41467_2024_52380_MOESM6_ESM.xlsx]

## Sheet: Figure 1g
Figure 1g Quality control metrics and description of the S. mediterranea genome and annotation.
busco_id	busco_name	dd_Smed_v6.PCF	dd_Smes_v1.PCF	schLug1	schMedS3_BH_all	schMedS3_BH_hconf	schMedS3_h1_all	schMedS3_h1_hconf	schMedS3_h2_all	schMedS3_h2_hconf	schNov1	schPol2	Sm_Oxford_v1	smes_v2_fullset_SMESG	smes_v2_hconf_SMESG	smes_v2_repeatfilt_SMESG	cloSin	hymMic	schMan	taeMul
102804at33208	FACT complex subunit SPT16	Complete	Complete	Complete	Complete	Complete	Complete	Complete	Complete	Complete	Complete	Complete	Complete	Complete	Complete	Complete	Complete	Complete	Complete	Complete
103854at33208	Vacuolar protein sorting-associated protein 41 homolog	Complete	Complete	Complete	Complete	Complete	Complete	Complete	Complete	Complete	Complete	Complete	Complete	Complete	Complete	Complete	Complete	Fragmented	Complete	Complete
107151at33208	pre-mRNA-processing factor 6	Complete	Complete	Complete	Complete	Complete	Complete	Complete	Complete	Complete	Complete	Complete	Complete	Complete	Complete	Complete	Complete	Complete	Complete	Complete
107574at33208	trafficking protein particle complex subunit 10	Complete	Complete	Complete	Complete	Complete	Complete	Complete	Complete	Complete	Complete	Complete	Complete	Complete	Complete	Complete	Missing	Complete	Missing	Complete
108764at33208	general transcription factor 3C polypeptide 3	Missing	Missing	Missing	Missing	Missing	Missing	Missing	Missing	Missing	Missing	Missing	Missing	Missing	Missing	Missing	Missing	Missing	Missing	Missing
109109at33208	TFIIH basal transcription factor complex helicase XPB subunit	Complete	Complete	Complete	Complete	Complete	Complete	Complete	Complete	Complete	Complete	Complete	Complete	Complete	Complete	Complete	Complete	Complete	Complete	Complete
111730at33208	intraflagellar transport protein 80 homolog	Complete	Complete	Complete	Complete	Complete	Complete	Complete	Complete	Complete	Complete	Complete	Complete	Complete	Complete	Complete	Complete	Missing	Complete	Complete
111746at33208	transducin beta-like protein 3	Missing	Missing	Missing	Missing	Missing	Missing	Missing	Missing	Missing	Missing	Missing	Missing	Missing	Missing	Missing	Missing	Missing	Missing	Missing
114954at33208	phosphorylated CTD-interacting factor 1	Complete	Complete	Complete	Complete	Complete	Complete	Complete	Complete	Complete	Complete	Complete	Complete	Complete	Complete	Complete	Missing	Missing	Missing	Missing
115878at33208	Twinkle mtDNA helicase	Fragmented	Complete	Complete	Complete	Complete	Complete	Complete	Complete	Complete	Complete	Complete	Complete	Complete	Complete	Complete	Complete	Complete	Fragmented	Fragmented
118209at33208	UDP-N-acetylglucosamine--peptide N-acetylglucosaminyltransferase 110 kDa subunit isoform X1	Complete	Complete	Complete	Complete	Complete	Complete	Complete	Complete	Complete	Complete	Complete	Complete	Complete	Complete	Complete	Complete	Complete	Complete	Complete
119252at33208	glycine--tRNA ligase	Complete	Complete	Complete	Complete	Complete	Complete	Complete	Complete	Complete	Complete	Complete	Complete	Complete	Complete	Complete	Complete	Complete	Complete	Complete
119591at33208	intraflagellar transport 122	Complete	Complete	Complete	Complete	Complete	Complete	Complete	Complete	Complete	Complete	Complete	Complete	Complete	Complete	Complete	Complete	Missing	Complete	Complete
121127at33208	N(alpha)-acetyltransferase 25, NatB auxiliary subunit	Missing	Missing	Missing	Missing	Missing	Missing	Missing	Missing	Missing	Missing	Missing	Missing	Missing	Missing	Missing	Missing	Missing	Missing	Missing
123923at33208	RAD50 interactor 1	Complete	Complete	Complete	Complete	Complete	Complete	Complete	Complete	Complete	Complete	Complete	Complete	Complete	Complete	Complete	Complete	Complete	Complete	Complete
124302at33208	trafficking protein particle complex subunit 11	Complete	Complete	Complete	Complete	Complete	Complete	Complete	Complete	Complete	Complete	Complete	Complete	Complete	Complete	Complete	Complete	Complete	Complete	Complete
127766at33208	general vesicular transport factor p115 isoform X1	Complete	Complete	Complete	Complete	Complete	Complete	Complete	Complete	Complete	Complete	Complete	Complete	Complete	Complete	Complete	Complete	Complete	Complete	Complete
129179at33208	cleavage and polyadenylation specificity factor subunit 2	Complete	Complete	Complete	Complete	Complete	Complete	Complete	Complete	Complete	Complete	Complete	Complete	Complete	Complete	Complete	Complete	Complete	Fragmented	Complete
130245at33208	nuclear cap-binding protein subunit 1	Complete	Complete	Complete	Complete	Complete	Complete	Complete	Complete	Complete	Complete	Complete	Complete	Complete	Complete	Complete	Complete	Complete	Complete	Complete
130256at33208	pre-rRNA-processing protein TSR1 homolog	Complete	Complete	Complete	Complete	Complete	Complete	Complete	Complete	Complete	Complete	Complete	Complete	Complete	Complete	Complete	Complete	Complete	Complete	Complete
131349at33208	leucine--tRNA ligase, cytoplasmic	Complete	Complete	Complete	Complete	Complete	Complete	Complete	Complete	Complete	Complete	Complete	Complete	Complete	Complete	Complete	Complete	Complete	Complete	Complete
131848at33208	UPF0505 protein C16orf62 homolog	Complete	Complete	Complete	Complete	Complete	Complete	Complete	Complete	Complete	Complete	Complete	Complete	Complete	Complete	Complete	Missing	Missing	Missing	Missing
132087at33208	symplekin	Complete	Complete	Complete	Complete	Complete	Complete	Complete	Complete	Complete	Complete	Complete	Complete	Complete	Complete	Complete	Complete	Complete	Complete	Complete
134492at33208	transcription initiation factor TFIID subunit 2	Complete	Complete	Complete	Complete	Complete	Complete	Complete	Complete	Complete	Complete	Complete	Complete	Complete	Complete	Complete	Complete	Complete	Complete	Complete
135294at33208	TBC domain-containing protein kinase-like protein	Complete	Complete	Complete	Complete	Complete	Complete	Complete	Complete	Complete	Complete	Complete	Complete	Complete	Complete	Complete	Complete	Fragmented	Complete	Fragmented
137383at33208	Intraflagellar transport 88	Complete	Complete	Complete	Complete	Complete	Complete	Complete	Complete	Complete	Complete	Complete	Complete	Complete	Complete	Complete	Complete	Complete	Complete	Complete
13816at33208	Ubiquitin protein ligase E3 component n-recognin 5	Complete	Complete	Complete	Complete	Complete	Complete	Complete	Complete	Complete	Complete	Complete	Complete	Complete	Complete	Complete	Complete	Complete	Complete	Complete
139188at33208	conserved oligomeric Golgi complex subunit 4	Complete	Complete	Complete	Complete	Complete	Complete	Complete	Complete	Complete	Complete	Complete	Complete	Complete	Complete	Complete	Complete	Complete	Complete	Complete
143619at33208	GPI transamidase component PIG-T	Complete	Complete	Complete	Complete	Complete	Complete	Complete	Complete	Complete	Complete	Complete	Complete	Complete	Complete	Complete	Complete	Fragmented	Complete	Complete
143997at33208	Cell division cycle 23	Complete	Complete	Complete	Complete	Complete	Complete	Complete	Complete	Complete	Complete	Complete	Complete	Complete	Complete	Complete	Complete	Missing	Complete	Complete
146671at33208	nuclear export mediator factor NEMF	Complete	Complete	Complete	Complete	Complete	Complete	Complete	Complete	Complete	Complete	Complete	Complete	Complete	Complete	Complete	Complete	Complete	Complete	Complete
14776at33208	eIF-2-alpha kinase activator GCN1	Missing	Missing	Missing	Missing	Missing	Missing	Missing	Missing	Missing	Missing	Missing	Missing	Missing	Missing	Missing	Missing	Missing	Missing	Missing
147873at33208	Crooked neck pre-mRNA splicing factor 1	Complete	Complete	Complete	Complete	Complete	Complete	Complete	Complete	Complete	Complete	Complete	Complete	Complete	Complete	Complete	Complete	Complete	Complete	Complete
148067at33208	Nucleolar protein 6	Complete	Complete	Fragmented	Complete	Complete	Complete	Complete	Complete	Complete	Fragmented	Complete	Complete	Complete	Complete	Complete	Complete	Complete	Complete	Fragmented
148325at33208	THO complex subunit 1	Complete	Complete	Complete	Complete	Complete	Complete	Complete	Complete	Complete	Complete	Complete	Complete	Complete	Complete	Complete	Complete	Complete	Complete	Complete
152327at33208	Apoptosis inducing factor mitochondria associated 1	Missing	Missing	Missing	Missing	Missing	Missing	Missing	Missing	Missing	Missing	Missing	Missing	Missing	Missing	Missing	Missing	Missing	Missing	Missing
152977at33208	dymeclin	Complete	Complete	Complete	Complete	Complete	Complete	Complete	Complete	Complete	Complete	Complete	Complete	Complete	Complete	Complete	Complete	Complete	Complete	Complete
153034at33208	Peptidylprolyl isomerase domain and WD repeat containing 1	Complete	Complete	Complete	Complete	Complete	Complete	Complete	Complete	Complete	Complete	Complete	Complete	Complete	Complete	Complete	Complete	Complete	Complete	Complete
157109at33208	zinc finger protein 598	Complete	Complete	Complete	Complete	Complete	Complete	Complete	Complete	Complete	Complete	Complete	Complete	Complete	Complete	Complete	Complete	Missing	Complete	Complete
157138at33208	neurochondrin	Missing	Missing	Missing	Missing	Missing	Missing	Missing	Missing	Missing	Missing	Missing	Missing	Missing	Missing	Missing	Missing	Missing	Missing	Missing
158845at33208	exocyst complex component 8	Complete	Complete	Complete	Complete	Complete	Complete	Complete	Complete	Complete	Complete	Complete	Complete	Complete	Complete	Complete	Complete	Complete	Complete	Complete
158962at33208	DNA mismatch repair protein Mlh1	Complete	Complete	Complete	Complete	Complete	Complete	Complete	Complete	Complete	Complete	Complete	Complete	Complete	Complete	Complete	Complete	Complete	Complete	Complete
16244at33208	DNA polymerase epsilon catalytic subunit A	Complete	Complete	Complete	Complete	Complete	Complete	Complete	Complete	Complete	Complete	Complete	Complete	Complete	Complete	Complete	Complete	Complete	Complete	Complete
162821at33208	mannosyl-oligosaccharide glucosidase	Complete	Complete	Complete	Complete	Complete	Complete	Complete	Complete	Complete	Complete	Complete	Complete	Complete	Complete	Complete	Complete	Complete	Fragmented	Complete
164767at33208	WD repeat-containing protein 36	Complete	Complete	Complete	Complete	Complete	Complete	Complete	Complete	Complete	Complete	Complete	Complete	Complete	Complete	Complete	Complete	Complete	Fragmented	Complete
166097at33208	bifunctional purine biosynthesis protein PURH	Complete	Complete	Complete	Complete	Complete	Complete	Complete	Complete	Complete	Complete	Complete	Complete	Complete	Complete	Complete	Missing	Missing	Missing	Missing
168850at33208	sec1 family domain-containing protein 1	Complete	Complete	Complete	Complete	Complete	Complete	Complete	Complete	Complete	Complete	Complete	Complete	Complete	Complete	Complete	Complete	Complete	Complete	Complete
168924at33208	ER membrane protein complex subunit 1 isoform X1	Complete	Complete	Complete	Complete	Complete	Complete	Complete	Complete	Complete	Complete	Complete	Complete	Complete	Complete	Complete	Complete	Complete	Complete	Complete
169864at33208	nucleolar complex protein 3 homolog	Complete	Complete	Complete	Complete	Complete	Complete	Complete	Complete	Complete	Complete	Complete	Complete	Complete	Complete	Complete	Fragmented	Complete	Complete	Complete
172677at33208	sphingomyelin phosphodiesterase 4 isoform X1	Complete	Complete	Complete	Complete	Complete	Complete	Complete	Complete	Complete	Complete	Complete	Complete	Complete	Complete	Complete	Complete	Missing	Complete	Missing
176247at33208	Tyrosyl-DNA phosphodiesterase 1	Complete	Complete	Complete	Complete	Complete	Complete	Complete	Complete	Complete	Complete	Complete	Complete	Complete	Complete	Complete	Complete	Complete	Complete	Complete
177718at33208	WD repeat-containing protein 70	Complete	Complete	Complete	Complete	Complete	Complete	Complete	Complete	Complete	Complete	Complete	Complete	Complete	Complete	Complete	Fragmented	Complete	Complete	Complete
177858at33208	ATP-dependent RNA helicase DDX1	Complete	Complete	Complete	Complete	Complete	Complete	Complete	Complete	Complete	Complete	Complete	Complete	Complete	Complete	Complete	Complete	Complete	Complete	Complete
178537at33208	Elongator complex protein 3	Complete	Complete	Complete	Complete	Complete	Complete	Complete	Complete	Complete	Complete	Complete	Complete	Complete	Complete	Complete	Complete	Complete	Complete	Complete
179485at33208	WD repeat-containing protein 1	Complete	Complete	Complete	Complete	Complete	Complete	Complete	Complete	Complete	Complete	Complete	Complete	Complete	Complete	Complete	Complete	Complete	Complete	Complete
180808at33208	electron transfer flavoprotein-ubiquinone oxidoreductase, mitochondrial	Complete	Complete	Complete	Complete	Complete	Complete	Complete	Complete	Complete	Complete	Complete	Complete	Complete	Missing	Missing	Complete	Missing	Missing	Missing
182834at33208	anaphase-promoting complex subunit 2	Complete	Complete	Complete	Complete	Complete	Complete	Complete	Complete	Complete	Complete	Complete	Complete	Complete	Complete	Complete	Complete	Complete	Complete	Complete
184508at33208	serrate RNA effector molecule homolog isoform X1	Complete	Complete	Complete	Complete	Complete	Complete	Complete	Complete	Complete	Complete	Complete	Complete	Complete	Complete	Complete	Complete	Complete	Complete	Complete
184717at33208	ATP-binding cassette sub-family E member 1	Complete	Complete	Complete	Complete	Complete	Complete	Complete	Complete	Complete	Complete	Complete	Complete	Complete	Complete	Complete	Complete	Complete	Complete	Complete
186208at33208	RNA cytidine acetyltransferase	Complete	Complete	Complete	Complete	Complete	Complete	Complete	Complete	Complete	Complete	Complete	Complete	Complete	Complete	Complete	Complete	Complete	Complete	Complete
186707at33208	Exocyst complex component 7	Complete	Complete	Complete	Complete	Complete	Complete	Complete	Complete	Complete	Complete	Complete	Complete	Complete	Complete	Complete	Missing	Missing	Missing	Missing
187280at33208	peroxisomal multifunctional enzyme type 2	Complete	Complete	Complete	Complete	Complete	Complete	Complete	Complete	Complete	Complete	Complete	Complete	Complete	Complete	Complete	Missing	Missing	Missing	Missing
189414at33208	nucleolar MIF4G domain-containing protein 1	Complete	Complete	Complete	Complete	Complete	Complete	Complete	Complete	Complete	Complete	Complete	Complete	Complete	Complete	Complete	Complete	Complete	Complete	Complete
190726at33208	Eukaryotic translation initiation factor 3 subunit D	Complete	Complete	Complete	Complete	Complete	Complete	Complete	Complete	Complete	Complete	Complete	Complete	Complete	Complete	Complete	Complete	Complete	Complete	Complete
191938at33208	Regulator of MON1-CCZ1	Missing	Missing	Missing	Missing	Missing	Missing	Missing	Missing	Missing	Missing	Missing	Missing	Missing	Missing	Missing	Complete	Missing	Missing	Missing
192250at33208	pre-mRNA-splicing factor SLU7	Complete	Complete	Complete	Complete	Complete	Complete	Complete	Complete	Complete	Complete	Complete	Complete	Complete	Complete	Complete	Complete	Complete	Complete	Complete
194754at33208	Aminoadipate-semialdehyde synthase	Complete	Complete	Complete	Complete	Complete	Complete	Complete	Complete	Complete	Complete	Complete	Complete	Complete	Complete	Complete	Complete	Missing	Missing	Missing
195986at33208	cell division cycle 5-like protein	Complete	Complete	Complete	Complete	Complete	Complete	Complete	Complete	Complete	Complete	Complete	Complete	Complete	Complete	Complete	Complete	Complete	Complete	Complete
196950at33208	probable RNA-binding protein 19	Complete	Complete	Complete	Complete	Complete	Complete	Complete	Complete	Complete	Complete	Complete	Complete	Complete	Complete	Complete	Complete	Complete	Complete	Complete
197549at33208	Pentatricopeptide repeat domain 3	Complete	Complete	Complete	Complete	Complete	Complete	Complete	Complete	Complete	Complete	Complete	Complete	Complete	Complete	Complete	Fragmented	Fragmented	Missing	Fragmented
197652at33208	WD40 repeat-containing protein SMU1	Complete	Complete	Complete	Complete	Complete	Complete	Complete	Complete	Complete	Complete	Complete	Complete	Complete	Complete	Complete	Complete	Complete	Complete	Complete
200997at33208	Signal recognition particle subunit SRP68	Complete	Complete	Complete	Complete	Complete	Complete	Complete	Complete	Complete	Complete	Complete	Complete	Complete	Complete	Complete	Complete	Complete	Complete	Complete
201397at33208	WD repeat domain 48	Complete	Complete	Complete	Complete	Complete	Complete	Complete	Complete	Complete	Complete	Complete	Complete	Complete	Complete	Complete	Missing	Complete	Missing	Complete
202545at33208	Wntless Wnt ligand secretion mediator	Complete	Complete	Complete	Complete	Complete	Complete	Complete	Complete	Complete	Complete	Complete	Complete	Complete	Complete	Complete	Complete	Complete	Complete	Complete
203128at33208	tRNA-splicing ligase RtcB homolog	Complete	Complete	Complete	Complete	Complete	Complete	Complete	Complete	Complete	Complete	Complete	Complete	Complete	Complete	Complete	Complete	Complete	Complete	Complete
203698at33208	probable ATP-dependent RNA helicase DHX37	Missing	Missing	Missing	Missing	Missing	Missing	Missing	Missing	Missing	Missing	Missing	Missing	Missing	Missing	Missing	Missing	Missing	Missing	Missing
205220at33208	leucine-zipper-like transcriptional regulator 1	Missing	Missing	Missing	Missing	Missing	Missing	Missing	Missing	Missing	Missing	Missing	Missing	Missing	Missing	Missing	Missing	Missing	Missing	Missing
206786at33208	60S ribosomal export protein NMD3	Complete	Complete	Complete	Complete	Complete	Complete	Complete	Complete	Complete	Complete	Complete	Complete	Complete	Complete	Complete	Complete	Fragmented	Complete	Complete
206858at33208	TBC1 domain family member 23 isoform X1	Complete	Complete	Complete	Complete	Complete	Complete	Complete	Complete	Complete	Complete	Complete	Complete	Complete	Complete	Complete	Missing	Missing	Missing	Missing
207599at33208	MRE11 homolog, double strand break repair nuclease	Complete	Complete	Complete	Complete	Complete	Complete	Complete	Complete	Complete	Complete	Complete	Complete	Complete	Complete	Complete	Complete	Complete	Complete	Complete
208219at33208	RNA polymerase I-specific transcription initiation factor RRN3	Fragmented	Fragmented	Missing	Fragmented	Fragmented	Fragmented	Fragmented	Fragmented	Fragmented	Missing	Complete	Fragmented	Fragmented	Fragmented	Fragmented	Fragmented	Missing	Missing	Fragmented
210614at33208	vam6/Vps39-like protein	Complete	Complete	Complete	Complete	Complete	Complete	Complete	Complete	Complete	Complete	Complete	Complete	Complete	Complete	Complete	Fragmented	Missing	Complete	Missing
212972at33208	digestive organ expansion factor homolog	Complete	Complete	Complete	Complete	Complete	Complete	Complete	Complete	Complete	Complete	Complete	Complete	Complete	Complete	Complete	Complete	Complete	Complete	Complete
214788at33208	conserved oligomeric Golgi complex subunit 6	Complete	Complete	Complete	Complete	Complete	Complete	Complete	Complete	Complete	Complete	Complete	Complete	Complete	Complete	Complete	Complete	Complete	Complete	Complete
215654at33208	splicing factor 3A subunit 3	Complete	Complete	Complete	Complete	Complete	Complete	Complete	Complete	Complete	Complete	Complete	Complete	Complete	Complete	Complete	Complete	Complete	Complete	Complete
216257at33208	ATP-dependent RNA helicase SUPV3L1, mitochondrial	Missing	Missing	Missing	Missing	Missing	Missing	Missing	Missing	Missing	Missing	Missing	Missing	Missing	Missing	Missing	Missing	Missing	Missing	Missing
216563at33208	Cytochrome b5 reductase 4	Complete	Complete	Complete	Complete	Complete	Complete	Complete	Complete	Complete	Complete	Complete	Complete	Complete	Complete	Complete	Complete	Fragmented	Complete	Fragmented
218441at33208	Protein kintoun	Complete	Complete	Complete	Complete	Complete	Complete	Complete	Complete	Complete	Complete	Complete	Complete	Complete	Complete	Complete	Fragmented	Complete	Fragmented	Complete
219795at33208	CCR4-NOT transcription complex subunit 10	Complete	Complete	Complete	Complete	Complete	Complete	Complete	Complete	Complete	Complete	Complete	Complete	Complete	Complete	Complete	Complete	Complete	Complete	Complete
219856at33208	Ubiquitin specific peptidase 39	Complete	Complete	Complete	Complete	Complete	Complete	Complete	Complete	Complete	Complete	Complete	Complete	Complete	Complete	Complete	Complete	Complete	Complete	Complete
222489at33208	pleiotropic regulator 1	Complete	Complete	Complete	Complete	Complete	Complete	Complete	Complete	Complete	Missing	Complete	Complete	Complete	Complete	Complete	Complete	Complete	Complete	Complete
223234at33208	Protoporphyrinogen oxidase	Complete	Complete	Complete	Complete	Complete	Complete	Complete	Complete	Complete	Complete	Complete	Complete	Complete	Complete	Complete	Complete	Complete	Complete	Complete
224280at33208	Signal recognition particle 54 kDa protein	Complete	Complete	Complete	Complete	Complete	Complete	Complete	Complete	Complete	Complete	Complete	Complete	Complete	Complete	Complete	Complete	Complete	Complete	Complete
226335at33208	homogentisate 1,2-dioxygenase	Complete	Complete	Complete	Complete	Complete	Complete	Complete	Complete	Complete	Complete	Complete	Complete	Complete	Complete	Complete	Missing	Missing	Missing	Missing
226941at33208	acetyl-coenzyme A transporter 1	Complete	Complete	Complete	Complete	Complete	Complete	Complete	Complete	Complete	Complete	Complete	Complete	Complete	Complete	Complete	Complete	Complete	Complete	Complete
227087at33208	VPS11, CORVET/HOPS core subunit	Complete	Complete	Complete	Complete	Complete	Complete	Complete	Complete	Complete	Complete	Complete	Complete	Complete	Complete	Complete	Complete	Fragmented	Complete	Fragmented
227453at33208	negative elongation factor B	Fragmented	Fragmented	Fragmented	Fragmented	Fragmented	Fragmented	Fragmented	Fragmented	Fragmented	Fragmented	Fragmented	Fragmented	Fragmented	Fragmented	Fragmented	Fragmented	Fragmented	Complete	Complete
227979at33208	protein VAC14 homolog	Complete	Complete	Complete	Complete	Complete	Complete	Complete	Complete	Complete	Complete	Complete	Complete	Complete	Complete	Complete	Complete	Complete	Fragmented	Complete
231157at33208	Phosphoacetylglucosamine mutase	Complete	Complete	Complete	Complete	Complete	Complete	Complete	Complete	Complete	Complete	Complete	Complete	Complete	Complete	Complete	Fragmented	Complete	Complete	Complete
231700at33208	protein NRDE2 homolog	Complete	Complete	Complete	Complete	Complete	Complete	Complete	Complete	Complete	Complete	Complete	Complete	Complete	Complete	Complete	Fragmented	Missing	Fragmented	Fragmented
234290at33208	leucine-rich repeat protein SHOC-2	Complete	Complete	Complete	Complete	Complete	Complete	Complete	Complete	Complete	Complete	Complete	Complete	Complete	Complete	Complete	Complete	Complete	Complete	Complete
235149at33208	Signal recognition particle subunit SRP72	Complete	Complete	Complete	Complete	Complete	Complete	Complete	Complete	Complete	Complete	Complete	Complete	Complete	Complete	Complete	Complete	Complete	Complete	Complete
235430at33208	U3 small nucleolar RNA-associated protein 15 homolog	Missing	Missing	Missing	Missing	Missing	Missing	Missing	Missing	Missing	Missing	Missing	Missing	Missing	Missing	Missing	Missing	Missing	Missing	Missing
235458at33208	probable tRNA (uracil-O(2)-)-methyltransferase	Complete	Complete	Complete	Complete	Complete	Complete	Complete	Complete	Complete	Complete	Complete	Complete	Complete	Complete	Complete	Fragmented	Complete	Complete	Missing
239016at33208	cell division control protein 45 homolog	Complete	Complete	Complete	Complete	Complete	Complete	Complete	Complete	Complete	Complete	Complete	Complete	Complete	Complete	Complete	Complete	Complete	Complete	Complete
239149at33208	28S ribosomal protein S30, mitochondrial	Missing	Missing	Missing	Missing	Missing	Missing	Missing	Missing	Missing	Missing	Missing	Missing	Missing	Missing	Missing	Missing	Missing	Missing	Missing
239597at33208	translation initiation factor eIF-2B subunit epsilon	Missing	Missing	Missing	Missing	Missing	Missing	Missing	Missing	Missing	Missing	Missing	Missing	Missing	Missing	Missing	Missing	Missing	Missing	Missing
240437at33208	rRNA adenine N(6)-methyltransferase	Complete	Complete	Complete	Complete	Complete	Complete	Complete	Complete	Complete	Complete	Complete	Complete	Complete	Complete	Complete	Fragmented	Complete	Complete	Complete
244863at33208	E3 UFM1-protein ligase 1	Complete	Complete	Complete	Complete	Complete	Complete	Complete	Complete	Complete	Complete	Complete	Complete	Complete	Complete	Complete	Fragmented	Complete	Complete	Fragmented
245482at33208	pescadillo homolog	Complete	Complete	Complete	Complete	Complete	Complete	Complete	Complete	Complete	Complete	Complete	Complete	Complete	Complete	Complete	Complete	Complete	Complete	Complete
245567at33208	dnaJ homolog subfamily C member 2	Complete	Complete	Complete	Complete	Complete	Complete	Complete	Complete	Complete	Complete	Complete	Complete	Complete	Complete	Complete	Complete	Complete	Complete	Complete
246241at33208	26S proteasome non-ATPase regulatory subunit 12	Complete	Complete	Complete	Complete	Complete	Complete	Complete	Complete	Complete	Complete	Complete	Complete	Complete	Complete	Complete	Complete	Complete	Complete	Complete
247183at33208	kinesin-associated protein 3	Complete	Complete	Complete	Complete	Complete	Complete	Complete	Complete	Complete	Complete	Complete	Complete	Complete	Complete	Complete	Complete	Missing	Complete	Missing
247905at33208	Eukaryotic translation initiation factor 2D	Complete	Complete	Complete	Complete	Complete	Complete	Complete	Complete	Complete	Complete	Complete	Complete	Complete	Complete	Complete	Complete	Missing	Complete	Missing
249486at33208	DNA polymerase epsilon subunit	Complete	Complete	Complete	Complete	Complete	Complete	Complete	Complete	Complete	Complete	Complete	Complete	Complete	Complete	Complete	Complete	Complete	Complete	Complete
251076at33208	PRKCA-binding protein	Complete	Complete	Complete	Complete	Complete	Complete	Complete	Complete	Complete	Complete	Complete	Complete	Complete	Complete	Complete	Complete	Complete	Complete	Complete
251577at33208	nucleolar complex protein 4 homolog	Complete	Complete	Complete	Complete	Complete	Complete	Complete	Complete	Complete	Complete	Complete	Complete	Complete	Complete	Complete	Complete	Complete	Complete	Complete
255117at33208	Phosphatidylinositol 3-kinase catalytic subunit type 3	Complete	Complete	Complete	Complete	Complete	Complete	Complete	Complete	Complete	Complete	Complete	Complete	Complete	Complete	Complete	Complete	Complete	Complete	Complete
255242at33208	Origin recognition complex subunit 4	Complete	Complete	Complete	Complete	Complete	Complete	Complete	Complete	Complete	Complete	Complete	Complete	Complete	Complete	Complete	Complete	Complete	Complete	Complete
255924at33208	ATP-dependent RNA helicase DDX54	Complete	Complete	Complete	Complete	Complete	Complete	Complete	Complete	Complete	Complete	Complete	Complete	Complete	Complete	Complete	Complete	Complete	Missing	Complete
257141at33208	D-glucuronyl C5-epimerase	Complete	Complete	Complete	Complete	Complete	Complete	Complete	Fragmented	Missing	Complete	Complete	Complete	Complete	Complete	Complete	Complete	Complete	Complete	Fragmented
257339at33208	zinc finger MYND domain-containing protein 10	Complete	Complete	Complete	Complete	Complete	Complete	Complete	Complete	Complete	Complete	Complete	Complete	Complete	Complete	Complete	Complete	Complete	Complete	Complete
259581at33208	Hermansky-Pudlak syndrome 1 protein	Complete	Complete	Complete	Complete	Complete	Complete	Complete	Complete	Complete	Complete	Complete	Complete	Complete	Complete	Complete	Missing	Missing	Missing	Missing
260752at33208	conserved oligomeric Golgi complex subunit 2	Complete	Complete	Complete	Complete	Complete	Complete	Complete	Complete	Complete	Complete	Complete	Complete	Complete	Complete	Complete	Complete	Complete	Complete	Complete
261284at33208	VPS16, CORVET/HOPS core subunit	Complete	Complete	Complete	Complete	Complete	Complete	Complete	Complete	Complete	Complete	Complete	Complete	Complete	Complete	Complete	Complete	Complete	Complete	Complete
261614at33208	ribosome biogenesis protein BOP1	Missing	Missing	Missing	Missing	Missing	Missing	Missing	Missing	Missing	Missing	Missing	Missing	Missing	Missing	Missing	Missing	Missing	Missing	Missing
262757at33208	putative tRNA pseudouridine synthase Pus10	Complete	Complete	Complete	Complete	Complete	Complete	Complete	Complete	Complete	Complete	Complete	Complete	Complete	Missing	Missing	Complete	Complete	Complete	Complete
266460at33208	Dolichyl-diphosphooligosaccharide--protein glycosyltransferase subunit 1	Complete	Complete	Complete	Complete	Complete	Complete	Complete	Complete	Complete	Complete	Complete	Complete	Complete	Complete	Complete	Complete	Complete	Complete	Complete
266469at33208	GTPase Era, mitochondrial	Complete	Complete	Complete	Complete	Complete	Complete	Complete	Complete	Complete	Complete	Complete	Complete	Complete	Complete	Complete	Complete	Complete	Complete	Complete
266808at33208	cleavage stimulation factor subunit 1	Complete	Complete	Complete	Complete	Complete	Complete	Complete	Complete	Complete	Complete	Complete	Complete	Complete	Complete	Complete	Complete	Complete	Complete	Complete
267439at33208	Aspartyl-tRNA synthetase	Complete	Complete	Complete	Complete	Complete	Complete	Complete	Complete	Complete	Complete	Complete	Complete	Complete	Complete	Complete	Complete	Complete	Complete	Complete
268134at33208	Kynurenine 3-monooxygenase	Complete	Complete	Complete	Complete	Complete	Complete	Complete	Complete	Complete	Complete	Complete	Complete	Complete	Complete	Complete	Missing	Missing	Missing	Missing
268397at33208	vacuolar protein sorting-associated protein 53 homolog	Complete	Complete	Complete	Complete	Complete	Complete	Complete	Complete	Complete	Complete	Complete	Complete	Complete	Complete	Complete	Complete	Complete	Complete	Complete
270594at33208	protein SDA1 homolog	Complete	Complete	Complete	Complete	Complete	Complete	Complete	Complete	Complete	Complete	Complete	Complete	Complete	Complete	Complete	Complete	Complete	Complete	Complete
271297at33208	protoheme IX farnesyltransferase, mitochondrial	Complete	Complete	Complete	Complete	Complete	Complete	Complete	Complete	Complete	Complete	Complete	Complete	Complete	Complete	Complete	Fragmented	Complete	Complete	Complete
271742at33208	NPL4 homolog, ubiquitin recognition factor	Complete	Complete	Complete	Complete	Complete	Complete	Complete	Complete	Complete	Complete	Complete	Complete	Complete	Complete	Complete	Complete	Complete	Complete	Complete
272605at33208	DET1 homolog	Missing	Missing	Missing	Missing	Missing	Missing	Missing	Missing	Missing	Missing	Missing	Missing	Missing	Missing	Missing	Missing	Missing	Missing	Missing
273040at33208	Arginyl-tRNA--protein transferase 1	Complete	Complete	Complete	Complete	Complete	Complete	Complete	Complete	Complete	Complete	Complete	Complete	Complete	Complete	Complete	Complete	Complete	Complete	Complete
273367at33208	Odr-4 GPCR localization factor homolog	Complete	Complete	Complete	Complete	Complete	Complete	Complete	Complete	Complete	Complete	Complete	Complete	Complete	Complete	Complete	Complete	Complete	Complete	Missing
273989at33208	RNA helicase	Missing	Complete	Complete	Complete	Complete	Complete	Complete	Complete	Complete	Complete	Complete	Complete	Complete	Complete	Complete	Complete	Missing	Fragmented	Fragmented
274044at33208	RTF1 homolog, Paf1/RNA polymerase II complex component	Complete	Complete	Complete	Complete	Complete	Complete	Complete	Complete	Complete	Complete	Complete	Complete	Complete	Complete	Complete	Complete	Complete	Complete	Complete
274064at33208	Protein O-glucosyltransferase 1	Complete	Complete	Complete	Complete	Complete	Complete	Complete	Complete	Complete	Complete	Complete	Complete	Complete	Complete	Complete	Missing	Missing	Missing	Missing
274769at33208	ubiquitin carboxyl-terminal hydrolase 14	Complete	Complete	Complete	Complete	Complete	Complete	Complete	Complete	Complete	Complete	Complete	Complete	Complete	Complete	Complete	Complete	Complete	Complete	Fragmented
274992at33208	AP-2 complex subunit mu	Complete	Complete	Complete	Complete	Complete	Complete	Complete	Complete	Complete	Complete	Complete	Complete	Complete	Complete	Complete	Complete	Complete	Complete	Complete
277935at33208	nuclear pore complex protein Nup107	Complete	Complete	Complete	Complete	Complete	Complete	Complete	Complete	Complete	Complete	Complete	Complete	Complete	Complete	Complete	Complete	Complete	Complete	Complete
278227at33208	BRCA1-associated protein	Complete	Complete	Complete	Complete	Complete	Complete	Complete	Complete	Complete	Complete	Complete	Complete	Complete	Complete	Complete	Complete	Complete	Complete	Complete
279631at33208	elongator complex protein 2	Complete	Complete	Complete	Complete	Complete	Complete	Complete	Complete	Complete	Complete	Complete	Complete	Complete	Complete	Complete	Missing	Missing	Missing	Missing
279992at33208	Lin-9 DREAM MuvB core complex component	Complete	Complete	Complete	Complete	Complete	Complete	Complete	Complete	Complete	Complete	Complete	Complete	Complete	Complete	Complete	Complete	Complete	Complete	Complete
280914at33208	nicastrin	Complete	Complete	Complete	Complete	Complete	Complete	Complete	Complete	Complete	Complete	Complete	Complete	Complete	Complete	Complete	Complete	Missing	Complete	Missing
281304at33208	Mannosyltransferase	Complete	Complete	Complete	Complete	Complete	Complete	Complete	Complete	Complete	Complete	Complete	Complete	Complete	Complete	Complete	Complete	Complete	Complete	Complete
281693at33208	periodic tryptophan protein 2 homolog	Complete	Complete	Missing	Complete	Complete	Complete	Complete	Complete	Complete	Complete	Complete	Missing	Missing	Missing	Missing	Complete	Missing	Complete	Missing
283637at33208	COP9 signalosome complex subunit 2 isoform X1	Complete	Complete	Complete	Complete	Complete	Complete	Complete	Complete	Complete	Complete	Complete	Complete	Complete	Complete	Complete	Complete	Complete	Complete	Complete
284059at33208	Intraflagellar transport 52	Complete	Complete	Complete	Complete	Complete	Complete	Complete	Complete	Complete	Missing	Complete	Complete	Complete	Complete	Complete	Complete	Complete	Fragmented	Complete
285146at33208	General transcription factor IIH subunit	Complete	Complete	Complete	Complete	Complete	Complete	Complete	Complete	Complete	Complete	Complete	Complete	Complete	Complete	Complete	Complete	Complete	Complete	Complete
285902at33208	protein C12orf4 homolog	Complete	Complete	Complete	Complete	Complete	Complete	Complete	Complete	Complete	Missing	Complete	Complete	Complete	Complete	Complete	Complete	Complete	Complete	Complete
285966at33208	KIF1-binding protein	Complete	Complete	Complete	Complete	Complete	Complete	Complete	Complete	Complete	Complete	Complete	Complete	Complete	Complete	Complete	Missing	Missing	Complete	Complete
286553at33208	Protein O-fucosyltransferase 2	Complete	Complete	Complete	Complete	Missing	Complete	Missing	Complete	Missing	Missing	Complete	Complete	Complete	Complete	Complete	Complete	Complete	Complete	Complete
289235at33208	E3 ubiquitin-protein ligase TM129	Complete	Complete	Complete	Complete	Complete	Complete	Complete	Complete	Complete	Complete	Complete	Complete	Complete	Complete	Complete	Missing	Missing	Complete	Missing
289928at33208	major facilitator superfamily domain-containing protein 10	Complete	Complete	Complete	Complete	Complete	Complete	Complete	Complete	Complete	Complete	Complete	Complete	Complete	Complete	Complete	Complete	Complete	Complete	Complete
291505at33208	tRNA (cytosine(34)-C(5))-methyltransferase	Complete	Complete	Complete	Complete	Complete	Complete	Complete	Complete	Complete	Complete	Complete	Complete	Complete	Complete	Complete	Complete	Complete	Complete	Complete
291875at33208	U3 small nucleolar ribonucleoprotein protein MPP10	Missing	Missing	Fragmented	Missing	Missing	Missing	Missing	Missing	Missing	Missing	Fragmented	Fragmented	Fragmented	Fragmented	Fragmented	Missing	Missing	Fragmented	Missing
295556at33208	codanin-1	Missing	Missing	Missing	Missing	Missing	Missing	Missing	Missing	Missing	Missing	Missing	Missing	Missing	Missing	Missing	Missing	Missing	Missing	Missing
295775at33208	Protein arginine methyltransferase NDUFAF7	Complete	Complete	Complete	Complete	Complete	Complete	Complete	Complete	Complete	Complete	Complete	Complete	Complete	Complete	Complete	Complete	Complete	Complete	Complete
300303at33208	Integrator complex subunit 13	Complete	Complete	Complete	Complete	Complete	Complete	Complete	Complete	Complete	Complete	Complete	Complete	Complete	Complete	Complete	Complete	Complete	Complete	Complete
301572at33208	U4/U6 small nuclear ribonucleoprotein Prp31	Complete	Complete	Complete	Complete	Complete	Complete	Complete	Complete	Complete	Complete	Complete	Complete	Complete	Complete	Complete	Complete	Complete	Complete	Complete
302186at33208	anaphase-promoting complex subunit 4	Fragmented	Complete	Complete	Complete	Complete	Complete	Complete	Complete	Complete	Complete	Fragmented	Complete	Complete	Complete	Complete	Fragmented	Complete	Fragmented	Fragmented
302279at33208	WD repeat-containing protein 92	Complete	Complete	Complete	Complete	Complete	Complete	Complete	Complete	Complete	Complete	Complete	Complete	Complete	Complete	Complete	Complete	Complete	Complete	Complete
302921at33208	ubiquitin-associated protein 1	Missing	Missing	Missing	Missing	Missing	Missing	Missing	Missing	Missing	Missing	Missing	Missing	Missing	Missing	Missing	Missing	Missing	Missing	Complete
303117at33208	ATP-dependent RNA helicase DDX51	Missing	Missing	Missing	Missing	Missing	Missing	Missing	Missing	Missing	Missing	Missing	Missing	Missing	Missing	Missing	Missing	Missing	Complete	Missing
304388at33208	periodic tryptophan protein 1 homolog	Missing	Missing	Missing	Missing	Missing	Missing	Missing	Missing	Missing	Missing	Missing	Missing	Missing	Missing	Missing	Missing	Missing	Missing	Missing
305260at33208	Phosphatidylinositol glycan anchor biosynthesis class A	Complete	Complete	Complete	Complete	Complete	Complete	Complete	Complete	Complete	Complete	Complete	Complete	Complete	Complete	Complete	Complete	Complete	Complete	Complete
306101at33208	Aminomethyltransferase	Complete	Complete	Complete	Complete	Complete	Complete	Complete	Complete	Complete	Complete	Complete	Complete	Complete	Complete	Complete	Complete	Missing	Complete	Missing
307109at33208	multifunctional protein ADE2	Complete	Complete	Complete	Complete	Complete	Complete	Complete	Complete	Complete	Complete	Complete	Complete	Complete	Complete	Complete	Missing	Missing	Missing	Missing
308610at33208	dolichyl-diphosphooligosaccharide--protein glycosyltransferase 48 kDa subunit	Complete	Complete	Complete	Complete	Complete	Complete	Complete	Complete	Complete	Complete	Complete	Complete	Complete	Complete	Complete	Complete	Complete	Complete	Complete
311438at33208	geranylgeranyl transferase type-1 subunit beta	Missing	Missing	Missing	Missing	Missing	Missing	Missing	Missing	Missing	Missing	Missing	Missing	Missing	Missing	Missing	Missing	Missing	Missing	Missing
311758at33208	vacuolar protein sorting-associated protein 45	Complete	Complete	Complete	Complete	Complete	Complete	Complete	Complete	Complete	Complete	Complete	Complete	Complete	Complete	Complete	Complete	Complete	Complete	Complete
311761at33208	THO complex subunit 5 homolog	Complete	Complete	Complete	Complete	Complete	Complete	Complete	Complete	Complete	Complete	Complete	Complete	Complete	Complete	Complete	Complete	Fragmented	Complete	Complete
312577at33208	Zinc finger CCHC-type containing 4	Complete	Complete	Complete	Complete	Complete	Complete	Complete	Complete	Complete	Complete	Complete	Complete	Complete	Complete	Complete	Complete	Complete	Complete	Complete
313091at33208	serine/threonine-protein kinase RIO2	Complete	Complete	Complete	Complete	Complete	Complete	Complete	Complete	Complete	Complete	Complete	Complete	Complete	Complete	Complete	Complete	Complete	Complete	Complete
315044at33208	tetratricopeptide repeat protein 8	Complete	Complete	Complete	Complete	Complete	Complete	Complete	Complete	Complete	Complete	Complete	Complete	Complete	Complete	Complete	Fragmented	Missing	Complete	Missing
315393at33208	COX15, cytochrome c oxidase assembly homolog	Complete	Complete	Complete	Complete	Complete	Complete	Complete	Complete	Complete	Complete	Complete	Complete	Complete	Complete	Complete	Complete	Complete	Complete	Complete
317470at33208	tRNA-dihydrouridine(20) synthase	Complete	Complete	Complete	Complete	Complete	Complete	Complete	Complete	Complete	Complete	Complete	Complete	Missing	Missing	Missing	Missing	Complete	Complete	Complete
318483at33208	endoplasmic reticulum resident protein 44	Complete	Complete	Complete	Complete	Complete	Complete	Complete	Complete	Complete	Complete	Complete	Complete	Complete	Complete	Complete	Missing	Missing	Missing	Missing
318532at33208	H/ACA ribonucleoprotein complex subunit 4	Complete	Complete	Complete	Complete	Complete	Complete	Complete	Complete	Complete	Complete	Complete	Complete	Complete	Complete	Complete	Complete	Complete	Complete	Complete
319574at33208	tRNA pseudouridine synthase	Complete	Complete	Complete	Complete	Complete	Complete	Complete	Complete	Complete	Complete	Complete	Complete	Complete	Complete	Complete	Complete	Complete	Complete	Complete
320390at33208	N(alpha)-acetyltransferase 35, NatC auxiliary subunit	Complete	Complete	Complete	Complete	Complete	Complete	Complete	Complete	Complete	Complete	Complete	Complete	Complete	Complete	Complete	Complete	Complete	Complete	Complete
321332at33208	Integrator complex subunit 10	Complete	Complete	Complete	Complete	Complete	Complete	Complete	Complete	Complete	Complete	Complete	Complete	Complete	Complete	Complete	Missing	Missing	Missing	Missing
323399at33208	probable ATP-dependent RNA helicase DDX52	Missing	Missing	Missing	Complete	Complete	Complete	Complete	Complete	Complete	Missing	Complete	Complete	Complete	Missing	Complete	Missing	Missing	Missing	Missing
323473at33208	geranylgeranyl transferase type-2 subunit beta	Complete	Complete	Complete	Complete	Complete	Complete	Complete	Complete	Complete	Complete	Complete	Complete	Complete	Complete	Complete	Complete	Complete	Complete	Complete
324249at33208	general transcription factor 3C polypeptide 5	Complete	Complete	Complete	Complete	Complete	Complete	Complete	Complete	Complete	Complete	Complete	Complete	Complete	Complete	Complete	Fragmented	Complete	Complete	Complete
325183at33208	fumarylacetoacetase	Complete	Complete	Complete	Complete	Complete	Complete	Complete	Complete	Complete	Complete	Complete	Complete	Complete	Complete	Complete	Missing	Missing	Missing	Missing
327301at33208	WD repeat-containing protein 55	Missing	Missing	Missing	Missing	Missing	Missing	Missing	Missing	Missing	Missing	Missing	Missing	Missing	Missing	Missing	Missing	Missing	Complete	Missing
331112at33208	tRNA-dihydrouridine(47) synthase	Complete	Complete	Complete	Complete	Complete	Complete	Complete	Complete	Complete	Complete	Complete	Complete	Complete	Complete	Complete	Complete	Missing	Missing	Missing
331186at33208	RNA-binding protein 28	Missing	Missing	Missing	Missing	Missing	Missing	Missing	Missing	Missing	Missing	Missing	Missing	Missing	Missing	Missing	Missing	Missing	Missing	Missing
332870at33208	exosome complex component RRP45	Complete	Complete	Complete	Complete	Complete	Complete	Complete	Complete	Complete	Complete	Complete	Complete	Complete	Complete	Complete	Complete	Complete	Complete	Complete
333062at33208	eukaryotic translation initiation factor 3 subunit E	Complete	Complete	Complete	Complete	Complete	Complete	Complete	Complete	Complete	Complete	Complete	Complete	Complete	Complete	Complete	Complete	Complete	Complete	Complete
333800at33208	protein SMG8	Complete	Complete	Complete	Complete	Complete	Complete	Complete	Complete	Complete	Complete	Complete	Complete	Complete	Complete	Complete	Complete	Complete	Complete	Complete
334272at33208	angiogenic factor with G patch and FHA domains 1	Complete	Complete	Complete	Complete	Complete	Complete	Complete	Complete	Complete	Complete	Complete	Complete	Complete	Complete	Complete	Complete	Complete	Complete	Complete
334331at33208	cactin	Complete	Complete	Complete	Complete	Complete	Complete	Complete	Complete	Complete	Complete	Complete	Complete	Complete	Complete	Complete	Complete	Complete	Complete	Complete
334336at33208	Hepatocyte growth factor-regulated tyrosine kinase substrate	Complete	Complete	Complete	Complete	Complete	Complete	Complete	Complete	Complete	Complete	Complete	Complete	Complete	Complete	Complete	Fragmented	Complete	Complete	Complete
334342at33208	exocyst complex component 4	Complete	Complete	Complete	Complete	Complete	Complete	Complete	Complete	Complete	Complete	Complete	Complete	Complete	Complete	Complete	Complete	Complete	Complete	Complete
334764at33208	Solute carrier family 35 member B2	Complete	Complete	Complete	Complete	Complete	Complete	Complete	Complete	Complete	Complete	Complete	Complete	Complete	Complete	Complete	Complete	Complete	Complete	Complete
334820at33208	Bardet-Biedl syndrome 4 protein	Complete	Complete	Complete	Complete	Complete	Complete	Complete	Complete	Complete	Complete	Complete	Complete	Complete	Complete	Complete	Fragmented	Missing	Complete	Missing
335107at33208	S-adenosylmethionine decarboxylase proenzyme	Complete	Complete	Complete	Complete	Complete	Complete	Complete	Complete	Complete	Complete	Complete	Complete	Complete	Complete	Complete	Missing	Complete	Missing	Complete
336647at33208	anaphase-promoting complex subunit 5	Missing	Missing	Missing	Missing	Missing	Missing	Missing	Missing	Missing	Missing	Missing	Missing	Missing	Missing	Missing	Missing	Missing	Missing	Missing
338191at33208	Nucleolar GTP-binding protein 1	Complete	Complete	Complete	Complete	Complete	Complete	Complete	Complete	Complete	Complete	Complete	Complete	Complete	Complete	Complete	Complete	Complete	Complete	Complete
338482at33208	protein RFT1 homolog	Complete	Complete	Complete	Complete	Complete	Complete	Complete	Complete	Complete	Complete	Complete	Missing	Missing	Missing	Missing	Complete	Complete	Complete	Complete
339127at33208	glycosylphosphatidylinositol anchor attachment 1 protein	Complete	Complete	Complete	Complete	Complete	Complete	Complete	Complete	Complete	Complete	Complete	Complete	Complete	Complete	Complete	Fragmented	Complete	Complete	Complete
339319at33208	Poly	Complete	Fragmented	Fragmented	Fragmented	Fragmented	Fragmented	Fragmented	Fragmented	Fragmented	Complete	Fragmented	Fragmented	Missing	Missing	Missing	Missing	Missing	Missing	Missing
340558at33208	bystin	Complete	Complete	Complete	Complete	Complete	Complete	Complete	Complete	Complete	Complete	Complete	Complete	Complete	Complete	Complete	Fragmented	Complete	Complete	Complete
340577at33208	Bardet-Biedl syndrome 1 protein	Complete	Complete	Missing	Complete	Complete	Complete	Complete	Complete	Complete	Complete	Complete	Complete	Complete	Complete	Complete	Complete	Missing	Complete	Missing
344338at33208	ceramide glucosyltransferase	Complete	Complete	Complete	Complete	Complete	Complete	Complete	Complete	Complete	Complete	Complete	Complete	Complete	Complete	Complete	Complete	Complete	Complete	Complete
344346at33208	Mitochondrial ribosomal protein S27	Complete	Complete	Complete	Complete	Complete	Complete	Complete	Complete	Complete	Complete	Complete	Complete	Complete	Complete	Complete	Fragmented	Missing	Complete	Fragmented
344442at33208	nuclear pore complex protein Nup50	Complete	Complete	Complete	Complete	Complete	Complete	Complete	Complete	Complete	Complete	Complete	Complete	Complete	Complete	Complete	Complete	Complete	Fragmented	Complete
344581at33208	Serine/threonine-protein phosphatase 2A activator	Complete	Complete	Complete	Complete	Complete	Complete	Complete	Complete	Complete	Complete	Complete	Complete	Complete	Complete	Complete	Complete	Complete	Complete	Complete
344611at33208	Peroxisomal membrane protein PEX16	Missing	Missing	Missing	Missing	Missing	Missing	Missing	Missing	Missing	Missing	Missing	Missing	Missing	Missing	Missing	Missing	Missing	Missing	Missing
345099at33208	Nuclear pore protein	Complete	Complete	Complete	Complete	Complete	Complete	Complete	Complete	Complete	Complete	Complete	Complete	Complete	Complete	Complete	Complete	Complete	Complete	Complete
345959at33208	ataxin-10	Complete	Complete	Fragmented	Complete	Complete	Complete	Complete	Complete	Complete	Complete	Complete	Complete	Complete	Complete	Complete	Missing	Missing	Missing	Missing
346541at33208	menin	Complete	Complete	Complete	Complete	Complete	Complete	Complete	Complete	Complete	Complete	Complete	Complete	Complete	Complete	Complete	Complete	Complete	Complete	Complete
347600at33208	lariat debranching enzyme	Complete	Complete	Complete	Complete	Complete	Complete	Complete	Complete	Complete	Complete	Complete	Complete	Complete	Complete	Complete	Complete	Fragmented	Complete	Fragmented
348449at33208	Mitochondrial ribosomal protein S9	Complete	Complete	Complete	Complete	Complete	Complete	Complete	Complete	Complete	Complete	Complete	Complete	Complete	Complete	Complete	Complete	Complete	Complete	Complete
348544at33208	eukaryotic translation initiation factor 5	Complete	Complete	Complete	Complete	Complete	Complete	Complete	Complete	Complete	Complete	Complete	Complete	Complete	Complete	Complete	Complete	Complete	Complete	Complete
348761at33208	polymerase delta-interacting protein 2	Missing	Missing	Missing	Missing	Missing	Missing	Missing	Missing	Missing	Complete	Missing	Missing	Missing	Missing	Missing	Complete	Fragmented	Complete	Complete
349064at33208	PCI domain-containing protein 2	Complete	Complete	Complete	Complete	Complete	Complete	Complete	Complete	Complete	Complete	Complete	Complete	Complete	Complete	Complete	Complete	Fragmented	Complete	Fragmented
349627at33208	sister chromatid cohesion protein DCC1	Complete	Complete	Complete	Complete	Complete	Complete	Complete	Complete	Complete	Complete	Complete	Complete	Complete	Complete	Complete	Complete	Complete	Complete	Complete
351226at33208	VPS33B interacting protein, apical-basolateral polarity regulator, spe-39 homolog	Missing	Missing	Missing	Missing	Missing	Missing	Missing	Missing	Missing	Missing	Missing	Missing	Missing	Missing	Missing	Complete	Complete	Complete	Complete
352600at33208	deoxyhypusine synthase	Complete	Complete	Complete	Complete	Complete	Complete	Complete	Complete	Complete	Complete	Complete	Complete	Complete	Complete	Complete	Complete	Complete	Complete	Complete
352854at33208	V-type proton ATPase subunit H	Complete	Complete	Complete	Complete	Complete	Complete	Complete	Complete	Complete	Complete	Complete	Complete	Complete	Complete	Complete	Fragmented	Complete	Complete	Complete
353286at33208	Dynactin subunit 4	Complete	Complete	Complete	Complete	Complete	Complete	Complete	Complete	Complete	Complete	Complete	Complete	Complete	Missing	Missing	Complete	Complete	Complete	Complete
353768at33208	Eukaryotic translation initiation factor 3 subunit M	Complete	Complete	Complete	Complete	Complete	Complete	Complete	Complete	Complete	Complete	Complete	Complete	Complete	Complete	Complete	Missing	Missing	Fragmented	Missing
354829at33208	COP9 signalosome complex subunit 5	Complete	Complete	Complete	Complete	Complete	Complete	Complete	Complete	Complete	Complete	Complete	Complete	Complete	Complete	Complete	Complete	Complete	Complete	Complete
354949at33208	phosphatidylinositol glycan anchor biosynthesis class U protein	Complete	Complete	Complete	Complete	Complete	Complete	Complete	Complete	Complete	Complete	Complete	Complete	Complete	Complete	Complete	Fragmented	Fragmented	Complete	Fragmented
355210at33208	General transcription factor IIH subunit 1	Complete	Complete	Complete	Complete	Complete	Complete	Complete	Complete	Complete	Complete	Complete	Complete	Complete	Complete	Complete	Complete	Complete	Complete	Complete
355739at33208	Golgi to ER traffic protein 4 homolog	Complete	Complete	Complete	Complete	Complete	Complete	Complete	Complete	Complete	Complete	Complete	Complete	Complete	Complete	Complete	Complete	Complete	Complete	Complete
356175at33208	prolactin regulatory element-binding protein	Missing	Missing	Missing	Missing	Missing	Missing	Missing	Missing	Missing	Missing	Missing	Missing	Missing	Missing	Missing	Missing	Missing	Missing	Missing
356334at33208	VPS18, CORVET/HOPS core subunit	Complete	Complete	Complete	Complete	Complete	Complete	Complete	Complete	Complete	Complete	Complete	Complete	Complete	Complete	Complete	Complete	Complete	Complete	Complete
356503at33208	Solute carrier family 35 member C1	Complete	Complete	Complete	Complete	Complete	Complete	Complete	Complete	Complete	Complete	Complete	Complete	Complete	Complete	Complete	Fragmented	Complete	Fragmented	Complete
357580at33208	U5 small nuclear ribonucleoprotein 40 kDa protein	Complete	Complete	Complete	Complete	Complete	Complete	Complete	Complete	Complete	Complete	Complete	Complete	Complete	Complete	Complete	Complete	Complete	Complete	Complete
359075at33208	protein Red	Complete	Complete	Complete	Complete	Complete	Complete	Complete	Complete	Complete	Complete	Complete	Complete	Complete	Complete	Complete	Complete	Complete	Complete	Complete
359324at33208	prostaglandin E synthase 2	Complete	Complete	Complete	Complete	Complete	Complete	Complete	Complete	Complete	Complete	Complete	Complete	Complete	Complete	Complete	Missing	Missing	Missing	Missing
359369at33208	DNA-directed RNA polymerase, insert domain	Missing	Missing	Missing	Missing	Missing	Missing	Missing	Missing	Missing	Missing	Missing	Missing	Missing	Missing	Missing	Missing	Missing	Missing	Missing
359532at33208	kelch domain-containing protein 4	Missing	Missing	Missing	Missing	Missing	Missing	Missing	Missing	Missing	Missing	Missing	Missing	Missing	Missing	Missing	Missing	Missing	Missing	Missing
360379at33208	probable methyltransferase BTM2 homolog	Missing	Missing	Missing	Missing	Missing	Missing	Missing	Missing	Missing	Missing	Missing	Missing	Missing	Missing	Missing	Missing	Missing	Missing	Missing
360753at33208	NADH dehydrogenase	Complete	Complete	Complete	Complete	Complete	Complete	Complete	Complete	Complete	Complete	Complete	Complete	Missing	Missing	Missing	Complete	Complete	Complete	Missing
361100at33208	target of rapamycin complex subunit LST8	Complete	Complete	Complete	Complete	Complete	Complete	Complete	Complete	Complete	Complete	Complete	Complete	Complete	Complete	Complete	Complete	Missing	Complete	Complete
361203at33208	DDB1- and CUL4-associated factor 13	Complete	Complete	Complete	Complete	Complete	Complete	Complete	Complete	Complete	Complete	Complete	Complete	Complete	Complete	Complete	Complete	Complete	Complete	Complete
361216at33208	F-box only protein 42	Missing	Missing	Missing	Missing	Missing	Missing	Missing	Missing	Missing	Missing	Missing	Missing	Missing	Missing	Missing	Missing	Missing	Missing	Missing
363634at33208	28S ribosomal protein S22, mitochondrial	Complete	Complete	Complete	Complete	Complete	Complete	Complete	Complete	Complete	Complete	Complete	Complete	Complete	Complete	Complete	Complete	Complete	Complete	Complete
363840at33208	DNA-directed RNA polymerase III subunit RPC5	Missing	Missing	Missing	Missing	Missing	Missing	Missing	Missing	Missing	Missing	Missing	Missing	Missing	Missing	Missing	Missing	Missing	Missing	Missing
363851at33208	methyltransferase-like protein 16	Complete	Complete	Complete	Complete	Complete	Complete	Complete	Complete	Complete	Complete	Complete	Complete	Complete	Complete	Complete	Complete	Complete	Complete	Complete
364383at33208	26S proteasome non-ATPase regulatory subunit 6	Complete	Complete	Complete	Complete	Complete	Complete	Complete	Complete	Complete	Complete	Complete	Complete	Complete	Complete	Complete	Complete	Complete	Complete	Complete
364694at33208	signal recognition particle receptor subunit alpha	Complete	Complete	Complete	Complete	Complete	Complete	Complete	Complete	Complete	Complete	Complete	Complete	Complete	Complete	Complete	Complete	Complete	Complete	Complete
365323at33208	probable cytosolic iron-sulfur protein assembly protein CIAO1	Missing	Missing	Missing	Missing	Missing	Missing	Missing	Missing	Missing	Missing	Missing	Missing	Missing	Missing	Missing	Missing	Missing	Missing	Missing
365561at33208	mitochondrial chaperone BCS1	Complete	Complete	Complete	Complete	Complete	Complete	Complete	Complete	Complete	Missing	Complete	Complete	Complete	Complete	Complete	Complete	Complete	Complete	Complete
365691at33208	Origin recognition complex subunit 2	Complete	Complete	Complete	Complete	Complete	Complete	Complete	Complete	Complete	Complete	Complete	Complete	Complete	Complete	Complete	Complete	Complete	Complete	Complete
366124at33208	rRNA adenine N(6)-methyltransferase	Complete	Complete	Complete	Complete	Complete	Complete	Complete	Complete	Complete	Complete	Complete	Complete	Complete	Complete	Complete	Missing	Complete	Complete	Complete
366814at33208	Golgi pH regulator	Complete	Complete	Complete	Complete	Complete	Complete	Complete	Complete	Complete	Complete	Complete	Complete	Complete	Complete	Complete	Complete	Complete	Complete	Complete
366936at33208	cyclin-dependent-like kinase 5	Complete	Complete	Complete	Complete	Complete	Complete	Complete	Complete	Complete	Complete	Complete	Complete	Complete	Complete	Complete	Complete	Complete	Complete	Complete
367493at33208	Integrator complex subunit 14	Missing	Missing	Missing	Missing	Missing	Missing	Missing	Missing	Missing	Missing	Missing	Missing	Missing	Missing	Missing	Missing	Missing	Missing	Missing
367551at33208	probable ATP-dependent RNA helicase DDX27	Complete	Complete	Complete	Complete	Complete	Complete	Complete	Complete	Complete	Complete	Complete	Complete	Complete	Complete	Complete	Complete	Complete	Complete	Complete
367596at33208	ATP-dependent DNA helicase Q4	Complete	Complete	Complete	Complete	Complete	Fragmented	Fragmented	Complete	Complete	Complete	Complete	Complete	Complete	Complete	Complete	Complete	Complete	Complete	Complete
367957at33208	UDP-N-acetylglucosamine--dolichyl-phosphate N-acetylglucosaminephosphotransferase	Complete	Complete	Complete	Complete	Complete	Complete	Complete	Complete	Complete	Complete	Complete	Complete	Missing	Missing	Missing	Complete	Complete	Complete	Complete
368565at33208	serine/threonine-protein phosphatase 2A regulatory subunit B'' subunit gamma	Complete	Complete	Complete	Complete	Complete	Complete	Complete	Complete	Complete	Complete	Complete	Complete	Complete	Complete	Complete	Complete	Complete	Complete	Complete
368670at33208	Nuclear respiratory factor 1	Missing	Missing	Missing	Missing	Missing	Missing	Missing	Missing	Missing	Missing	Missing	Missing	Missing	Missing	Missing	Missing	Missing	Missing	Missing
368875at33208	Tafazzin	Complete	Complete	Complete	Complete	Complete	Complete	Complete	Complete	Complete	Complete	Complete	Complete	Complete	Complete	Complete	Complete	Complete	Missing	Complete
371241at33208	mitochondrial import inner membrane translocase subunit TIM50	Complete	Complete	Complete	Complete	Complete	Complete	Complete	Complete	Complete	Complete	Complete	Complete	Complete	Complete	Complete	Complete	Complete	Complete	Complete
371297at33208	replication factor C subunit 3	Complete	Complete	Complete	Complete	Complete	Complete	Complete	Complete	Complete	Complete	Complete	Complete	Complete	Complete	Complete	Complete	Complete	Complete	Complete
371526at33208	CCR4-NOT transcription complex subunit 9	Complete	Complete	Complete	Complete	Complete	Complete	Complete	Complete	Complete	Complete	Complete	Complete	Complete	Complete	Complete	Complete	Complete	Complete	Complete
372257at33208	putative deoxyribonuclease TATDN1	Complete	Complete	Complete	Complete	Complete	Complete	Complete	Complete	Complete	Complete	Complete	Complete	Complete	Complete	Complete	Complete	Complete	Complete	Complete
372707at33208	actin-related protein 2/3 complex subunit 2	Complete	Complete	Complete	Complete	Complete	Complete	Complete	Complete	Complete	Complete	Complete	Complete	Complete	Complete	Complete	Complete	Complete	Complete	Complete
373040at33208	pre-mRNA-splicing factor RBM22	Complete	Complete	Complete	Complete	Complete	Complete	Complete	Complete	Complete	Complete	Complete	Complete	Complete	Complete	Complete	Complete	Complete	Complete	Complete
376982at33208	26S proteasome non-ATPase regulatory subunit 14	Complete	Complete	Complete	Complete	Complete	Complete	Complete	Complete	Complete	Complete	Complete	Complete	Complete	Complete	Complete	Complete	Complete	Complete	Complete
378033at33208	uncharacterized protein KIAA2013 homolog	Complete	Complete	Complete	Complete	Complete	Complete	Complete	Complete	Complete	Complete	Complete	Complete	Complete	Complete	Complete	Complete	Missing	Complete	Missing
378316at33208	probable tRNA N6-adenosine threonylcarbamoyltransferase	Complete	Complete	Complete	Complete	Complete	Complete	Complete	Complete	Complete	Complete	Complete	Complete	Complete	Complete	Complete	Complete	Complete	Complete	Complete
378768at33208	ras-related GTP-binding protein A	Complete	Complete	Complete	Complete	Complete	Complete	Complete	Complete	Complete	Complete	Complete	Complete	Complete	Complete	Complete	Complete	Missing	Complete	Complete
378913at33208	Intraflagellar transport 46	Complete	Complete	Complete	Complete	Complete	Complete	Complete	Complete	Complete	Complete	Complete	Complete	Complete	Complete	Complete	Complete	Missing	Complete	Fragmented
379076at33208	nucleoporin p58/p45 isoform X1	Complete	Complete	Complete	Complete	Complete	Complete	Complete	Complete	Complete	Complete	Complete	Complete	Complete	Complete	Complete	Missing	Missing	Complete	Missing
379636at33208	26S proteasome non-ATPase regulatory subunit 13	Complete	Complete	Complete	Complete	Complete	Complete	Complete	Complete	Complete	Complete	Complete	Complete	Complete	Complete	Complete	Complete	Complete	Complete	Complete
379771at33208	asparagine synthetase domain-containing protein 1	Complete	Complete	Complete	Complete	Complete	Complete	Complete	Complete	Complete	Complete	Complete	Complete	Complete	Complete	Complete	Complete	Complete	Fragmented	Complete
380583at33208	THO complex subunit 3	Complete	Complete	Complete	Complete	Complete	Complete	Complete	Complete	Complete	Complete	Complete	Complete	Complete	Complete	Complete	Missing	Complete	Complete	Complete
381303at33208	peroxisomal biogenesis factor 3	Fragmented	Fragmented	Fragmented	Fragmented	Fragmented	Fragmented	Fragmented	Fragmented	Fragmented	Fragmented	Complete	Fragmented	Missing	Missing	Missing	Missing	Missing	Missing	Missing
382000at33208	leucine-rich repeat-containing protein 58	Complete	Complete	Complete	Complete	Complete	Complete	Complete	Complete	Complete	Complete	Complete	Complete	Complete	Complete	Complete	Missing	Missing	Missing	Missing
382262at33208	Zinc finger CCCH-type containing 14	Complete	Complete	Complete	Complete	Complete	Complete	Complete	Complete	Complete	Complete	Complete	Complete	Complete	Complete	Complete	Complete	Complete	Fragmented	Fragmented
382750at33208	bifunctional coenzyme A synthase	Complete	Complete	Complete	Complete	Complete	Complete	Complete	Complete	Complete	Complete	Complete	Complete	Fragmented	Fragmented	Fragmented	Complete	Complete	Complete	Complete
383313at33208	Trafficking protein particle complex 13	Complete	Complete	Complete	Complete	Complete	Complete	Complete	Complete	Complete	Complete	Complete	Complete	Complete	Complete	Complete	Missing	Missing	Missing	Missing
384187at33208	SNW domain-containing protein 1	Complete	Complete	Complete	Complete	Complete	Complete	Complete	Complete	Complete	Complete	Complete	Complete	Complete	Complete	Complete	Complete	Complete	Complete	Complete
386666at33208	WAS protein family homolog 1	Complete	Complete	Complete	Complete	Complete	Complete	Complete	Complete	Complete	Complete	Complete	Complete	Complete	Complete	Complete	Missing	Missing	Missing	Missing
387079at33208	zinc finger protein 622	Missing	Missing	Missing	Missing	Missing	Missing	Missing	Missing	Missing	Missing	Missing	Missing	Missing	Missing	Missing	Missing	Missing	Missing	Missing
387117at33208	malonyl-CoA-acyl carrier protein transacylase, mitochondrial	Complete	Complete	Complete	Complete	Complete	Complete	Complete	Complete	Complete	Complete	Complete	Complete	Complete	Complete	Complete	Complete	Complete	Complete	Complete
387878at33208	Transmembrane protein 104	Complete	Complete	Complete	Complete	Complete	Complete	Complete	Complete	Complete	Complete	Complete	Complete	Complete	Complete	Complete	Complete	Fragmented	Complete	Fragmented
389367at33208	dolichyl-phosphate beta-glucosyltransferase	Complete	Complete	Complete	Complete	Complete	Complete	Complete	Complete	Complete	Complete	Complete	Complete	Complete	Complete	Complete	Complete	Complete	Complete	Complete
389527at33208	conserved oligomeric Golgi complex subunit 3	Complete	Complete	Complete	Complete	Complete	Complete	Complete	Complete	Complete	Complete	Complete	Complete	Complete	Complete	Complete	Complete	Complete	Complete	Complete
389570at33208	Phenylalanyl-tRNA synthetase 2, mitochondrial	Complete	Complete	Complete	Complete	Complete	Complete	Complete	Complete	Complete	Complete	Complete	Complete	Complete	Complete	Complete	Complete	Complete	Complete	Complete
389591at33208	ATP-dependent (S)-NAD(P)H-hydrate dehydratase	Complete	Complete	Complete	Complete	Complete	Complete	Complete	Complete	Complete	Complete	Complete	Complete	Complete	Complete	Complete	Complete	Complete	Complete	Complete
390192at33208	alpha-1,3/1,6-mannosyltransferase ALG2	Complete	Complete	Complete	Complete	Complete	Complete	Complete	Complete	Complete	Complete	Complete	Complete	Complete	Complete	Complete	Fragmented	Complete	Complete	Complete
390402at33208	glyoxalase domain-containing protein 4	Complete	Complete	Complete	Complete	Complete	Complete	Complete	Complete	Complete	Complete	Complete	Complete	Complete	Complete	Complete	Complete	Complete	Complete	Complete
391896at33208	dnaJ homolog subfamily B member 11	Complete	Complete	Complete	Complete	Complete	Complete	Complete	Complete	Complete	Complete	Complete	Complete	Complete	Complete	Complete	Complete	Complete	Complete	Complete
393219at33208	protein HGH1 homolog	Missing	Missing	Missing	Missing	Missing	Missing	Missing	Missing	Missing	Missing	Missing	Missing	Missing	Missing	Missing	Complete	Fragmented	Complete	Complete
393291at33208	signal peptide peptidase-like 3	Fragmented	Fragmented	Fragmented	Fragmented	Fragmented	Fragmented	Fragmented	Fragmented	Fragmented	Complete	Fragmented	Fragmented	Fragmented	Fragmented	Fragmented	Missing	Missing	Missing	Missing
393419at33208	NEDD8-activating enzyme E1 regulatory subunit	Complete	Complete	Complete	Complete	Complete	Complete	Complete	Missing	Missing	Complete	Complete	Complete	Complete	Complete	Complete	Complete	Complete	Complete	Complete
393895at33208	26S proteasome non-ATPase regulatory subunit 3	Complete	Complete	Complete	Complete	Complete	Complete	Complete	Complete	Complete	Complete	Complete	Complete	Complete	Complete	Complete	Complete	Complete	Complete	Complete
395147at33208	NADPH	Complete	Complete	Complete	Complete	Complete	Complete	Complete	Complete	Complete	Complete	Complete	Complete	Complete	Complete	Complete	Complete	Complete	Complete	Complete
395183at33208	sprT-like domain-containing protein Spartan	Complete	Complete	Complete	Complete	Complete	Complete	Complete	Complete	Complete	Complete	Complete	Complete	Complete	Complete	Complete	Complete	Complete	Complete	Complete
395556at33208	Phosphatidate cytidylyltransferase, mitochondrial	Complete	Complete	Complete	Complete	Complete	Complete	Complete	Complete	Complete	Complete	Complete	Complete	Complete	Complete	Complete	Complete	Complete	Complete	Complete
395919at33208	XPC complex subunit, DNA damage recognition and repair factor	Complete	Complete	Complete	Complete	Complete	Complete	Complete	Complete	Complete	Complete	Complete	Complete	Complete	Complete	Complete	Complete	Complete	Complete	Complete
395948at33208	protein cramped-like	Complete	Complete	Complete	Complete	Complete	Complete	Complete	Complete	Complete	Complete	Complete	Complete	Complete	Complete	Complete	Complete	Missing	Complete	Fragmented
396237at33208	translation initiation factor eIF-2B subunit beta	Missing	Missing	Missing	Missing	Missing	Missing	Missing	Missing	Missing	Missing	Missing	Missing	Missing	Missing	Missing	Missing	Missing	Missing	Missing
397019at33208	ubiquitin-like modifier-activating enzyme 5	Complete	Complete	Complete	Complete	Complete	Complete	Complete	Complete	Complete	Complete	Complete	Complete	Complete	Complete	Complete	Complete	Complete	Complete	Complete
397659at33208	CDK5 regulatory subunit-associated protein 3	Complete	Complete	Complete	Complete	Complete	Complete	Complete	Complete	Complete	Complete	Complete	Complete	Complete	Complete	Complete	Missing	Complete	Missing	Complete
398013at33208	WD repeat-containing protein 82	Complete	Complete	Complete	Complete	Complete	Complete	Complete	Complete	Complete	Complete	Complete	Complete	Complete	Complete	Complete	Complete	Complete	Complete	Complete
398202at33208	RGP1 homolog, RAB6A GEF complex partner 1	Missing	Missing	Missing	Missing	Missing	Missing	Missing	Missing	Missing	Missing	Missing	Missing	Missing	Missing	Missing	Fragmented	Missing	Complete	Fragmented
398607at33208	zinc finger protein 330	Complete	Complete	Complete	Complete	Complete	Complete	Complete	Complete	Complete	Complete	Complete	Complete	Complete	Complete	Complete	Complete	Complete	Complete	Complete
399092at33208	ubiquitin fusion degradation protein 1 homolog	Complete	Complete	Complete	Complete	Complete	Complete	Complete	Complete	Complete	Complete	Complete	Complete	Complete	Complete	Complete	Complete	Complete	Complete	Fragmented
399439at33208	tRNA (guanine-N(7)-)-methyltransferase non-catalytic subunit WDR4	Missing	Missing	Missing	Missing	Missing	Missing	Missing	Missing	Missing	Missing	Missing	Missing	Missing	Missing	Missing	Missing	Missing	Missing	Missing
400042at33208	lupus La protein	Complete	Complete	Complete	Complete	Complete	Complete	Complete	Complete	Complete	Missing	Complete	Complete	Complete	Complete	Complete	Complete	Missing	Complete	Missing
401196at33208	39S ribosomal protein L45, mitochondrial	Complete	Complete	Complete	Complete	Complete	Complete	Complete	Complete	Complete	Complete	Complete	Complete	Complete	Complete	Complete	Complete	Complete	Complete	Complete
401220at33208	beclin-1	Complete	Complete	Complete	Complete	Complete	Complete	Complete	Complete	Complete	Complete	Complete	Complete	Complete	Complete	Complete	Complete	Fragmented	Complete	Complete
401679at33208	tRNA-splicing endonuclease subunit Sen2	Missing	Missing	Missing	Missing	Missing	Missing	Missing	Missing	Missing	Missing	Missing	Missing	Missing	Missing	Missing	Missing	Missing	Missing	Missing
401779at33208	ATPase ASNA1	Complete	Complete	Complete	Complete	Complete	Complete	Complete	Complete	Complete	Complete	Complete	Complete	Complete	Complete	Complete	Complete	Complete	Complete	Complete
40200at33208	DNA repair protein REV1	Complete	Complete	Complete	Complete	Complete	Complete	Complete	Complete	Complete	Complete	Complete	Complete	Complete	Complete	Complete	Complete	Complete	Complete	Complete
403171at33208	protein LTV1 homolog	Missing	Missing	Missing	Missing	Missing	Missing	Missing	Missing	Missing	Missing	Missing	Missing	Missing	Missing	Missing	Missing	Missing	Missing	Missing
403817at33208	hsp70-binding protein 1	Complete	Complete	Complete	Complete	Complete	Complete	Complete	Complete	Complete	Fragmented	Complete	Complete	Complete	Complete	Complete	Fragmented	Complete	Fragmented	Missing
404988at33208	Dol-P-Glc	Complete	Complete	Complete	Complete	Complete	Complete	Complete	Complete	Complete	Complete	Complete	Complete	Complete	Complete	Complete	Complete	Complete	Complete	Complete
405257at33208	conserved oligomeric Golgi complex subunit 8	Complete	Complete	Fragmented	Complete	Complete	Complete	Complete	Complete	Complete	Complete	Complete	Complete	Complete	Complete	Complete	Complete	Complete	Complete	Complete
406927at33208	Nuclear speckle splicing regulatory protein 1	Complete	Complete	Complete	Complete	Complete	Complete	Complete	Complete	Complete	Complete	Complete	Complete	Complete	Complete	Complete	Complete	Complete	Complete	Complete
407472at33208	dnaJ homolog subfamily C member 21	Complete	Complete	Complete	Complete	Complete	Complete	Complete	Complete	Complete	Complete	Complete	Complete	Complete	Complete	Complete	Complete	Complete	Complete	Complete
409006at33208	protein TSSC1	Complete	Complete	Complete	Complete	Complete	Complete	Complete	Complete	Complete	Complete	Complete	Complete	Missing	Missing	Missing	Missing	Missing	Missing	Missing
409186at33208	ESF1 homolog	Missing	Missing	Missing	Missing	Missing	Missing	Missing	Missing	Missing	Missing	Missing	Missing	Missing	Missing	Missing	Missing	Missing	Missing	Missing
411515at33208	protein farnesyltransferase/geranylgeranyltransferase type-1 subunit alpha	Complete	Complete	Complete	Complete	Complete	Complete	Complete	Complete	Complete	Complete	Complete	Complete	Complete	Complete	Complete	Complete	Complete	Complete	Complete
411664at33208	E3 ubiquitin-protein ligase FANCL	Fragmented	Fragmented	Fragmented	Fragmented	Fragmented	Fragmented	Fragmented	Fragmented	Fragmented	Fragmented	Fragmented	Fragmented	Fragmented	Fragmented	Fragmented	Missing	Missing	Missing	Missing
411755at33208	coiled-coil domain-containing protein 47	Complete	Complete	Complete	Complete	Complete	Complete	Complete	Complete	Complete	Complete	Complete	Complete	Complete	Missing	Missing	Complete	Complete	Complete	Complete
412370at33208	glutamate--cysteine ligase regulatory subunit	Complete	Complete	Complete	Complete	Complete	Complete	Complete	Complete	Complete	Complete	Complete	Complete	Complete	Complete	Complete	Missing	Missing	Missing	Fragmented
412542at33208	exosome complex component RRP4	Complete	Complete	Complete	Complete	Complete	Complete	Complete	Complete	Complete	Complete	Complete	Complete	Complete	Complete	Complete	Complete	Complete	Complete	Complete
412930at33208	dnaJ homolog subfamily C member 1	Complete	Complete	Complete	Complete	Complete	Complete	Complete	Complete	Complete	Complete	Complete	Complete	Complete	Complete	Complete	Complete	Complete	Complete	Complete
413334at33208	elongator complex protein 4	Complete	Complete	Complete	Complete	Complete	Complete	Complete	Complete	Complete	Complete	Complete	Complete	Complete	Complete	Complete	Missing	Complete	Complete	Complete
414001at33208	eukaryotic translation initiation factor 2 subunit 1	Complete	Complete	Complete	Complete	Complete	Complete	Complete	Complete	Complete	Complete	Complete	Complete	Complete	Complete	Complete	Complete	Complete	Complete	Complete
414571at33208	GPI-anchor transamidase	Complete	Complete	Complete	Complete	Complete	Complete	Complete	Complete	Complete	Complete	Complete	Complete	Complete	Complete	Complete	Complete	Complete	Complete	Complete
414579at33208	WD repeat domain-containing protein 83	Complete	Complete	Complete	Complete	Complete	Complete	Complete	Complete	Complete	Complete	Complete	Complete	Complete	Missing	Missing	Complete	Complete	Complete	Complete
414603at33208	mediator of RNA polymerase II transcription subunit 17	Fragmented	Fragmented	Fragmented	Fragmented	Fragmented	Fragmented	Fragmented	Fragmented	Fragmented	Complete	Fragmented	Complete	Fragmented	Fragmented	Fragmented	Fragmented	Complete	Complete	Complete
415618at33208	required for meiotic nuclear division protein 1 homolog	Complete	Complete	Complete	Complete	Complete	Complete	Complete	Complete	Complete	Complete	Complete	Complete	Complete	Complete	Complete	Fragmented	Fragmented	Missing	Fragmented
416175at33208	m7GpppX diphosphatase	Complete	Complete	Complete	Complete	Complete	Complete	Complete	Complete	Complete	Complete	Complete	Complete	Complete	Complete	Complete	Complete	Complete	Complete	Complete
418979at33208	cysteine dioxygenase type 1	Complete	Complete	Complete	Complete	Complete	Complete	Complete	Complete	Complete	Complete	Complete	Complete	Complete	Complete	Complete	Fragmented	Missing	Complete	Missing
419502at33208	probable 18S rRNA (guanine-N(7))-methyltransferase	Complete	Complete	Complete	Complete	Complete	Complete	Complete	Complete	Complete	Complete	Complete	Complete	Complete	Complete	Complete	Complete	Complete	Complete	Complete
419914at33208	ribosome biogenesis protein WDR12	Missing	Missing	Missing	Missing	Missing	Missing	Missing	Missing	Missing	Missing	Missing	Missing	Missing	Missing	Missing	Missing	Complete	Missing	Complete
421396at33208	S-formylglutathione hydrolase	Complete	Complete	Complete	Complete	Complete	Complete	Complete	Complete	Complete	Complete	Complete	Complete	Complete	Complete	Complete	Missing	Complete	Missing	Fragmented
421685at33208	evolutionarily conserved signaling intermediate in Toll pathway, mitochondrial	Complete	Complete	Complete	Complete	Complete	Complete	Complete	Complete	Complete	Complete	Complete	Complete	Complete	Complete	Complete	Fragmented	Missing	Fragmented	Missing
421732at33208	Dynactin subunit 2	Complete	Complete	Complete	Complete	Complete	Complete	Complete	Complete	Complete	Complete	Complete	Complete	Complete	Complete	Complete	Complete	Complete	Complete	Complete
422158at33208	Zinc finger, RING-type	Complete	Complete	Complete	Complete	Complete	Complete	Complete	Complete	Complete	Complete	Complete	Complete	Complete	Complete	Complete	Missing	Missing	Missing	Missing
422751at33208	L-2-hydroxyglutarate dehydrogenase, mitochondrial	Complete	Complete	Complete	Complete	Complete	Complete	Complete	Complete	Complete	Complete	Complete	Complete	Complete	Complete	Complete	Complete	Missing	Complete	Missing
423799at33208	39S ribosomal protein L15, mitochondrial	Complete	Complete	Complete	Complete	Complete	Complete	Complete	Complete	Complete	Complete	Complete	Complete	Complete	Complete	Complete	Complete	Complete	Complete	Complete
423848at33208	protein N-terminal asparagine amidohydrolase	Complete	Complete	Complete	Missing	Missing	Missing	Missing	Missing	Missing	Complete	Complete	Complete	Complete	Complete	Complete	Missing	Complete	Missing	Missing
424392at33208	DNA-directed RNA polymerase II subunit RPB3	Complete	Complete	Complete	Complete	Complete	Complete	Complete	Complete	Complete	Complete	Complete	Complete	Complete	Complete	Complete	Complete	Complete	Complete	Complete
424569at33208	IST1 homolog isoform X1	Complete	Complete	Complete	Complete	Complete	Complete	Complete	Complete	Complete	Complete	Complete	Complete	Complete	Complete	Complete	Complete	Complete	Complete	Complete
424646at33208	Peroxisomal biogenesis factor 14	Missing	Missing	Missing	Missing	Missing	Missing	Missing	Missing	Missing	Missing	Missing	Missing	Missing	Missing	Missing	Missing	Missing	Missing	Missing
427349at33208	deoxyribose-phosphate aldolase	Complete	Complete	Complete	Complete	Complete	Complete	Complete	Complete	Complete	Complete	Complete	Complete	Complete	Complete	Complete	Complete	Complete	Complete	Complete
427789at33208	mitochondrial-processing peptidase subunit alpha	Complete	Complete	Complete	Complete	Complete	Complete	Complete	Complete	Complete	Complete	Complete	Complete	Complete	Complete	Complete	Complete	Complete	Complete	Complete
428202at33208	Dihydrolipoamide acetyltransferase component of pyruvate dehydrogenase complex	Complete	Complete	Complete	Complete	Complete	Complete	Complete	Complete	Complete	Complete	Complete	Complete	Complete	Complete	Complete	Complete	Complete	Complete	Complete
428754at33208	protein AATF	Missing	Missing	Missing	Missing	Missing	Missing	Missing	Missing	Missing	Missing	Missing	Missing	Missing	Missing	Missing	Missing	Missing	Missing	Missing
429011at33208	DTW domain-containing protein 2	Complete	Complete	Complete	Complete	Missing	Complete	Missing	Complete	Missing	Complete	Complete	Complete	Complete	Complete	Complete	Complete	Missing	Missing	Missing
429274at33208	protein RTF2 homolog	Complete	Complete	Complete	Complete	Complete	Complete	Complete	Complete	Complete	Complete	Fragmented	Complete	Complete	Complete	Complete	Complete	Complete	Complete	Complete
429751at33208	nucleolar protein 9	Complete	Complete	Complete	Complete	Complete	Complete	Complete	Complete	Complete	Complete	Complete	Complete	Complete	Complete	Complete	Missing	Missing	Missing	Missing
430701at33208	cyclin-related protein FAM58A	Missing	Missing	Missing	Missing	Missing	Missing	Missing	Missing	Missing	Missing	Missing	Missing	Missing	Missing	Missing	Missing	Missing	Missing	Missing
432050at33208	60S acidic ribosomal protein P0	Complete	Complete	Complete	Complete	Complete	Complete	Complete	Complete	Complete	Complete	Complete	Complete	Complete	Complete	Complete	Complete	Complete	Complete	Complete
432155at33208	Lactamase beta 2	Complete	Complete	Complete	Complete	Complete	Complete	Complete	Complete	Complete	Complete	Complete	Complete	Complete	Complete	Complete	Complete	Complete	Missing	Complete
432287at33208	RAD17 checkpoint clamp loader component	Complete	Complete	Complete	Complete	Complete	Complete	Complete	Complete	Complete	Complete	Complete	Complete	Complete	Complete	Complete	Missing	Missing	Missing	Missing
432522at33208	thioredoxin domain-containing protein 15	Missing	Missing	Missing	Missing	Missing	Missing	Missing	Missing	Missing	Missing	Missing	Missing	Missing	Missing	Missing	Missing	Missing	Missing	Missing
433216at33208	WD repeat domain 61	Complete	Complete	Complete	Complete	Complete	Complete	Complete	Complete	Complete	Complete	Complete	Complete	Complete	Complete	Complete	Complete	Missing	Missing	Missing
433606at33208	F-box/SPRY domain-containing protein 1	Complete	Complete	Complete	Complete	Complete	Complete	Complete	Complete	Complete	Complete	Complete	Complete	Complete	Complete	Complete	Missing	Missing	Missing	Missing
434068at33208	Pre-mRNA processing factor 3	Complete	Complete	Complete	Complete	Complete	Complete	Complete	Complete	Complete	Complete	Complete	Complete	Complete	Complete	Complete	Complete	Complete	Complete	Complete
434863at33208	ribosome production factor 2 homolog	Complete	Complete	Complete	Complete	Complete	Complete	Complete	Complete	Complete	Complete	Complete	Complete	Complete	Complete	Complete	Complete	Complete	Complete	Complete
435253at33208	WD repeat-containing protein 43	Missing	Missing	Missing	Missing	Missing	Missing	Missing	Missing	Missing	Missing	Missing	Missing	Missing	Missing	Missing	Missing	Missing	Missing	Missing
435678at33208	tRNA (guanine(10)-N2)-methyltransferase homolog	Complete	Complete	Complete	Complete	Complete	Complete	Complete	Complete	Complete	Complete	Complete	Complete	Complete	Complete	Complete	Complete	Complete	Complete	Complete
435921at33208	N(alpha)-acetyltransferase 30, NatC catalytic subunit	Complete	Complete	Complete	Complete	Complete	Complete	Complete	Complete	Complete	Complete	Complete	Complete	Complete	Complete	Complete	Complete	Complete	Complete	Complete
435939at33208	Enoyl-CoA hydratase domain containing 3	Complete	Complete	Complete	Complete	Complete	Complete	Complete	Complete	Complete	Complete	Complete	Complete	Complete	Complete	Complete	Complete	Missing	Missing	Missing
436007at33208	SUMO-activating enzyme subunit 2	Complete	Complete	Complete	Complete	Complete	Complete	Complete	Complete	Complete	Complete	Complete	Complete	Complete	Complete	Complete	Complete	Complete	Complete	Complete
436098at33208	methyltransferase-like protein 9	Complete	Complete	Complete	Complete	Complete	Complete	Complete	Complete	Complete	Missing	Complete	Complete	Complete	Complete	Complete	Complete	Complete	Complete	Complete
436539at33208	Eukaryotic translation initiation factor 3 subunit G	Missing	Missing	Missing	Missing	Missing	Missing	Missing	Missing	Missing	Missing	Missing	Missing	Missing	Missing	Missing	Missing	Missing	Missing	Missing
437653at33208	28S ribosomal protein S2, mitochondrial	Complete	Complete	Complete	Complete	Complete	Complete	Complete	Complete	Complete	Missing	Complete	Complete	Complete	Complete	Complete	Complete	Complete	Complete	Complete
438133at33208	60S ribosomal protein L4	Complete	Complete	Complete	Complete	Complete	Complete	Complete	Complete	Complete	Complete	Complete	Complete	Complete	Complete	Complete	Complete	Complete	Complete	Complete
438433at33208	Proteasome subunit alpha type	Complete	Complete	Complete	Complete	Complete	Complete	Complete	Complete	Complete	Complete	Complete	Complete	Complete	Complete	Complete	Complete	Complete	Complete	Complete
438453at33208	KRR1 small subunit processome component homolog	Complete	Complete	Complete	Complete	Complete	Complete	Complete	Complete	Complete	Complete	Complete	Complete	Complete	Complete	Complete	Complete	Complete	Complete	Complete
439736at33208	WD repeat domain 37	Complete	Complete	Complete	Complete	Complete	Complete	Complete	Complete	Complete	Complete	Complete	Complete	Complete	Complete	Complete	Complete	Complete	Complete	Complete
440195at33208	DNA-directed RNA polymerase III subunit RPC6	Missing	Missing	Missing	Missing	Missing	Missing	Missing	Missing	Missing	Missing	Missing	Missing	Missing	Missing	Missing	Complete	Complete	Complete	Complete
440493at33208	tRNA (adenine(58)-N(1))-methyltransferase non-catalytic subunit TRM6	Complete	Complete	Complete	Complete	Complete	Complete	Complete	Complete	Complete	Complete	Complete	Complete	Complete	Complete	Complete	Complete	Complete	Complete	Fragmented
441575at33208	dynein assembly factor 5, axonemal	Complete	Complete	Complete	Complete	Complete	Complete	Complete	Complete	Complete	Complete	Complete	Complete	Complete	Complete	Complete	Fragmented	Fragmented	Fragmented	Fragmented
442169at33208	zinc finger protein 277	Missing	Missing	Missing	Missing	Missing	Missing	Missing	Missing	Missing	Missing	Missing	Missing	Missing	Missing	Missing	Missing	Missing	Missing	Missing
442203at33208	GDP-Man:Man(3)GlcNAc(2)-PP-Dol alpha-1,2-mannosyltransferase	Complete	Complete	Complete	Complete	Complete	Complete	Complete	Complete	Complete	Complete	Complete	Complete	Complete	Complete	Complete	Complete	Complete	Complete	Complete
442823at33208	FAS-associated factor 2	Complete	Complete	Complete	Complete	Complete	Complete	Complete	Complete	Complete	Complete	Complete	Complete	Complete	Complete	Complete	Complete	Complete	Complete	Complete
443305at33208	nuclear pore complex protein Nup85	Complete	Complete	Complete	Complete	Complete	Complete	Complete	Complete	Complete	Missing	Complete	Complete	Complete	Complete	Complete	Complete	Fragmented	Complete	Fragmented
443518at33208	E3 ubiquitin-protein ligase CHIP	Complete	Complete	Complete	Fragmented	Missing	Fragmented	Missing	Fragmented	Missing	Complete	Complete	Complete	Complete	Complete	Complete	Fragmented	Complete	Complete	Complete
443659at33208	39S ribosomal protein L22, mitochondrial	Complete	Complete	Complete	Complete	Complete	Complete	Complete	Complete	Complete	Complete	Complete	Complete	Complete	Complete	Complete	Complete	Missing	Complete	Missing
443928at33208	dol-P-Man:Man(5)GlcNAc(2)-PP-Dol alpha-1,3-mannosyltransferase	Complete	Complete	Complete	Complete	Complete	Complete	Complete	Complete	Complete	Complete	Complete	Complete	Complete	Complete	Complete	Complete	Complete	Complete	Complete
444160at33208	tRNA (guanine-N(7)-)-methyltransferase	Complete	Complete	Complete	Complete	Complete	Complete	Complete	Complete	Complete	Complete	Complete	Complete	Complete	Complete	Complete	Complete	Complete	Complete	Complete
444231at33208	methyltransferase-like protein 23	Complete	Complete	Complete	Complete	Complete	Complete	Complete	Complete	Complete	Complete	Complete	Complete	Complete	Complete	Complete	Complete	Missing	Missing	Complete
445031at33208	dnaJ homolog subfamily C member 22	Missing	Missing	Missing	Missing	Missing	Missing	Missing	Missing	Missing	Missing	Missing	Missing	Missing	Missing	Missing	Missing	Missing	Missing	Missing
445034at33208	mitochondrial tRNA-specific 2-thiouridylase 1	Complete	Complete	Complete	Complete	Complete	Complete	Complete	Complete	Complete	Complete	Complete	Complete	Complete	Complete	Complete	Complete	Complete	Complete	Complete
445091at33208	28S ribosomal protein S29, mitochondrial	Complete	Complete	Complete	Complete	Complete	Complete	Complete	Complete	Complete	Complete	Complete	Complete	Fragmented	Fragmented	Fragmented	Complete	Complete	Complete	Complete
446000at33208	Protein-S-isoprenylcysteine O-methyltransferase	Complete	Complete	Complete	Complete	Complete	Complete	Complete	Complete	Complete	Complete	Missing	Complete	Complete	Complete	Complete	Complete	Complete	Complete	Complete
446031at33208	Down syndrome critical region protein 3	Complete	Complete	Complete	Complete	Complete	Complete	Complete	Complete	Complete	Complete	Complete	Complete	Complete	Complete	Complete	Missing	Missing	Missing	Missing
447320at33208	THO complex subunit 6 homolog	Complete	Complete	Complete	Complete	Complete	Complete	Complete	Complete	Complete	Complete	Complete	Complete	Complete	Complete	Complete	Fragmented	Missing	Missing	Complete
447400at33208	protein CNPPD1	Fragmented	Fragmented	Complete	Fragmented	Fragmented	Fragmented	Fragmented	Fragmented	Fragmented	Complete	Complete	Complete	Fragmented	Fragmented	Fragmented	Missing	Missing	Missing	Missing
448196at33208	ribosome biogenesis protein NSA2 homolog	Complete	Complete	Complete	Complete	Complete	Complete	Complete	Complete	Complete	Complete	Complete	Complete	Complete	Complete	Complete	Complete	Complete	Complete	Complete
448514at33208	DDB1- and CUL4-associated factor 10	Missing	Missing	Missing	Missing	Missing	Missing	Missing	Missing	Missing	Missing	Missing	Missing	Missing	Missing	Missing	Missing	Missing	Missing	Missing
449056at33208	CDK-activating kinase assembly factor MAT1	Missing	Missing	Missing	Missing	Missing	Missing	Missing	Missing	Missing	Missing	Missing	Missing	Missing	Missing	Missing	Missing	Missing	Fragmented	Fragmented
449139at33208	Embryonic ectoderm development	Complete	Complete	Complete	Complete	Complete	Complete	Complete	Complete	Complete	Complete	Complete	Complete	Complete	Complete	Complete	Complete	Complete	Complete	Complete
449189at33208	Eukaryotic translation initiation factor 3 subunit L	Complete	Complete	Complete	Complete	Complete	Complete	Complete	Complete	Complete	Complete	Complete	Complete	Complete	Complete	Complete	Complete	Complete	Complete	Complete
450643at33208	BRCA2 and CDKN1A-interacting protein	Missing	Missing	Missing	Missing	Missing	Missing	Missing	Missing	Missing	Missing	Missing	Missing	Missing	Missing	Missing	Missing	Complete	Complete	Complete
450785at33208	39S ribosomal protein L3, mitochondrial	Complete	Complete	Complete	Complete	Complete	Complete	Complete	Complete	Complete	Complete	Complete	Complete	Complete	Complete	Complete	Complete	Complete	Complete	Complete
451242at33208	General transcription factor IIH subunit 3	Complete	Complete	Complete	Complete	Complete	Complete	Complete	Complete	Complete	Complete	Complete	Complete	Complete	Complete	Complete	Complete	Complete	Complete	Complete
451957at33208	ASH2 like histone lysine methyltransferase complex subunit	Complete	Complete	Complete	Complete	Complete	Complete	Complete	Complete	Complete	Complete	Complete	Complete	Complete	Complete	Complete	Complete	Complete	Complete	Complete
452208at33208	protein unc-50 homolog	Complete	Complete	Complete	Complete	Complete	Complete	Complete	Complete	Complete	Complete	Complete	Complete	Complete	Complete	Complete	Complete	Complete	Complete	Complete
452499at33208	carnosine N-methyltransferase	Complete	Complete	Complete	Complete	Complete	Complete	Complete	Complete	Complete	Complete	Complete	Complete	Complete	Complete	Complete	Complete	Complete	Complete	Complete
452574at33208	dol-P-Man:Man(7)GlcNAc(2)-PP-Dol alpha-1,6-mannosyltransferase	Complete	Complete	Complete	Complete	Complete	Complete	Complete	Missing	Missing	Complete	Complete	Complete	Complete	Complete	Complete	Missing	Missing	Complete	Missing
453049at33208	Mitogen-activated protein kinase associated protein 1	Complete	Complete	Complete	Complete	Complete	Complete	Complete	Complete	Complete	Complete	Complete	Complete	Complete	Complete	Complete	Missing	Missing	Fragmented	Fragmented
453052at33208	Ribosomal RNA processing 9, U3 small nucleolar RNA binding protein	Missing	Missing	Missing	Missing	Missing	Missing	Missing	Missing	Missing	Missing	Missing	Missing	Missing	Missing	Missing	Missing	Complete	Missing	Missing
453056at33208	COP9 signalosome complex subunit 3	Missing	Missing	Missing	Missing	Missing	Missing	Missing	Missing	Missing	Missing	Missing	Missing	Missing	Missing	Missing	Complete	Missing	Missing	Missing
453687at33208	Diphosphomevalonate decarboxylase	Complete	Complete	Complete	Complete	Complete	Complete	Complete	Complete	Complete	Complete	Complete	Complete	Complete	Complete	Complete	Complete	Complete	Complete	Complete
454911at33208	vacuolar protein sorting-associated protein 54 isoform X1	Complete	Complete	Complete	Complete	Complete	Complete	Complete	Complete	Complete	Complete	Complete	Complete	Complete	Complete	Complete	Complete	Complete	Complete	Complete
455512at33208	AlkB homolog 1, histone H2A dioxygenase	Complete	Complete	Complete	Complete	Complete	Complete	Complete	Complete	Complete	Complete	Complete	Complete	Complete	Complete	Complete	Complete	Complete	Complete	Complete
455941at33208	syntaxin-16 isoform X1	Complete	Complete	Complete	Complete	Complete	Complete	Complete	Complete	Complete	Complete	Complete	Complete	Complete	Complete	Complete	Complete	Complete	Complete	Complete
456998at33208	dnaJ homolog subfamily C member 17	Missing	Missing	Missing	Missing	Missing	Missing	Missing	Missing	Missing	Missing	Missing	Missing	Missing	Missing	Missing	Missing	Missing	Missing	Missing
457777at33208	COP9 signalosome complex subunit 4	Complete	Complete	Complete	Complete	Complete	Complete	Complete	Complete	Complete	Complete	Complete	Complete	Complete	Complete	Complete	Complete	Complete	Complete	Complete
458807at33208	eukaryotic translation initiation factor 3 subunit I	Complete	Complete	Complete	Complete	Complete	Complete	Complete	Complete	Complete	Complete	Complete	Complete	Complete	Complete	Complete	Complete	Complete	Complete	Complete
458974at33208	UTP3, small subunit processome component	Fragmented	Fragmented	Fragmented	Fragmented	Fragmented	Fragmented	Fragmented	Fragmented	Fragmented	Fragmented	Fragmented	Fragmented	Fragmented	Fragmented	Fragmented	Fragmented	Fragmented	Fragmented	Fragmented
458988at33208	negative elongation factor C/D	Complete	Complete	Complete	Complete	Complete	Complete	Complete	Complete	Complete	Complete	Complete	Complete	Missing	Missing	Missing	Missing	Complete	Missing	Complete
459253at33208	2-methoxy-6-polyprenyl-1,4-benzoquinol methylase, mitochondrial	Complete	Complete	Complete	Complete	Complete	Complete	Complete	Complete	Complete	Complete	Complete	Complete	Complete	Complete	Complete	Complete	Complete	Complete	Complete
45934at33208	WASH complex subunit 7	Complete	Complete	Complete	Complete	Complete	Complete	Complete	Complete	Complete	Complete	Complete	Complete	Complete	Complete	Complete	Missing	Missing	Missing	Missing
460044at33208	Chromosome 16 open reading frame 70	Complete	Complete	Complete	Complete	Complete	Complete	Complete	Complete	Complete	Complete	Complete	Complete	Complete	Complete	Complete	Complete	Complete	Complete	Complete
460518at33208	Galactose-1-phosphate uridylyltransferase	Complete	Complete	Complete	Complete	Complete	Complete	Complete	Complete	Complete	Complete	Complete	Complete	Complete	Complete	Complete	Complete	Complete	Complete	Complete
461123at33208	immunoglobulin-binding protein 1	Complete	Complete	Complete	Complete	Complete	Complete	Complete	Complete	Complete	Complete	Complete	Complete	Complete	Complete	Complete	Complete	Complete	Complete	Complete
461193at33208	translocation protein SEC62	Complete	Complete	Complete	Complete	Complete	Complete	Complete	Complete	Complete	Complete	Complete	Complete	Complete	Complete	Complete	Complete	Complete	Complete	Complete
462325at33208	actin-related protein 6	Complete	Complete	Complete	Complete	Complete	Complete	Complete	Complete	Complete	Complete	Complete	Complete	Complete	Complete	Complete	Complete	Complete	Complete	Complete
462897at33208	Pyridine nucleotide-disulphide oxidoreductase domain 1	Complete	Complete	Complete	Complete	Complete	Complete	Complete	Complete	Complete	Complete	Complete	Complete	Complete	Complete	Complete	Complete	Complete	Complete	Complete
463071at33208	U3 small nucleolar RNA-associated protein 18 homolog	Missing	Missing	Missing	Missing	Missing	Missing	Missing	Missing	Missing	Missing	Missing	Missing	Missing	Missing	Missing	Missing	Missing	Missing	Missing
464204at33208	vacuolar protein-sorting-associated protein 36	Complete	Complete	Complete	Complete	Complete	Complete	Complete	Complete	Complete	Complete	Complete	Complete	Complete	Complete	Complete	Missing	Missing	Missing	Missing
464243at33208	INO80 complex subunit B	Missing	Missing	Missing	Missing	Missing	Missing	Missing	Missing	Missing	Missing	Missing	Missing	Missing	Missing	Missing	Missing	Missing	Complete	Missing
464286at33208	trafficking protein particle complex subunit 12	Complete	Complete	Complete	Complete	Complete	Complete	Complete	Complete	Complete	Complete	Complete	Complete	Complete	Complete	Complete	Missing	Fragmented	Missing	Missing
464312at33208	membrane-bound transcription factor site-2 protease	Complete	Complete	Complete	Fragmented	Fragmented	Fragmented	Fragmented	Fragmented	Fragmented	Complete	Fragmented	Complete	Complete	Missing	Missing	Complete	Complete	Complete	Complete
464987at33208	ribosomal RNA small subunit methyltransferase NEP1	Complete	Complete	Complete	Complete	Complete	Complete	Complete	Complete	Complete	Complete	Complete	Complete	Complete	Complete	Complete	Complete	Complete	Complete	Complete
465092at33208	cyclin-K	Complete	Complete	Complete	Complete	Complete	Complete	Complete	Complete	Complete	Complete	Complete	Complete	Complete	Complete	Complete	Complete	Complete	Complete	Complete
465401at33208	beta-1,3-galactosyltransferase 6	Missing	Missing	Missing	Missing	Missing	Missing	Missing	Missing	Missing	Missing	Missing	Missing	Missing	Missing	Missing	Missing	Missing	Missing	Missing
465512at33208	Integrator complex subunit 2	Complete	Complete	Complete	Complete	Complete	Complete	Complete	Complete	Complete	Complete	Complete	Complete	Complete	Complete	Complete	Complete	Complete	Complete	Complete
465651at33208	U6 snRNA phosphodiesterase	Missing	Missing	Missing	Missing	Missing	Missing	Missing	Missing	Missing	Missing	Missing	Missing	Missing	Missing	Missing	Complete	Fragmented	Complete	Complete
465703at33208	ER membrane protein complex subunit 2	Complete	Complete	Complete	Complete	Complete	Complete	Complete	Complete	Complete	Complete	Complete	Complete	Complete	Complete	Complete	Complete	Complete	Complete	Complete
465933at33208	NADH dehydrogenase	Complete	Complete	Complete	Complete	Complete	Complete	Complete	Complete	Complete	Complete	Complete	Complete	Complete	Complete	Complete	Complete	Complete	Complete	Complete
466616at33208	nucleolar complex protein 2 homolog	Fragmented	Fragmented	Fragmented	Fragmented	Fragmented	Fragmented	Fragmented	Fragmented	Fragmented	Fragmented	Fragmented	Fragmented	Fragmented	Fragmented	Fragmented	Complete	Complete	Complete	Fragmented
466942at33208	peroxisome biogenesis factor 2	Complete	Complete	Complete	Complete	Complete	Complete	Complete	Complete	Complete	Complete	Complete	Missing	Missing	Missing	Missing	Missing	Missing	Missing	Missing
467106at33208	Zinc finger CCCH-type containing 15	Complete	Complete	Complete	Complete	Complete	Complete	Complete	Complete	Complete	Complete	Complete	Complete	Complete	Complete	Complete	Complete	Complete	Complete	Complete
467142at33208	F-box only protein 9	Complete	Complete	Complete	Complete	Complete	Complete	Complete	Complete	Complete	Complete	Complete	Complete	Complete	Complete	Complete	Fragmented	Missing	Complete	Missing
467744at33208	transmembrane protein 115	Complete	Complete	Complete	Complete	Complete	Complete	Complete	Complete	Complete	Missing	Complete	Complete	Complete	Complete	Complete	Complete	Complete	Complete	Complete
468248at33208	Vacuole membrane protein 1	Complete	Complete	Complete	Complete	Complete	Complete	Complete	Complete	Complete	Complete	Complete	Complete	Complete	Complete	Complete	Fragmented	Complete	Complete	Fragmented
468359at33208	CCR4-NOT transcription complex subunit 11	Complete	Complete	Complete	Complete	Complete	Complete	Complete	Complete	Complete	Complete	Complete	Complete	Complete	Complete	Complete	Complete	Fragmented	Complete	Complete
468631at33208	ATP synthase mitochondrial F1 complex assembly factor 2	Complete	Complete	Complete	Complete	Complete	Complete	Complete	Complete	Complete	Complete	Complete	Complete	Complete	Complete	Complete	Fragmented	Complete	Complete	Complete
468710at33208	protein FAM8A1	Complete	Complete	Complete	Complete	Complete	Complete	Complete	Complete	Complete	Complete	Complete	Complete	Complete	Complete	Complete	Complete	Complete	Complete	Complete
468757at33208	exonuclease 1	Complete	Complete	Complete	Complete	Complete	Complete	Complete	Complete	Complete	Complete	Complete	Complete	Complete	Complete	Complete	Complete	Complete	Complete	Complete
469367at33208	Intraflagellar transport 57	Complete	Complete	Complete	Complete	Complete	Complete	Complete	Complete	Complete	Complete	Complete	Complete	Complete	Complete	Complete	Complete	Complete	Complete	Complete
470197at33208	aladin	Missing	Missing	Missing	Missing	Missing	Missing	Missing	Missing	Missing	Missing	Missing	Missing	Missing	Missing	Missing	Missing	Missing	Missing	Missing
470523at33208	beta-1,4-galactosyltransferase 7	Complete	Complete	Complete	Complete	Complete	Complete	Complete	Complete	Complete	Complete	Complete	Complete	Complete	Complete	Complete	Complete	Complete	Complete	Missing
471608at33208	diphthine methyl ester synthase	Complete	Complete	Complete	Complete	Complete	Complete	Complete	Complete	Complete	Complete	Complete	Complete	Complete	Complete	Complete	Complete	Fragmented	Complete	Fragmented
471787at33208	activating signal cointegrator 1	Complete	Complete	Complete	Complete	Complete	Complete	Complete	Complete	Complete	Complete	Complete	Complete	Complete	Complete	Complete	Complete	Complete	Complete	Complete
472313at33208	electron transfer flavoprotein subunit alpha, mitochondrial	Fragmented	Complete	Complete	Complete	Complete	Complete	Complete	Complete	Complete	Complete	Complete	Complete	Complete	Complete	Complete	Complete	Missing	Missing	Missing
472352at33208	diphthamide biosynthesis protein 7	Complete	Complete	Complete	Complete	Complete	Complete	Complete	Complete	Complete	Complete	Complete	Complete	Complete	Complete	Complete	Missing	Complete	Complete	Complete
473106at33208	DNA/RNA-binding protein KIN17	Complete	Complete	Complete	Complete	Complete	Complete	Complete	Complete	Complete	Complete	Complete	Complete	Complete	Complete	Complete	Complete	Complete	Complete	Complete
474144at33208	60S ribosomal protein L6	Complete	Complete	Fragmented	Complete	Complete	Complete	Complete	Complete	Complete	Complete	Fragmented	Complete	Complete	Complete	Complete	Complete	Complete	Fragmented	Complete
474302at33208	translation initiation factor eIF-2B subunit gamma	Missing	Missing	Missing	Missing	Missing	Missing	Missing	Missing	Missing	Missing	Missing	Missing	Missing	Missing	Missing	Missing	Missing	Missing	Missing
474387at33208	DNA methyltransferase 1-associated protein 1	Complete	Complete	Complete	Complete	Complete	Complete	Complete	Complete	Complete	Complete	Complete	Complete	Complete	Complete	Complete	Complete	Complete	Complete	Complete
475826at33208	Transcription initiation factor IIE subunit beta	Complete	Complete	Complete	Complete	Complete	Complete	Complete	Complete	Complete	Complete	Complete	Complete	Complete	Complete	Complete	Complete	Complete	Complete	Complete
476036at33208	protein MEMO1	Complete	Complete	Complete	Complete	Complete	Complete	Complete	Complete	Complete	Complete	Complete	Complete	Complete	Complete	Complete	Complete	Complete	Complete	Complete
477052at33208	ubiA prenyltransferase domain-containing protein 1	Missing	Missing	Missing	Missing	Missing	Missing	Missing	Missing	Missing	Missing	Missing	Missing	Missing	Missing	Missing	Missing	Missing	Missing	Missing
477939at33208	glycerate kinase	Complete	Complete	Complete	Complete	Complete	Complete	Complete	Complete	Complete	Complete	Complete	Complete	Complete	Complete	Complete	Complete	Complete	Missing	Complete
477998at33208	nuclear pore complex protein Nup88	Complete	Complete	Complete	Complete	Complete	Complete	Complete	Complete	Complete	Complete	Complete	Complete	Complete	Complete	Complete	Complete	Complete	Complete	Complete
478073at33208	Ribosomal protein L2	Complete	Complete	Complete	Complete	Complete	Complete	Complete	Complete	Complete	Complete	Complete	Complete	Complete	Complete	Complete	Complete	Complete	Complete	Complete
478984at33208	tRNA (adenine(58)-N(1))-methyltransferase catalytic subunit TRMT61A	Complete	Complete	Complete	Complete	Complete	Complete	Complete	Complete	Complete	Complete	Complete	Complete	Complete	Complete	Complete	Complete	Complete	Complete	Complete
480700at33208	translin-associated protein X	Missing	Missing	Missing	Missing	Missing	Missing	Missing	Missing	Missing	Missing	Missing	Missing	Missing	Missing	Missing	Missing	Missing	Missing	Missing
480735at33208	coatomer subunit epsilon	Complete	Complete	Complete	Complete	Complete	Complete	Complete	Complete	Complete	Complete	Complete	Complete	Complete	Complete	Complete	Fragmented	Complete	Complete	Complete
481557at33208	Ribosome biogenesis protein NOP53	Complete	Complete	Complete	Complete	Complete	Complete	Complete	Complete	Complete	Missing	Complete	Complete	Complete	Complete	Complete	Complete	Missing	Complete	Missing
482691at33208	Autophagy-related protein 3	Complete	Complete	Fragmented	Complete	Complete	Complete	Complete	Complete	Complete	Complete	Complete	Complete	Complete	Complete	Complete	Complete	Complete	Complete	Complete
483489at33208	protein AAR2 homolog	Complete	Complete	Complete	Complete	Complete	Complete	Complete	Complete	Complete	Complete	Complete	Complete	Complete	Complete	Complete	Complete	Fragmented	Complete	Complete
485003at33208	Autophagy protein 5	Complete	Complete	Complete	Complete	Complete	Complete	Complete	Complete	Complete	Complete	Complete	Complete	Complete	Complete	Complete	Missing	Complete	Complete	Complete
485696at33208	checkpoint protein HUS1	Complete	Complete	Complete	Complete	Complete	Complete	Complete	Complete	Complete	Complete	Complete	Complete	Complete	Complete	Complete	Complete	Complete	Complete	Complete
486370at33208	tetratricopeptide repeat protein 4	Complete	Complete	Complete	Complete	Complete	Complete	Complete	Complete	Complete	Complete	Complete	Complete	Complete	Complete	Complete	Complete	Complete	Complete	Complete
486431at33208	U3 small nucleolar RNA-associated protein 14 homolog A	Complete	Complete	Complete	Complete	Complete	Complete	Complete	Complete	Complete	Complete	Complete	Complete	Complete	Complete	Complete	Complete	Complete	Complete	Fragmented
486743at33208	vesicle transport protein USE1	Complete	Complete	Complete	Complete	Complete	Complete	Complete	Complete	Complete	Complete	Complete	Complete	Complete	Complete	Complete	Fragmented	Missing	Missing	Fragmented
486993at33208	Chromosome 12 open reading frame 10	Complete	Complete	Complete	Complete	Complete	Complete	Complete	Complete	Complete	Complete	Complete	Complete	Complete	Complete	Complete	Complete	Complete	Complete	Complete
487873at33208	COMM domain-containing protein 2	Complete	Complete	Complete	Complete	Complete	Complete	Complete	Complete	Complete	Complete	Complete	Complete	Complete	Complete	Complete	Missing	Missing	Missing	Missing
487987at33208	Mitochondrial inner membrane protease ATP23	Complete	Complete	Complete	Complete	Complete	Complete	Complete	Complete	Complete	Complete	Complete	Complete	Complete	Complete	Complete	Missing	Missing	Missing	Missing
488559at33208	Eukaryotic translation initiation factor 3 subunit K	Complete	Complete	Complete	Complete	Complete	Complete	Complete	Complete	Complete	Complete	Complete	Complete	Complete	Complete	Complete	Complete	Complete	Complete	Complete
488635at33208	NADH dehydrogenase (ubiquinone) complex I, assembly factor 6	Complete	Complete	Complete	Complete	Complete	Complete	Complete	Complete	Complete	Complete	Complete	Complete	Complete	Complete	Complete	Missing	Fragmented	Missing	Fragmented
489359at33208	renin receptor	Fragmented	Fragmented	Missing	Fragmented	Fragmented	Fragmented	Fragmented	Fragmented	Fragmented	Fragmented	Fragmented	Fragmented	Fragmented	Fragmented	Fragmented	Fragmented	Fragmented	Fragmented	Fragmented
489858at33208	zinc finger protein-like 1	Complete	Complete	Complete	Complete	Complete	Complete	Complete	Complete	Complete	Complete	Complete	Complete	Complete	Complete	Complete	Fragmented	Fragmented	Fragmented	Complete
489997at33208	probable ATP-dependent RNA helicase DDX28	Complete	Missing	Complete	Complete	Complete	Complete	Complete	Complete	Complete	Complete	Complete	Complete	Complete	Complete	Complete	Missing	Missing	Missing	Missing
490248at33208	CDP-diacylglycerol--inositol 3-phosphatidyltransferase	Complete	Complete	Complete	Complete	Complete	Complete	Complete	Complete	Complete	Complete	Complete	Complete	Complete	Complete	Complete	Fragmented	Complete	Complete	Complete
490961at33208	DNA polymerase subunit gamma-2, mitochondrial	Missing	Missing	Missing	Missing	Missing	Missing	Missing	Missing	Missing	Missing	Missing	Missing	Missing	Missing	Missing	Missing	Missing	Missing	Missing
491252at33208	surfeit locus protein 1	Complete	Complete	Complete	Complete	Complete	Complete	Complete	Complete	Complete	Complete	Complete	Complete	Complete	Complete	Complete	Complete	Complete	Complete	Complete
491289at33208	solute carrier family 35 member E1	Complete	Complete	Complete	Complete	Complete	Complete	Complete	Complete	Complete	Complete	Complete	Complete	Complete	Complete	Complete	Missing	Missing	Missing	Missing
492033at33208	glucose-induced degradation protein 4 homolog	Complete	Complete	Fragmented	Complete	Fragmented	Complete	Fragmented	Complete	Fragmented	Complete	Complete	Complete	Complete	Complete	Complete	Complete	Complete	Fragmented	Complete
493148at33208	meiotic recombination protein SPO11	Fragmented	Complete	Complete	Complete	Complete	Complete	Complete	Complete	Complete	Complete	Complete	Complete	Complete	Complete	Complete	Fragmented	Fragmented	Complete	Fragmented
493505at33208	methylthioribulose-1-phosphate dehydratase	Missing	Missing	Missing	Missing	Missing	Missing	Missing	Missing	Missing	Missing	Missing	Missing	Missing	Missing	Missing	Missing	Missing	Missing	Missing
493913at33208	microfibrillar-associated protein 1	Complete	Complete	Complete	Complete	Complete	Complete	Complete	Complete	Complete	Complete	Complete	Complete	Complete	Complete	Complete	Complete	Complete	Complete	Complete
494057at33208	mediator of RNA polymerase II transcription subunit 18	Fragmented	Complete	Complete	Complete	Complete	Complete	Complete	Fragmented	Fragmented	Complete	Complete	Complete	Complete	Complete	Complete	Missing	Complete	Missing	Fragmented
49474at33208	Golgi brefeldin A resistant guanine nucleotide exchange factor 1	Complete	Complete	Complete	Complete	Complete	Complete	Complete	Complete	Complete	Complete	Complete	Complete	Complete	Complete	Complete	Complete	Complete	Complete	Complete
495100at33208	Thyroid hormone receptor interactor 13	Complete	Complete	Complete	Complete	Complete	Complete	Complete	Complete	Complete	Complete	Complete	Complete	Complete	Complete	Complete	Complete	Complete	Complete	Complete
495175at33208	proline synthase co-transcribed bacterial homolog protein	Complete	Complete	Complete	Complete	Complete	Complete	Complete	Complete	Complete	Complete	Complete	Complete	Complete	Complete	Complete	Complete	Complete	Complete	Complete
495207at33208	N-acetyl-D-glucosamine kinase	Complete	Complete	Complete	Complete	Complete	Complete	Complete	Complete	Complete	Complete	Complete	Complete	Fragmented	Fragmented	Fragmented	Complete	Complete	Complete	Complete
495311at33208	PITH domain-containing protein 1	Complete	Complete	Complete	Complete	Complete	Complete	Complete	Complete	Complete	Complete	Complete	Complete	Complete	Missing	Missing	Complete	Complete	Complete	Complete
495329at33208	exosome complex component RRP46	Missing	Missing	Missing	Missing	Missing	Missing	Missing	Missing	Missing	Missing	Missing	Missing	Missing	Missing	Missing	Missing	Missing	Missing	Missing
495389at33208	calcyclin-binding protein	Complete	Complete	Complete	Complete	Complete	Complete	Complete	Complete	Complete	Complete	Complete	Complete	Complete	Complete	Complete	Missing	Missing	Missing	Missing
495605at33208	ribosome biogenesis protein BRX1 homolog	Complete	Complete	Complete	Complete	Complete	Complete	Complete	Complete	Complete	Complete	Complete	Complete	Complete	Complete	Complete	Complete	Complete	Complete	Fragmented
495802at33208	Mitochondrial ribosomal protein L51	Missing	Missing	Missing	Missing	Missing	Missing	Missing	Missing	Missing	Missing	Missing	Missing	Missing	Missing	Missing	Missing	Missing	Complete	Complete
495926at33208	tRNA-splicing endonuclease subunit Sen34	Complete	Complete	Missing	Complete	Complete	Complete	Complete	Complete	Complete	Complete	Complete	Complete	Complete	Complete	Complete	Complete	Complete	Complete	Complete
496070at33208	ribonuclease P protein subunit p30	Complete	Complete	Complete	Complete	Complete	Complete	Complete	Complete	Complete	Complete	Missing	Complete	Complete	Complete	Complete	Complete	Complete	Complete	Complete
496219at33208	U3 small nucleolar ribonucleoprotein protein IMP4	Complete	Complete	Complete	Complete	Complete	Complete	Complete	Complete	Complete	Complete	Complete	Complete	Complete	Complete	Complete	Complete	Complete	Complete	Complete
498535at33208	pre-mRNA-splicing factor ISY1 homolog	Complete	Complete	Complete	Complete	Complete	Complete	Complete	Complete	Complete	Complete	Complete	Missing	Missing	Missing	Missing	Complete	Complete	Complete	Complete
500261at33208	Histone acetyltransferase type B catalytic subunit	Complete	Complete	Complete	Complete	Complete	Complete	Complete	Complete	Complete	Complete	Complete	Complete	Complete	Complete	Complete	Complete	Fragmented	Complete	Complete
500808at33208	SMYD family member 5	Complete	Complete	Complete	Complete	Complete	Complete	Complete	Complete	Complete	Complete	Complete	Complete	Complete	Complete	Complete	Fragmented	Complete	Complete	Complete
501396at33208	pre-mRNA-splicing factor 38B	Complete	Complete	Complete	Complete	Complete	Complete	Complete	Complete	Complete	Complete	Complete	Complete	Complete	Complete	Complete	Complete	Complete	Missing	Complete
501546at33208	COP9 signalosome complex subunit 8	Complete	Complete	Missing	Complete	Complete	Complete	Complete	Complete	Complete	Missing	Complete	Complete	Complete	Complete	Complete	Complete	Complete	Complete	Complete
501788at33208	28S ribosomal protein S7, mitochondrial	Complete	Complete	Complete	Complete	Complete	Complete	Complete	Complete	Complete	Complete	Complete	Complete	Complete	Complete	Complete	Complete	Complete	Complete	Complete
502128at33208	serine-threonine kinase receptor-associated protein	Complete	Complete	Complete	Complete	Complete	Complete	Complete	Complete	Complete	Complete	Complete	Complete	Complete	Complete	Complete	Complete	Complete	Complete	Complete
502407at33208	dihydropteridine reductase	Complete	Complete	Complete	Complete	Complete	Complete	Complete	Complete	Complete	Complete	Complete	Complete	Complete	Complete	Complete	Complete	Missing	Complete	Complete
502429at33208	N-alpha-acetyltransferase 60	Complete	Complete	Complete	Complete	Complete	Complete	Complete	Complete	Complete	Complete	Complete	Complete	Complete	Complete	Complete	Missing	Complete	Complete	Complete
502584at33208	beta-sarcoglycan	Missing	Missing	Missing	Missing	Missing	Missing	Missing	Missing	Missing	Missing	Missing	Missing	Missing	Missing	Missing	Missing	Missing	Missing	Missing
502691at33208	Dolichyl-phosphate mannosyltransferase subunit 1, catalytic	Complete	Complete	Complete	Complete	Complete	Complete	Complete	Complete	Complete	Complete	Complete	Complete	Complete	Complete	Complete	Complete	Complete	Complete	Complete
503333at33208	GPN-loop GTPase 1	Complete	Complete	Complete	Complete	Complete	Complete	Complete	Complete	Complete	Complete	Complete	Complete	Complete	Complete	Complete	Complete	Complete	Complete	Complete
503828at33208	Basic leucine zipper nuclear factor 1	Complete	Complete	Complete	Complete	Complete	Complete	Complete	Complete	Complete	Complete	Complete	Complete	Complete	Complete	Complete	Missing	Missing	Missing	Missing
504207at33208	RNA 3'-terminal phosphate cyclase-like protein	Complete	Complete	Complete	Complete	Complete	Complete	Complete	Complete	Complete	Complete	Complete	Complete	Complete	Complete	Complete	Complete	Complete	Complete	Complete
504292at33208	toll-interacting protein	Complete	Complete	Complete	Complete	Complete	Complete	Complete	Complete	Complete	Complete	Complete	Complete	Complete	Complete	Complete	Complete	Missing	Complete	Missing
504691at33208	Transmembrane protein 11	Complete	Complete	Complete	Complete	Complete	Complete	Complete	Complete	Complete	Complete	Complete	Complete	Complete	Complete	Complete	Complete	Complete	Complete	Complete
504731at33208	Proliferating cell nuclear antigen	Complete	Complete	Complete	Complete	Complete	Complete	Complete	Complete	Complete	Complete	Complete	Complete	Complete	Complete	Complete	Complete	Complete	Complete	Complete
504912at33208	complement component 1 Q subcomponent-binding protein, mitochondrial	Fragmented	Fragmented	Fragmented	Fragmented	Fragmented	Fragmented	Fragmented	Missing	Missing	Fragmented	Fragmented	Fragmented	Fragmented	Fragmented	Fragmented	Fragmented	Fragmented	Fragmented	Fragmented
505248at33208	ADP-ribosylation factor-related protein 1	Complete	Complete	Complete	Complete	Complete	Complete	Complete	Complete	Complete	Complete	Complete	Complete	Complete	Complete	Complete	Complete	Complete	Complete	Complete
505718at33208	phosphorylated adapter RNA export protein	Complete	Complete	Complete	Complete	Complete	Complete	Complete	Complete	Complete	Complete	Complete	Complete	Complete	Complete	Complete	Complete	Complete	Complete	Missing
50756at33208	DNA polymerase	Complete	Complete	Complete	Complete	Complete	Complete	Complete	Complete	Complete	Complete	Complete	Complete	Complete	Complete	Complete	Complete	Complete	Complete	Complete
508188at33208	tRNA (cytosine(38)-C(5))-methyltransferase	Complete	Complete	Complete	Complete	Complete	Complete	Complete	Complete	Complete	Complete	Complete	Complete	Complete	Complete	Complete	Complete	Complete	Complete	Complete
508379at33208	mitochondrial import inner membrane translocase subunit Tim22	Complete	Complete	Complete	Complete	Complete	Complete	Complete	Complete	Complete	Complete	Complete	Complete	Complete	Complete	Complete	Complete	Complete	Complete	Complete
508986at33208	proteasome assembly chaperone 1	Fragmented	Fragmented	Complete	Fragmented	Fragmented	Fragmented	Fragmented	Fragmented	Fragmented	Complete	Fragmented	Fragmented	Fragmented	Fragmented	Fragmented	Missing	Complete	Missing	Complete
509494at33208	60S ribosomal protein L18a	Complete	Complete	Complete	Complete	Complete	Complete	Complete	Complete	Complete	Complete	Complete	Complete	Complete	Complete	Complete	Complete	Complete	Complete	Complete
509816at33208	max-like protein X	Complete	Complete	Complete	Complete	Complete	Complete	Complete	Complete	Complete	Complete	Complete	Complete	Complete	Complete	Complete	Complete	Fragmented	Complete	Complete
510174at33208	ADP-ribosylation factor GTPase-activating protein 1 isoform X1	Missing	Missing	Missing	Missing	Missing	Missing	Missing	Missing	Missing	Missing	Missing	Missing	Missing	Missing	Missing	Complete	Complete	Complete	Complete
510522at33208	dnaJ homolog subfamily C member 9	Complete	Complete	Complete	Complete	Complete	Complete	Complete	Complete	Complete	Complete	Complete	Complete	Complete	Complete	Complete	Complete	Complete	Complete	Complete
510581at33208	putative methyltransferase C9orf114 homolog	Complete	Complete	Complete	Complete	Complete	Complete	Complete	Complete	Complete	Complete	Complete	Complete	Complete	Complete	Complete	Missing	Missing	Missing	Missing
511272at33208	mitochondrial ribosome-associated GTPase 1	Complete	Complete	Complete	Complete	Complete	Complete	Complete	Missing	Missing	Complete	Complete	Complete	Complete	Complete	Complete	Fragmented	Complete	Complete	Missing
511386at33208	dolichyl-diphosphooligosaccharide--protein glycosyltransferase subunit 2 isoform X1	Complete	Complete	Complete	Complete	Complete	Complete	Complete	Complete	Complete	Complete	Complete	Complete	Complete	Complete	Complete	Missing	Complete	Fragmented	Complete
511575at33208	calcium load-activated calcium channel	Complete	Complete	Complete	Complete	Complete	Complete	Complete	Complete	Complete	Complete	Complete	Complete	Complete	Complete	Complete	Fragmented	Complete	Complete	Complete
511668at33208	UPF0568 protein C14orf166 homolog	Complete	Complete	Complete	Complete	Complete	Complete	Complete	Complete	Complete	Complete	Complete	Complete	Complete	Complete	Complete	Complete	Fragmented	Complete	Fragmented
514121at33208	ras suppressor protein 1	Complete	Complete	Complete	Complete	Complete	Complete	Complete	Complete	Complete	Complete	Complete	Complete	Complete	Complete	Complete	Missing	Complete	Missing	Missing
514296at33208	Anaphase-promoting complex subunit 10	Complete	Complete	Complete	Complete	Complete	Complete	Complete	Complete	Complete	Complete	Complete	Complete	Complete	Complete	Complete	Complete	Complete	Complete	Complete
514565at33208	MOB kinase activator family	Complete	Complete	Complete	Complete	Complete	Complete	Complete	Complete	Complete	Complete	Complete	Complete	Complete	Complete	Complete	Complete	Complete	Complete	Complete
514675at33208	signal recognition particle receptor subunit beta	Complete	Complete	Complete	Complete	Complete	Complete	Complete	Complete	Complete	Complete	Complete	Complete	Complete	Complete	Complete	Complete	Complete	Fragmented	Complete
514698at33208	UPF0428 protein CXorf56 homolog	Complete	Complete	Complete	Complete	Complete	Complete	Complete	Complete	Complete	Complete	Complete	Complete	Complete	Complete	Complete	Complete	Complete	Complete	Complete
514724at33208	phosphatidylinositol N-acetylglucosaminyltransferase subunit Q	Complete	Complete	Complete	Complete	Complete	Complete	Complete	Complete	Complete	Complete	Complete	Complete	Complete	Complete	Complete	Missing	Complete	Missing	Complete
514727at33208	mitochondrial ribonuclease P protein 3	Complete	Complete	Complete	Complete	Complete	Complete	Complete	Complete	Complete	Complete	Complete	Complete	Complete	Complete	Complete	Fragmented	Fragmented	Complete	Fragmented
514740at33208	pre-mRNA-splicing factor SPF27	Complete	Complete	Complete	Complete	Complete	Complete	Complete	Complete	Complete	Complete	Complete	Complete	Complete	Complete	Complete	Complete	Complete	Complete	Complete
514834at33208	transmembrane protein 231	Complete	Complete	Complete	Complete	Complete	Complete	Complete	Complete	Complete	Complete	Complete	Complete	Complete	Complete	Complete	Missing	Missing	Complete	Missing
514892at33208	tRNA(His) guanylyltransferase	Complete	Complete	Complete	Complete	Complete	Complete	Complete	Complete	Complete	Missing	Complete	Complete	Complete	Complete	Complete	Complete	Complete	Complete	Complete
515058at33208	Suppressor of fused homolog	Complete	Complete	Complete	Complete	Complete	Complete	Complete	Complete	Complete	Complete	Complete	Complete	Complete	Complete	Complete	Complete	Complete	Complete	Complete
515377at33208	transmembrane protein 192	Missing	Missing	Missing	Missing	Missing	Missing	Missing	Missing	Missing	Missing	Missing	Missing	Missing	Missing	Missing	Missing	Missing	Missing	Missing
515410at33208	alpha-ketoglutarate-dependent dioxygenase alkB homolog 4	Complete	Complete	Complete	Complete	Complete	Complete	Complete	Complete	Complete	Complete	Complete	Complete	Complete	Complete	Complete	Complete	Complete	Complete	Complete
515425at33208	NADH dehydrogenase	Complete	Complete	Complete	Complete	Complete	Complete	Complete	Complete	Complete	Complete	Complete	Complete	Complete	Complete	Complete	Complete	Complete	Complete	Complete
515528at33208	protein downstream neighbor of Son	Missing	Missing	Missing	Missing	Missing	Missing	Missing	Missing	Missing	Missing	Missing	Missing	Missing	Missing	Missing	Missing	Missing	Missing	Missing
515640at33208	Eukaryotic translation initiation factor 6	Complete	Complete	Complete	Complete	Complete	Complete	Complete	Complete	Complete	Complete	Complete	Complete	Complete	Complete	Complete	Complete	Complete	Complete	Complete
516078at33208	Deoxyhypusine hydroxylase	Complete	Complete	Complete	Complete	Complete	Complete	Complete	Complete	Complete	Complete	Complete	Complete	Complete	Complete	Complete	Complete	Complete	Complete	Complete
516321at33208	DNA-directed RNA polymerase II subunit RPB7	Complete	Complete	Complete	Complete	Complete	Complete	Complete	Complete	Complete	Complete	Complete	Complete	Complete	Complete	Complete	Complete	Complete	Complete	Complete
516481at33208	elongator complex protein 6	Complete	Complete	Fragmented	Complete	Complete	Complete	Complete	Complete	Complete	Fragmented	Complete	Complete	Complete	Complete	Complete	Missing	Missing	Missing	Missing
516659at33208	Mediator complex subunit 27	Fragmented	Fragmented	Missing	Fragmented	Fragmented	Fragmented	Fragmented	Fragmented	Fragmented	Missing	Missing	Fragmented	Fragmented	Fragmented	Fragmented	Fragmented	Fragmented	Fragmented	Fragmented
516716at33208	kanadaptin	Complete	Complete	Complete	Complete	Complete	Complete	Complete	Complete	Complete	Complete	Complete	Complete	Complete	Complete	Complete	Complete	Complete	Complete	Complete
517311at33208	endonuclease III-like protein 1	Complete	Complete	Complete	Complete	Complete	Complete	Complete	Complete	Complete	Complete	Complete	Complete	Complete	Complete	Complete	Complete	Complete	Complete	Complete
517525at33208	serine/threonine-protein kinase STK11	Complete	Complete	Complete	Complete	Complete	Complete	Complete	Complete	Complete	Complete	Complete	Complete	Complete	Complete	Complete	Complete	Complete	Complete	Complete
517686at33208	V-type proton ATPase subunit F	Complete	Complete	Complete	Complete	Complete	Complete	Complete	Complete	Complete	Complete	Complete	Complete	Missing	Missing	Missing	Complete	Complete	Complete	Complete
517968at33208	protein archease	Complete	Complete	Complete	Complete	Complete	Complete	Complete	Complete	Complete	Complete	Complete	Complete	Complete	Complete	Complete	Complete	Complete	Complete	Complete
518288at33208	Bardet-Biedl syndrome 5 protein	Complete	Complete	Complete	Complete	Complete	Complete	Complete	Complete	Complete	Complete	Complete	Complete	Complete	Complete	Complete	Missing	Missing	Missing	Missing
518569at33208	Macrophage erythroblast attacher	Complete	Complete	Complete	Complete	Complete	Complete	Complete	Complete	Complete	Complete	Complete	Complete	Complete	Complete	Complete	Complete	Complete	Complete	Complete
518635at33208	Actin-related protein 8	Fragmented	Complete	Complete	Complete	Complete	Complete	Complete	Complete	Complete	Complete	Complete	Complete	Complete	Complete	Complete	Complete	Fragmented	Complete	Fragmented
519030at33208	GATA zinc finger domain-containing protein 1	Complete	Complete	Complete	Complete	Complete	Complete	Complete	Complete	Complete	Complete	Complete	Complete	Complete	Complete	Complete	Fragmented	Complete	Missing	Complete
519303at33208	CDP-diacylglycerol--glycerol-3-phosphate 3-phosphatidyltransferase	Complete	Complete	Complete	Complete	Complete	Complete	Complete	Complete	Complete	Complete	Complete	Complete	Complete	Complete	Complete	Complete	Complete	Complete	Complete
519777at33208	probable rRNA-processing protein EBP2	Complete	Complete	Complete	Complete	Complete	Complete	Complete	Complete	Complete	Complete	Complete	Complete	Complete	Complete	Complete	Complete	Complete	Complete	Complete
520011at33208	28S ribosomal protein S5, mitochondrial	Complete	Complete	Complete	Complete	Complete	Complete	Complete	Complete	Complete	Complete	Complete	Complete	Complete	Complete	Complete	Complete	Complete	Complete	Complete
521343at33208	Mediator of RNA polymerase II transcription subunit 20	Missing	Missing	Missing	Missing	Missing	Missing	Missing	Missing	Missing	Missing	Missing	Missing	Missing	Missing	Missing	Missing	Missing	Missing	Missing
522886at33208	Queuosine salvage protein	Complete	Complete	Complete	Complete	Complete	Complete	Complete	Complete	Complete	Complete	Complete	Complete	Complete	Complete	Complete	Complete	Complete	Complete	Complete
522988at33208	peptide-N(4)-(N-acetyl-beta- glucosaminyl)asparagine amidase	Missing	Missing	Missing	Missing	Missing	Missing	Missing	Missing	Missing	Missing	Missing	Missing	Missing	Missing	Missing	Missing	Missing	Missing	Missing
523206at33208	protein SGT1 homolog	Complete	Complete	Complete	Complete	Complete	Complete	Complete	Complete	Complete	Complete	Complete	Complete	Complete	Complete	Complete	Missing	Complete	Complete	Complete
523376at33208	Post-GPI attachment to proteins 3	Complete	Complete	Complete	Complete	Complete	Complete	Complete	Complete	Complete	Complete	Complete	Complete	Complete	Complete	Complete	Complete	Complete	Missing	Complete
523534at33208	dynactin subunit 5	Complete	Complete	Complete	Complete	Complete	Complete	Complete	Complete	Complete	Complete	Complete	Complete	Complete	Complete	Complete	Complete	Complete	Complete	Complete
524148at33208	transcription factor 25	Complete	Complete	Complete	Complete	Complete	Complete	Complete	Complete	Complete	Complete	Complete	Complete	Complete	Complete	Complete	Missing	Complete	Complete	Complete
524165at33208	nitric oxide-associated protein 1	Complete	Complete	Complete	Complete	Complete	Complete	Complete	Complete	Complete	Complete	Complete	Complete	Complete	Complete	Complete	Missing	Complete	Complete	Complete
524322at33208	mitochondrial import inner membrane translocase subunit Tim21	Complete	Complete	Complete	Complete	Complete	Complete	Complete	Complete	Complete	Complete	Complete	Complete	Complete	Complete	Complete	Complete	Complete	Complete	Complete
525542at33208	tubulin-folding cofactor B	Complete	Complete	Complete	Complete	Complete	Complete	Complete	Complete	Complete	Complete	Complete	Complete	Complete	Complete	Complete	Complete	Complete	Complete	Complete
525888at33208	SPRY domain-containing protein 7	Complete	Complete	Complete	Complete	Complete	Complete	Complete	Complete	Complete	Complete	Complete	Complete	Complete	Complete	Complete	Complete	Complete	Complete	Complete
526074at33208	cytochrome c oxidase assembly protein COX11, mitochondrial	Complete	Complete	Complete	Complete	Complete	Complete	Complete	Complete	Complete	Complete	Complete	Complete	Complete	Complete	Complete	Fragmented	Complete	Missing	Complete
526487at33208	rRNA-processing protein FCF1 homolog	Complete	Complete	Complete	Complete	Complete	Complete	Complete	Complete	Complete	Complete	Complete	Complete	Complete	Complete	Complete	Complete	Complete	Complete	Complete
526673at33208	ubiquitin-like domain-containing CTD phosphatase 1	Complete	Complete	Complete	Complete	Complete	Complete	Complete	Complete	Complete	Complete	Complete	Complete	Complete	Complete	Complete	Complete	Complete	Complete	Complete
526839at33208	39S ribosomal protein L37, mitochondrial	Missing	Missing	Missing	Missing	Missing	Missing	Missing	Missing	Missing	Missing	Missing	Missing	Missing	Missing	Missing	Missing	Missing	Missing	Missing
527406at33208	RING finger protein 113A	Complete	Complete	Complete	Complete	Complete	Complete	Complete	Complete	Complete	Complete	Complete	Complete	Complete	Complete	Complete	Complete	Complete	Complete	Complete
528325at33208	Vacuolar protein sorting-associated protein 29	Complete	Complete	Complete	Complete	Complete	Complete	Complete	Complete	Complete	Complete	Complete	Complete	Missing	Missing	Missing	Complete	Complete	Complete	Complete
529092at33208	chromatin modification-related protein MEAF6	Complete	Complete	Complete	Complete	Complete	Complete	Complete	Complete	Complete	Complete	Complete	Complete	Complete	Complete	Complete	Complete	Complete	Complete	Complete
529093at33208	V-type proton ATPase subunit D	Complete	Complete	Complete	Complete	Complete	Complete	Complete	Complete	Complete	Complete	Complete	Complete	Complete	Complete	Complete	Complete	Complete	Complete	Complete
529708at33208	JNK1/MAPK8-associated membrane protein	Complete	Complete	Complete	Complete	Complete	Complete	Complete	Complete	Complete	Complete	Complete	Complete	Complete	Complete	Complete	Missing	Missing	Missing	Missing
529852at33208	signal peptidase complex subunit 2	Complete	Complete	Complete	Complete	Complete	Complete	Complete	Complete	Complete	Missing	Complete	Complete	Complete	Complete	Complete	Complete	Complete	Complete	Complete
530431at33208	ATP-dependent RNA helicase DDX24	Complete	Complete	Complete	Complete	Complete	Complete	Complete	Complete	Complete	Complete	Complete	Complete	Complete	Complete	Complete	Missing	Missing	Missing	Missing
532406at33208	Ribosome assembly factor mrt4	Complete	Complete	Complete	Complete	Complete	Complete	Complete	Complete	Complete	Complete	Complete	Complete	Complete	Complete	Complete	Complete	Complete	Missing	Complete
532693at33208	tRNA (guanine(37)-N1)-methyltransferase	Complete	Complete	Fragmented	Complete	Complete	Complete	Complete	Complete	Complete	Complete	Fragmented	Complete	Complete	Complete	Complete	Complete	Complete	Complete	Fragmented
532728at33208	Chromosome 1 open reading frame 123	Complete	Complete	Complete	Complete	Complete	Complete	Complete	Complete	Complete	Complete	Complete	Complete	Complete	Complete	Complete	Complete	Fragmented	Complete	Complete
532930at33208	Golgi SNAP receptor complex member 2	Complete	Complete	Complete	Complete	Complete	Complete	Complete	Complete	Complete	Complete	Complete	Complete	Complete	Complete	Complete	Complete	Complete	Complete	Complete
533666at33208	Mitochondrial ribosomal protein L44	Complete	Complete	Complete	Complete	Complete	Complete	Complete	Complete	Complete	Complete	Complete	Complete	Complete	Complete	Complete	Missing	Complete	Complete	Complete
533690at33208	ribosome production factor 1	Missing	Missing	Missing	Missing	Missing	Missing	Missing	Missing	Missing	Missing	Missing	Missing	Missing	Missing	Missing	Complete	Complete	Complete	Complete
534172at33208	39S ribosomal protein L4, mitochondrial	Complete	Complete	Complete	Complete	Complete	Complete	Complete	Complete	Complete	Complete	Complete	Complete	Complete	Complete	Complete	Complete	Complete	Complete	Complete
534206at33208	cell growth-regulating nucleolar protein	Complete	Complete	Complete	Complete	Complete	Complete	Complete	Complete	Complete	Complete	Complete	Complete	Complete	Complete	Complete	Missing	Complete	Complete	Complete
534312at33208	ubiquitin-fold modifier-conjugating enzyme 1	Complete	Complete	Complete	Complete	Complete	Complete	Complete	Missing	Missing	Complete	Complete	Complete	Complete	Complete	Complete	Complete	Complete	Complete	Complete
534757at33208	TBC1 domain family member 7	Missing	Missing	Missing	Missing	Missing	Missing	Missing	Missing	Missing	Missing	Missing	Missing	Missing	Missing	Missing	Missing	Missing	Missing	Missing
534808at33208	3-ketodihydrosphingosine reductase	Complete	Complete	Complete	Complete	Complete	Complete	Complete	Complete	Complete	Complete	Complete	Complete	Complete	Complete	Complete	Complete	Complete	Complete	Complete
535268at33208	protein MAK16 homolog	Complete	Complete	Complete	Complete	Complete	Complete	Complete	Complete	Complete	Complete	Complete	Complete	Complete	Complete	Complete	Complete	Complete	Complete	Complete
535367at33208	HSPB1-associated protein 1	Complete	Complete	Complete	Complete	Complete	Complete	Complete	Complete	Complete	Complete	Complete	Complete	Complete	Complete	Complete	Complete	Missing	Complete	Complete
535524at33208	60S ribosome subunit biogenesis protein NIP7 homolog	Complete	Complete	Complete	Complete	Complete	Complete	Complete	Complete	Complete	Complete	Complete	Complete	Complete	Complete	Complete	Complete	Complete	Complete	Complete
535650at33208	Ribosomal protein L15	Complete	Complete	Complete	Complete	Complete	Complete	Complete	Complete	Complete	Complete	Complete	Complete	Complete	Complete	Complete	Complete	Complete	Complete	Complete
535664at33208	NADH dehydrogenase	Complete	Complete	Complete	Complete	Complete	Complete	Complete	Complete	Complete	Complete	Complete	Complete	Complete	Complete	Complete	Missing	Complete	Complete	Complete
535782at33208	isopentenyl-diphosphate Delta-isomerase 1	Missing	Missing	Missing	Missing	Missing	Missing	Missing	Missing	Missing	Missing	Missing	Missing	Missing	Missing	Missing	Missing	Missing	Missing	Missing
535806at33208	Cardiolipin synthase 1	Complete	Complete	Complete	Complete	Complete	Complete	Complete	Complete	Complete	Complete	Complete	Complete	Complete	Complete	Complete	Fragmented	Complete	Fragmented	Fragmented
536251at33208	Phosphomevalonate kinase	Complete	Complete	Complete	Complete	Complete	Complete	Complete	Complete	Complete	Complete	Complete	Complete	Complete	Complete	Complete	Fragmented	Complete	Complete	Complete
537470at33208	V-type proton ATPase 21 kDa proteolipid subunit	Complete	Complete	Complete	Complete	Complete	Complete	Complete	Complete	Complete	Complete	Complete	Complete	Complete	Complete	Complete	Fragmented	Complete	Complete	Complete
537548at33208	ERCC excision repair 1, endonuclease non-catalytic subunit	Complete	Complete	Complete	Complete	Complete	Complete	Complete	Complete	Complete	Complete	Complete	Complete	Complete	Complete	Complete	Complete	Complete	Missing	Complete
537718at33208	PAK1 interacting protein 1	Missing	Missing	Missing	Missing	Missing	Missing	Missing	Missing	Missing	Missing	Missing	Missing	Missing	Missing	Missing	Missing	Missing	Missing	Missing
537923at33208	N-alpha-acetyltransferase 20	Complete	Complete	Complete	Complete	Complete	Complete	Complete	Complete	Complete	Complete	Complete	Complete	Complete	Complete	Complete	Missing	Missing	Missing	Missing
538442at33208	glucosamine 6-phosphate N-acetyltransferase	Complete	Complete	Complete	Complete	Complete	Complete	Complete	Complete	Complete	Complete	Complete	Complete	Complete	Complete	Complete	Complete	Complete	Complete	Complete
539043at33208	adenylate kinase isoenzyme 6	Complete	Complete	Complete	Complete	Complete	Complete	Complete	Complete	Complete	Complete	Complete	Complete	Complete	Complete	Complete	Complete	Complete	Complete	Complete
539215at33208	zinc finger C4H2 domain-containing protein	Complete	Complete	Complete	Complete	Complete	Complete	Complete	Complete	Complete	Complete	Complete	Complete	Complete	Complete	Complete	Fragmented	Complete	Complete	Complete
539234at33208	N(alpha)-acetyltransferase 50, NatE catalytic subunit	Complete	Complete	Complete	Complete	Complete	Complete	Complete	Complete	Complete	Complete	Complete	Complete	Complete	Complete	Complete	Complete	Complete	Complete	Complete
539360at33208	TP53-regulating kinase	Complete	Complete	Complete	Complete	Complete	Complete	Complete	Complete	Complete	Complete	Complete	Complete	Complete	Complete	Complete	Complete	Complete	Complete	Complete
539600at33208	exosome complex component CSL4	Complete	Complete	Complete	Complete	Complete	Complete	Complete	Complete	Complete	Complete	Complete	Complete	Complete	Complete	Complete	Fragmented	Complete	Complete	Complete
540193at33208	BUD13 homolog	Complete	Complete	Complete	Complete	Complete	Complete	Complete	Complete	Complete	Complete	Complete	Complete	Complete	Complete	Complete	Fragmented	Fragmented	Fragmented	Complete
541231at33208	protein FAM192A	Complete	Complete	Complete	Complete	Complete	Complete	Complete	Missing	Missing	Complete	Complete	Complete	Complete	Complete	Complete	Fragmented	Complete	Fragmented	Missing
541260at33208	frataxin, mitochondrial	Complete	Complete	Complete	Complete	Complete	Complete	Complete	Complete	Complete	Complete	Complete	Complete	Complete	Complete	Complete	Complete	Complete	Complete	Complete
541421at33208	mediator of RNA polymerase II transcription subunit 7	Complete	Complete	Complete	Complete	Complete	Complete	Complete	Complete	Complete	Complete	Complete	Complete	Complete	Complete	Complete	Complete	Complete	Complete	Complete
543124at33208	Solute carrier family 35 member C2	Complete	Complete	Complete	Complete	Complete	Complete	Complete	Complete	Complete	Complete	Complete	Complete	Complete	Complete	Complete	Complete	Complete	Complete	Complete
543269at33208	8-oxo-dGDP phosphatase NUDT18	Fragmented	Fragmented	Complete	Fragmented	Fragmented	Fragmented	Fragmented	Fragmented	Fragmented	Complete	Fragmented	Fragmented	Fragmented	Fragmented	Fragmented	Fragmented	Missing	Missing	Missing
544546at33208	complex I intermediate-associated protein 30, mitochondrial	Complete	Fragmented	Fragmented	Fragmented	Fragmented	Fragmented	Fragmented	Fragmented	Fragmented	Fragmented	Fragmented	Fragmented	Fragmented	Fragmented	Fragmented	Fragmented	Complete	Complete	Complete
544849at33208	protein salvador homolog 1	Missing	Missing	Missing	Missing	Missing	Missing	Missing	Missing	Missing	Missing	Missing	Missing	Missing	Missing	Missing	Missing	Missing	Missing	Missing
544919at33208	beclin 1-associated autophagy-related key regulator	Missing	Missing	Missing	Missing	Missing	Missing	Missing	Missing	Missing	Missing	Missing	Missing	Missing	Missing	Missing	Missing	Missing	Missing	Missing
545063at33208	peroxisome assembly protein 12	Complete	Complete	Complete	Complete	Complete	Complete	Complete	Complete	Complete	Complete	Fragmented	Complete	Complete	Complete	Complete	Missing	Missing	Missing	Missing
545389at33208	RNA polymerase II subunit A C-terminal domain phosphatase SSU72	Complete	Complete	Complete	Complete	Complete	Complete	Complete	Complete	Complete	Complete	Complete	Complete	Complete	Complete	Complete	Missing	Missing	Missing	Missing
545641at33208	retinal rod rhodopsin-sensitive cGMP 3',5'-cyclic phosphodiesterase subunit delta	Complete	Complete	Complete	Complete	Complete	Complete	Complete	Complete	Complete	Complete	Complete	Complete	Complete	Complete	Complete	Fragmented	Missing	Complete	Missing
545744at33208	COX assembly mitochondrial protein	Complete	Complete	Complete	Complete	Complete	Complete	Complete	Complete	Complete	Complete	Complete	Complete	Complete	Complete	Complete	Missing	Missing	Missing	Missing
545889at33208	protein TEX261	Complete	Complete	Complete	Complete	Complete	Complete	Complete	Complete	Complete	Complete	Complete	Complete	Complete	Complete	Complete	Complete	Complete	Fragmented	Complete
546305at33208	Mitochondrial ribosomal protein L18	Complete	Complete	Complete	Complete	Complete	Complete	Complete	Complete	Complete	Complete	Complete	Complete	Complete	Complete	Complete	Fragmented	Complete	Fragmented	Complete
546751at33208	coiled-coil domain-containing protein 130	Complete	Complete	Complete	Complete	Complete	Complete	Complete	Complete	Complete	Complete	Complete	Complete	Complete	Complete	Complete	Complete	Complete	Complete	Complete
547099at33208	zinc finger CCHC-type and RNA-binding motif-containing protein 1	Missing	Missing	Missing	Missing	Missing	Missing	Missing	Missing	Missing	Missing	Missing	Missing	Missing	Missing	Missing	Complete	Complete	Complete	Complete
547341at33208	28S ribosomal protein S35, mitochondrial	Complete	Complete	Complete	Complete	Complete	Complete	Complete	Complete	Complete	Complete	Complete	Complete	Complete	Complete	Complete	Complete	Complete	Complete	Complete
547766at33208	Cytochrome c heme lyase	Complete	Complete	Complete	Complete	Complete	Complete	Complete	Complete	Complete	Complete	Complete	Complete	Complete	Complete	Complete	Complete	Complete	Complete	Complete
548327at33208	ribosome biogenesis protein TSR3 homolog	Complete	Complete	Complete	Complete	Complete	Complete	Complete	Complete	Complete	Complete	Complete	Complete	Complete	Complete	Complete	Complete	Complete	Complete	Complete
548444at33208	etoposide-induced protein 2.4 homolog	Missing	Missing	Missing	Missing	Missing	Missing	Missing	Missing	Missing	Missing	Missing	Missing	Missing	Missing	Missing	Missing	Missing	Missing	Missing
548732at33208	Prefoldin subunit 3	Complete	Complete	Complete	Complete	Complete	Complete	Complete	Complete	Complete	Complete	Complete	Complete	Complete	Complete	Complete	Complete	Complete	Complete	Complete
549156at33208	Peptidyl-prolyl cis-trans isomerase	Complete	Complete	Complete	Complete	Complete	Complete	Complete	Complete	Complete	Complete	Complete	Complete	Complete	Complete	Complete	Missing	Missing	Missing	Missing
549988at33208	ribosome-recycling factor, mitochondrial	Missing	Missing	Missing	Missing	Missing	Missing	Missing	Missing	Missing	Missing	Missing	Missing	Missing	Missing	Missing	Missing	Missing	Missing	Missing
551166at33208	thioredoxin-like protein 4A	Complete	Complete	Complete	Complete	Complete	Complete	Complete	Complete	Complete	Complete	Complete	Complete	Complete	Complete	Complete	Complete	Complete	Complete	Complete
551620at33208	charged multivesicular body protein 7	Missing	Complete	Complete	Complete	Complete	Complete	Complete	Complete	Complete	Complete	Complete	Complete	Complete	Complete	Complete	Complete	Missing	Missing	Missing
551632at33208	translin	Missing	Missing	Missing	Missing	Missing	Missing	Missing	Missing	Missing	Missing	Missing	Missing	Missing	Missing	Missing	Missing	Missing	Missing	Missing
551831at33208	mRNA cap guanine-N7 methyltransferase	Complete	Complete	Complete	Complete	Complete	Complete	Complete	Complete	Complete	Complete	Complete	Complete	Complete	Complete	Complete	Complete	Complete	Complete	Complete
552201at33208	ubiquitin-conjugating enzyme E2 J2	Complete	Complete	Complete	Complete	Complete	Complete	Complete	Complete	Complete	Complete	Complete	Complete	Complete	Complete	Complete	Complete	Complete	Complete	Complete
552359at33208	Trafficking protein particle complex 1	Complete	Complete	Complete	Complete	Complete	Complete	Complete	Complete	Complete	Complete	Complete	Complete	Complete	Complete	Complete	Complete	Complete	Complete	Complete
552764at33208	ras-related protein Rab-23	Missing	Missing	Missing	Missing	Missing	Missing	Missing	Missing	Missing	Missing	Missing	Missing	Missing	Missing	Missing	Missing	Missing	Missing	Missing
552949at33208	Zinc finger FYVE-type containing 19	Complete	Complete	Complete	Complete	Complete	Complete	Complete	Complete	Complete	Complete	Complete	Complete	Complete	Complete	Complete	Complete	Missing	Missing	Missing
553411at33208	corepressor interacting with RBPJ 1	Complete	Complete	Complete	Complete	Complete	Complete	Complete	Complete	Complete	Complete	Complete	Complete	Complete	Complete	Complete	Complete	Complete	Complete	Complete
553585at33208	U2 small nuclear ribonucleoprotein A'	Complete	Complete	Complete	Complete	Complete	Complete	Complete	Complete	Complete	Complete	Complete	Complete	Complete	Complete	Complete	Complete	Complete	Complete	Complete
554010at33208	Vacuolar-sorting protein SNF8	Complete	Complete	Complete	Complete	Complete	Complete	Complete	Complete	Complete	Complete	Complete	Complete	Complete	Complete	Complete	Complete	Complete	Complete	Complete
554815at33208	vesicle-associated membrane protein 7	Complete	Complete	Complete	Complete	Complete	Complete	Complete	Complete	Complete	Complete	Complete	Complete	Complete	Complete	Complete	Missing	Missing	Missing	Missing
555162at33208	eukaryotic translation initiation factor 2 subunit 2	Complete	Complete	Complete	Complete	Complete	Complete	Complete	Complete	Complete	Complete	Complete	Complete	Complete	Complete	Complete	Complete	Complete	Complete	Complete
555390at33208	60S ribosomal protein L12	Complete	Complete	Complete	Complete	Complete	Complete	Complete	Complete	Complete	Complete	Complete	Complete	Complete	Complete	Complete	Complete	Complete	Complete	Complete
555538at33208	Ribonuclease P protein subunit p29	Complete	Complete	Fragmented	Complete	Complete	Complete	Complete	Complete	Complete	Complete	Complete	Complete	Complete	Complete	Complete	Missing	Complete	Fragmented	Complete
556039at33208	NADH dehydrogenase	Complete	Complete	Complete	Complete	Complete	Complete	Complete	Complete	Complete	Complete	Complete	Complete	Complete	Complete	Complete	Complete	Fragmented	Complete	Complete
556189at33208	rRNA-processing protein UTP23 homolog	Missing	Missing	Missing	Missing	Missing	Missing	Missing	Missing	Missing	Missing	Missing	Missing	Missing	Missing	Missing	Complete	Missing	Complete	Missing
556337at33208	40S ribosomal protein S13	Complete	Complete	Complete	Complete	Complete	Complete	Complete	Complete	Complete	Complete	Complete	Complete	Complete	Complete	Complete	Complete	Complete	Complete	Complete
556445at33208	28S ribosomal protein S24, mitochondrial	Complete	Complete	Complete	Complete	Complete	Complete	Complete	Complete	Complete	Complete	Complete	Complete	Complete	Complete	Complete	Complete	Complete	Complete	Complete
556461at33208	transmembrane protein 242	Complete	Complete	Complete	Complete	Complete	Complete	Complete	Complete	Complete	Complete	Complete	Missing	Missing	Missing	Missing	Missing	Missing	Missing	Missing
556510at33208	DNA replication complex GINS protein PSF1	Missing	Missing	Missing	Missing	Missing	Missing	Missing	Missing	Missing	Missing	Missing	Missing	Missing	Missing	Missing	Complete	Complete	Complete	Complete
556587at33208	protein Simiate	Complete	Complete	Missing	Complete	Complete	Complete	Complete	Complete	Complete	Missing	Complete	Complete	Complete	Complete	Complete	Fragmented	Fragmented	Complete	Fragmented
556750at33208	Translocase of inner mitochondrial membrane domain containing 1	Missing	Missing	Missing	Missing	Missing	Missing	Missing	Missing	Missing	Missing	Missing	Missing	Missing	Missing	Missing	Missing	Missing	Missing	Missing
556925at33208	DALR anticodon-binding domain-containing protein 3	Missing	Missing	Missing	Missing	Missing	Missing	Missing	Missing	Missing	Missing	Missing	Missing	Missing	Missing	Missing	Missing	Missing	Missing	Missing
557292at33208	6-phosphogluconolactonase	Complete	Complete	Complete	Complete	Complete	Complete	Complete	Complete	Complete	Complete	Complete	Complete	Complete	Complete	Complete	Complete	Complete	Complete	Complete
557596at33208	Ribosomal protein	Complete	Complete	Complete	Complete	Complete	Complete	Complete	Complete	Complete	Complete	Complete	Complete	Complete	Complete	Complete	Complete	Complete	Complete	Complete
557694at33208	transcription termination factor 3, mitochondrial	Complete	Complete	Complete	Complete	Complete	Complete	Complete	Complete	Complete	Complete	Complete	Complete	Complete	Complete	Complete	Complete	Complete	Complete	Missing
557834at33208	RING finger protein 10	Complete	Complete	Complete	Complete	Complete	Complete	Complete	Complete	Complete	Complete	Complete	Complete	Complete	Complete	Complete	Complete	Missing	Complete	Complete
557962at33208	Decapping mRNA 2	Complete	Complete	Complete	Complete	Complete	Complete	Complete	Complete	Complete	Complete	Complete	Complete	Complete	Complete	Complete	Complete	Complete	Complete	Complete
558368at33208	uncharacterized protein C6orf106 homolog	Missing	Missing	Missing	Missing	Missing	Missing	Missing	Missing	Missing	Missing	Missing	Missing	Missing	Missing	Missing	Missing	Fragmented	Complete	Complete
558385at33208	uncharacterized protein C15orf41 homolog	Missing	Missing	Missing	Missing	Missing	Missing	Missing	Missing	Missing	Missing	Missing	Missing	Missing	Missing	Missing	Missing	Missing	Missing	Missing
558552at33208	protein BUD31 homolog	Complete	Complete	Complete	Complete	Complete	Complete	Complete	Complete	Complete	Complete	Complete	Complete	Complete	Complete	Complete	Complete	Complete	Complete	Complete
558791at33208	N(alpha)-acetyltransferase 10, NatA catalytic subunit	Complete	Complete	Complete	Complete	Complete	Complete	Complete	Complete	Complete	Complete	Complete	Complete	Complete	Complete	Complete	Complete	Complete	Complete	Complete
558897at33208	Protein tyrosine phosphatase, mitochondrial 1	Complete	Complete	Complete	Complete	Complete	Complete	Complete	Complete	Complete	Complete	Complete	Complete	Complete	Complete	Complete	Complete	Complete	Complete	Complete
558933at33208	pre-mRNA-splicing factor SYF2	Complete	Complete	Complete	Complete	Complete	Complete	Complete	Complete	Complete	Complete	Complete	Complete	Complete	Complete	Complete	Complete	Complete	Complete	Complete
559146at33208	ribonuclease H2 subunit C	Missing	Missing	Missing	Missing	Missing	Missing	Missing	Missing	Missing	Missing	Missing	Missing	Missing	Missing	Missing	Complete	Missing	Complete	Missing
559501at33208	malectin	Complete	Complete	Complete	Complete	Complete	Complete	Complete	Complete	Complete	Complete	Complete	Complete	Complete	Complete	Complete	Complete	Complete	Fragmented	Complete
559576at33208	UPF0415 protein C7orf25 homolog	Missing	Missing	Missing	Missing	Missing	Missing	Missing	Missing	Missing	Missing	Missing	Missing	Missing	Missing	Missing	Missing	Missing	Fragmented	Missing
559732at33208	mimitin, mitochondrial	Complete	Complete	Complete	Complete	Complete	Complete	Complete	Complete	Complete	Complete	Complete	Complete	Complete	Complete	Complete	Complete	Complete	Complete	Fragmented
559883at33208	DNA replication complex GINS protein PSF2	Complete	Complete	Complete	Complete	Complete	Complete	Complete	Complete	Complete	Complete	Complete	Complete	Complete	Complete	Complete	Complete	Complete	Complete	Complete
560453at33208	60S ribosomal protein L17	Complete	Complete	Complete	Complete	Complete	Complete	Complete	Complete	Complete	Complete	Complete	Complete	Complete	Complete	Complete	Complete	Complete	Complete	Complete
560566at33208	negative elongation factor E	Missing	Missing	Missing	Missing	Missing	Missing	Missing	Missing	Missing	Missing	Missing	Missing	Missing	Missing	Missing	Missing	Missing	Missing	Missing
560584at33208	activator of basal transcription 1	Complete	Complete	Complete	Complete	Complete	Complete	Complete	Complete	Complete	Missing	Missing	Complete	Complete	Complete	Complete	Complete	Complete	Complete	Complete
560694at33208	nitric oxide synthase-interacting protein	Complete	Complete	Complete	Complete	Complete	Complete	Complete	Complete	Complete	Complete	Complete	Complete	Complete	Complete	Complete	Complete	Complete	Complete	Complete
561054at33208	thymidylate kinase	Complete	Complete	Complete	Complete	Complete	Complete	Complete	Complete	Complete	Complete	Complete	Complete	Complete	Complete	Complete	Complete	Complete	Complete	Complete
561248at33208	transcriptional adapter 3	Fragmented	Fragmented	Complete	Fragmented	Fragmented	Fragmented	Fragmented	Fragmented	Fragmented	Complete	Complete	Fragmented	Fragmented	Fragmented	Fragmented	Missing	Missing	Missing	Missing
561417at33208	DNA-directed RNA polymerases I, II, and III subunit RPABC3	Complete	Complete	Complete	Complete	Complete	Complete	Complete	Complete	Complete	Complete	Complete	Complete	Complete	Missing	Complete	Complete	Complete	Complete	Complete
561688at33208	meiotic nuclear division protein 1 homolog	Complete	Complete	Complete	Complete	Complete	Complete	Complete	Complete	Complete	Complete	Complete	Complete	Complete	Complete	Complete	Complete	Complete	Complete	Complete
561878at33208	cyclin-H	Complete	Complete	Complete	Complete	Complete	Complete	Complete	Complete	Complete	Complete	Complete	Complete	Complete	Complete	Complete	Fragmented	Fragmented	Complete	Complete
561943at33208	growth hormone-inducible transmembrane protein	Complete	Complete	Complete	Complete	Complete	Complete	Complete	Complete	Complete	Complete	Complete	Complete	Complete	Complete	Complete	Complete	Complete	Complete	Complete
562780at33208	alpha-ketoglutarate-dependent dioxygenase alkB homolog 6	Complete	Complete	Complete	Complete	Complete	Complete	Complete	Complete	Complete	Complete	Complete	Complete	Complete	Complete	Complete	Complete	Complete	Complete	Complete
563084at33208	28S ribosomal protein S14, mitochondrial	Complete	Complete	Complete	Complete	Complete	Complete	Complete	Complete	Complete	Complete	Complete	Complete	Complete	Complete	Complete	Fragmented	Complete	Complete	Complete
563358at33208	TM2 domain-containing protein 3	Complete	Complete	Missing	Complete	Complete	Complete	Complete	Complete	Complete	Complete	Complete	Complete	Complete	Complete	Complete	Complete	Complete	Complete	Complete
563359at33208	RWD domain-containing protein 1	Complete	Complete	Complete	Complete	Complete	Complete	Complete	Complete	Complete	Complete	Complete	Complete	Complete	Complete	Complete	Complete	Complete	Complete	Complete
563426at33208	splicing factor 45	Complete	Complete	Complete	Complete	Complete	Complete	Complete	Complete	Complete	Complete	Complete	Complete	Complete	Complete	Complete	Complete	Complete	Complete	Complete
563679at33208	Mitochondrial ribosomal protein S10	Complete	Complete	Complete	Complete	Complete	Complete	Complete	Complete	Complete	Complete	Complete	Complete	Complete	Complete	Complete	Missing	Complete	Complete	Complete
563832at33208	mitochondrial import inner membrane translocase subunit Tim29	Complete	Complete	Complete	Complete	Complete	Complete	Complete	Complete	Complete	Complete	Complete	Complete	Complete	Complete	Complete	Complete	Complete	Complete	Complete
564234at33208	B9 domain-containing protein 1	Complete	Complete	Complete	Complete	Complete	Complete	Complete	Complete	Complete	Complete	Complete	Complete	Complete	Complete	Complete	Missing	Missing	Complete	Missing
564286at33208	RNA-binding motif protein, X-linked 2	Complete	Complete	Complete	Complete	Complete	Complete	Complete	Complete	Complete	Complete	Complete	Complete	Complete	Complete	Complete	Complete	Complete	Complete	Complete
565053at33208	methionyl-tRNA formyltransferase, mitochondrial	Complete	Complete	Complete	Complete	Complete	Complete	Complete	Complete	Complete	Complete	Complete	Complete	Complete	Complete	Complete	Complete	Missing	Complete	Missing
56573at33208	importin-5	Complete	Complete	Complete	Complete	Complete	Complete	Complete	Complete	Complete	Complete	Complete	Complete	Complete	Complete	Complete	Complete	Complete	Complete	Complete
566026at33208	Mediator of RNA polymerase II transcription subunit 8	Fragmented	Fragmented	Complete	Fragmented	Fragmented	Fragmented	Fragmented	Fragmented	Fragmented	Complete	Complete	Fragmented	Fragmented	Fragmented	Fragmented	Complete	Complete	Fragmented	Missing
566116at33208	ribosome maturation protein SBDS	Complete	Complete	Complete	Complete	Complete	Complete	Complete	Complete	Complete	Complete	Complete	Complete	Complete	Complete	Complete	Complete	Complete	Complete	Complete
566262at33208	prefoldin subunit 2	Complete	Complete	Complete	Complete	Complete	Complete	Complete	Complete	Complete	Complete	Complete	Complete	Complete	Complete	Complete	Fragmented	Complete	Complete	Complete
566447at33208	THO complex subunit 7 homolog	Complete	Complete	Complete	Complete	Complete	Complete	Complete	Complete	Complete	Complete	Complete	Complete	Complete	Complete	Complete	Complete	Complete	Complete	Complete
566527at33208	exosome complex component RRP41	Complete	Complete	Complete	Complete	Complete	Complete	Complete	Complete	Complete	Complete	Missing	Complete	Complete	Complete	Complete	Missing	Missing	Complete	Missing
566916at33208	NADH dehydrogenase	Complete	Complete	Complete	Complete	Complete	Complete	Complete	Complete	Complete	Complete	Complete	Complete	Complete	Complete	Complete	Complete	Complete	Complete	Complete
567650at33208	leucine-rich repeat protein 1	Complete	Complete	Complete	Complete	Complete	Complete	Complete	Complete	Complete	Complete	Complete	Complete	Complete	Complete	Complete	Missing	Missing	Missing	Missing
567750at33208	trafficking protein particle complex subunit 2-like protein	Complete	Complete	Complete	Complete	Complete	Complete	Complete	Complete	Complete	Complete	Complete	Complete	Complete	Complete	Complete	Complete	Complete	Complete	Complete
567809at33208	40S ribosomal protein S16	Complete	Complete	Complete	Complete	Complete	Complete	Complete	Complete	Complete	Complete	Complete	Complete	Complete	Complete	Complete	Complete	Complete	Complete	Complete
568022at33208	60S ribosomal protein L9	Complete	Complete	Complete	Complete	Complete	Complete	Complete	Complete	Complete	Complete	Complete	Complete	Complete	Complete	Complete	Complete	Complete	Complete	Complete
568170at33208	transcription initiation factor TFIID subunit 8	Missing	Missing	Missing	Missing	Missing	Missing	Missing	Missing	Missing	Missing	Missing	Missing	Missing	Missing	Missing	Missing	Missing	Missing	Missing
568839at33208	protein FRG1	Complete	Complete	Complete	Complete	Complete	Complete	Complete	Complete	Complete	Complete	Complete	Complete	Complete	Complete	Complete	Complete	Complete	Complete	Complete
568949at33208	synaptobrevin homolog YKT6	Complete	Complete	Complete	Complete	Complete	Complete	Complete	Complete	Complete	Complete	Complete	Complete	Complete	Complete	Complete	Complete	Complete	Complete	Missing
569294at33208	SAP30-binding protein	Complete	Complete	Complete	Complete	Complete	Complete	Complete	Complete	Complete	Complete	Complete	Complete	Complete	Complete	Complete	Complete	Fragmented	Fragmented	Complete
569303at33208	syntaxin-18	Missing	Missing	Missing	Missing	Missing	Missing	Missing	Missing	Missing	Missing	Missing	Missing	Missing	Missing	Missing	Missing	Missing	Missing	Missing
569812at33208	protein FRA10AC1	Complete	Complete	Complete	Complete	Complete	Complete	Complete	Complete	Complete	Complete	Complete	Complete	Complete	Complete	Complete	Complete	Complete	Complete	Complete
569878at33208	Nuclear transcription factor Y subunit gamma	Complete	Complete	Fragmented	Complete	Complete	Complete	Complete	Complete	Complete	Fragmented	Complete	Complete	Complete	Complete	Complete	Fragmented	Complete	Complete	Complete
570262at33208	Proteasome subunit beta	Complete	Complete	Complete	Complete	Complete	Complete	Complete	Complete	Complete	Complete	Complete	Complete	Complete	Complete	Complete	Complete	Complete	Complete	Complete
570646at33208	Density-regulated protein	Complete	Complete	Complete	Complete	Complete	Complete	Complete	Complete	Complete	Complete	Complete	Complete	Complete	Complete	Complete	Complete	Complete	Complete	Complete
570717at33208	coiled-coil domain-containing protein 25	Complete	Complete	Complete	Complete	Complete	Complete	Complete	Complete	Complete	Complete	Complete	Complete	Complete	Complete	Complete	Complete	Complete	Complete	Complete
571149at33208	Ribonuclease P/MRP protein subunit POP5	Missing	Missing	Missing	Missing	Missing	Missing	Missing	Missing	Missing	Missing	Missing	Missing	Missing	Missing	Missing	Missing	Complete	Missing	Complete
57158at33208	splicing factor 3B subunit 3	Complete	Complete	Complete	Complete	Complete	Complete	Complete	Complete	Complete	Complete	Complete	Complete	Complete	Complete	Complete	Complete	Complete	Complete	Complete
571944at33208	Gem-associated protein 2	Complete	Complete	Complete	Complete	Complete	Complete	Complete	Complete	Complete	Complete	Fragmented	Complete	Complete	Complete	Complete	Missing	Missing	Missing	Complete
572074at33208	CD2 antigen cytoplasmic tail-binding protein 2	Fragmented	Fragmented	Missing	Complete	Complete	Complete	Complete	Complete	Complete	Missing	Missing	Fragmented	Fragmented	Fragmented	Fragmented	Complete	Complete	Complete	Complete
572434at33208	vacuolar protein sorting-associated protein VTA1 homolog	Complete	Complete	Complete	Complete	Complete	Complete	Complete	Complete	Complete	Complete	Complete	Complete	Complete	Complete	Complete	Complete	Complete	Complete	Complete
572463at33208	translation initiation factor eIF-2B subunit alpha	Missing	Missing	Missing	Missing	Missing	Missing	Missing	Missing	Missing	Missing	Missing	Missing	Missing	Missing	Missing	Missing	Complete	Missing	Complete
572754at33208	H/ACA ribonucleoprotein complex subunit 2	Complete	Complete	Fragmented	Complete	Complete	Complete	Complete	Complete	Complete	Complete	Complete	Complete	Complete	Complete	Complete	Complete	Complete	Complete	Complete
572845at33208	Inosine triphosphate pyrophosphatase	Complete	Complete	Complete	Complete	Complete	Complete	Complete	Complete	Complete	Complete	Complete	Complete	Complete	Complete	Complete	Complete	Complete	Complete	Missing
573203at33208	Cytoplasmic tRNA 2-thiolation protein 2	Complete	Complete	Complete	Complete	Complete	Complete	Complete	Complete	Complete	Complete	Complete	Complete	Complete	Complete	Complete	Complete	Missing	Complete	Missing
573237at33208	SUMO-activating enzyme subunit 1	Complete	Complete	Complete	Complete	Complete	Complete	Complete	Complete	Complete	Missing	Complete	Complete	Complete	Complete	Complete	Missing	Missing	Missing	Missing
573313at33208	ankyrin repeat and MYND domain-containing protein 2	Complete	Complete	Complete	Complete	Complete	Complete	Complete	Complete	Complete	Complete	Complete	Complete	Complete	Complete	Complete	Missing	Missing	Missing	Missing
574311at33208	ribonuclease P protein subunit p21	Fragmented	Fragmented	Fragmented	Fragmented	Fragmented	Fragmented	Fragmented	Fragmented	Fragmented	Fragmented	Fragmented	Fragmented	Fragmented	Fragmented	Fragmented	Fragmented	Complete	Fragmented	Complete
575360at33208	protein PBDC1	Complete	Complete	Complete	Complete	Complete	Complete	Complete	Complete	Complete	Complete	Complete	Complete	Complete	Complete	Complete	Missing	Missing	Missing	Missing
576633at33208	charged multivesicular body protein 2a	Complete	Complete	Complete	Complete	Complete	Complete	Complete	Complete	Complete	Complete	Complete	Complete	Complete	Complete	Complete	Complete	Complete	Complete	Complete
576938at33208	39S ribosomal protein L23, mitochondrial	Complete	Complete	Complete	Complete	Complete	Complete	Complete	Complete	Complete	Complete	Complete	Complete	Complete	Complete	Complete	Fragmented	Complete	Missing	Complete
576997at33208	Translocon-associated protein subunit beta	Complete	Complete	Missing	Complete	Complete	Complete	Complete	Complete	Complete	Complete	Complete	Complete	Complete	Complete	Complete	Missing	Missing	Missing	Missing
577068at33208	uncharacterized protein C9orf78 homolog	Complete	Complete	Complete	Complete	Complete	Complete	Complete	Complete	Complete	Complete	Complete	Complete	Complete	Complete	Complete	Complete	Complete	Complete	Complete
577339at33208	15 kDa selenoprotein	Complete	Complete	Complete	Complete	Complete	Complete	Complete	Complete	Complete	Complete	Complete	Complete	Complete	Complete	Complete	Complete	Complete	Complete	Complete
577929at33208	NADH dehydrogenase	Complete	Complete	Complete	Complete	Complete	Complete	Complete	Complete	Complete	Complete	Complete	Missing	Missing	Missing	Missing	Fragmented	Complete	Complete	Complete
578354at33208	60S ribosomal protein L27a	Complete	Complete	Complete	Complete	Complete	Complete	Complete	Complete	Complete	Complete	Complete	Complete	Complete	Complete	Complete	Fragmented	Complete	Complete	Complete
578582at33208	Protein RER1	Complete	Complete	Complete	Complete	Complete	Complete	Complete	Complete	Complete	Complete	Complete	Complete	Complete	Complete	Complete	Complete	Complete	Complete	Complete
578684at33208	neuroguidin	Missing	Missing	Missing	Missing	Missing	Missing	Missing	Missing	Missing	Missing	Missing	Missing	Missing	Missing	Missing	Missing	Missing	Missing	Missing
578726at33208	snurportin-1	Complete	Complete	Complete	Complete	Complete	Complete	Complete	Complete	Complete	Complete	Complete	Complete	Complete	Complete	Complete	Complete	Complete	Complete	Complete
578734at33208	leucine-rich repeat-containing protein 57	Complete	Complete	Complete	Complete	Complete	Complete	Complete	Complete	Complete	Complete	Complete	Complete	Complete	Complete	Complete	Missing	Missing	Missing	Missing
578959at33208	Mediator of RNA polymerase II transcription subunit 10	Complete	Complete	Missing	Complete	Complete	Complete	Complete	Complete	Complete	Complete	Missing	Complete	Complete	Complete	Complete	Fragmented	Complete	Complete	Complete
579029at33208	nucleolar protein 16	Complete	Complete	Complete	Complete	Complete	Complete	Complete	Complete	Complete	Complete	Complete	Complete	Complete	Complete	Complete	Complete	Complete	Complete	Complete
580062at33208	DNA replication complex GINS protein SLD5	Complete	Fragmented	Complete	Fragmented	Fragmented	Fragmented	Fragmented	Fragmented	Fragmented	Complete	Complete	Fragmented	Fragmented	Fragmented	Fragmented	Complete	Complete	Complete	Complete
580288at33208	40S ribosomal protein S15a	Complete	Complete	Complete	Complete	Complete	Complete	Complete	Complete	Complete	Complete	Complete	Complete	Complete	Complete	Complete	Complete	Complete	Complete	Complete
580851at33208	M-phase phosphoprotein 6	Fragmented	Fragmented	Fragmented	Fragmented	Fragmented	Fragmented	Fragmented	Fragmented	Fragmented	Missing	Fragmented	Fragmented	Fragmented	Fragmented	Fragmented	Missing	Missing	Missing	Missing
580896at33208	protein SMG9	Missing	Missing	Missing	Missing	Missing	Missing	Missing	Missing	Missing	Missing	Missing	Missing	Missing	Missing	Missing	Missing	Missing	Missing	Missing
581006at33208	Mitochondrial ribosomal protein L24	Complete	Complete	Complete	Complete	Complete	Complete	Complete	Complete	Complete	Complete	Complete	Complete	Complete	Complete	Complete	Complete	Complete	Complete	Complete
581475at33208	Mitochondrial ribosomal protein S25	Complete	Complete	Complete	Complete	Complete	Complete	Complete	Complete	Complete	Complete	Complete	Complete	Complete	Complete	Complete	Fragmented	Complete	Fragmented	Complete
581543at33208	COMM domain-containing protein 10	Complete	Complete	Complete	Complete	Complete	Complete	Complete	Complete	Complete	Complete	Complete	Complete	Complete	Complete	Complete	Missing	Missing	Missing	Missing
581547at33208	actin-related protein 2/3 complex subunit 3	Complete	Complete	Complete	Complete	Complete	Complete	Complete	Complete	Complete	Complete	Complete	Complete	Complete	Complete	Complete	Complete	Complete	Complete	Complete
581621at33208	60S ribosomal protein L13a	Complete	Complete	Complete	Complete	Complete	Complete	Complete	Complete	Complete	Complete	Complete	Complete	Complete	Complete	Complete	Complete	Complete	Complete	Complete
581717at33208	WD repeat domain 74	Missing	Missing	Missing	Missing	Missing	Missing	Missing	Missing	Missing	Missing	Missing	Missing	Missing	Missing	Missing	Missing	Missing	Missing	Missing
581779at33208	LAS1 like, ribosome biogenesis factor	Missing	Missing	Complete	Missing	Missing	Missing	Missing	Missing	Missing	Missing	Complete	Missing	Missing	Missing	Missing	Complete	Fragmented	Complete	Fragmented
582265at33208	TIP41-like protein	Complete	Complete	Complete	Complete	Complete	Complete	Complete	Complete	Complete	Complete	Complete	Complete	Complete	Complete	Complete	Complete	Complete	Complete	Complete
582341at33208	60S ribosomal protein L23	Complete	Complete	Complete	Complete	Complete	Complete	Complete	Complete	Complete	Complete	Complete	Complete	Complete	Complete	Complete	Complete	Complete	Complete	Complete
582473at33208	zinc finger matrin-type protein 2	Complete	Complete	Complete	Complete	Complete	Complete	Complete	Complete	Complete	Complete	Complete	Complete	Complete	Complete	Complete	Complete	Complete	Complete	Complete
582823at33208	39S ribosomal protein L19, mitochondrial	Complete	Complete	Complete	Complete	Complete	Complete	Complete	Complete	Complete	Complete	Complete	Complete	Complete	Complete	Complete	Complete	Complete	Complete	Complete
582951at33208	U6 snRNA-associated Sm-like protein LSm1	Missing	Missing	Missing	Missing	Missing	Missing	Missing	Missing	Missing	Missing	Missing	Missing	Missing	Missing	Missing	Missing	Missing	Missing	Missing
583626at33208	protein LSM12 homolog	Fragmented	Fragmented	Fragmented	Fragmented	Fragmented	Fragmented	Fragmented	Fragmented	Fragmented	Fragmented	Complete	Fragmented	Fragmented	Fragmented	Fragmented	Fragmented	Missing	Complete	Missing
584023at33208	protein KTI12 homolog	Complete	Complete	Complete	Complete	Complete	Complete	Complete	Complete	Complete	Complete	Complete	Complete	Complete	Complete	Complete	Complete	Missing	Complete	Missing
584333at33208	BLOC-1 related complex subunit 5	Complete	Complete	Complete	Complete	Complete	Complete	Complete	Complete	Complete	Complete	Complete	Complete	Fragmented	Fragmented	Fragmented	Missing	Missing	Missing	Missing
584373at33208	39S ribosomal protein L30, mitochondrial	Fragmented	Fragmented	Fragmented	Fragmented	Fragmented	Fragmented	Fragmented	Fragmented	Fragmented	Fragmented	Fragmented	Fragmented	Fragmented	Fragmented	Fragmented	Complete	Complete	Complete	Complete
585078at33208	nuclear nucleic acid-binding protein C1D	Complete	Complete	Complete	Complete	Complete	Complete	Complete	Complete	Complete	Complete	Complete	Complete	Complete	Complete	Complete	Complete	Complete	Missing	Complete
585232at33208	Chromosome 12 open reading frame 49	Complete	Complete	Complete	Complete	Complete	Complete	Complete	Complete	Complete	Complete	Complete	Complete	Complete	Complete	Complete	Missing	Complete	Complete	Complete
585305at33208	PHD finger-like domain-containing protein 5A	Complete	Complete	Complete	Complete	Complete	Complete	Complete	Complete	Complete	Missing	Complete	Complete	Complete	Complete	Complete	Complete	Complete	Complete	Complete
585313at33208	trafficking protein particle complex subunit 4	Missing	Missing	Missing	Complete	Complete	Missing	Missing	Complete	Complete	Missing	Missing	Missing	Missing	Missing	Missing	Missing	Missing	Missing	Missing
585656at33208	translocon-associated protein subunit gamma	Complete	Complete	Complete	Complete	Complete	Complete	Complete	Complete	Complete	Complete	Complete	Complete	Complete	Complete	Complete	Complete	Complete	Complete	Complete
585726at33208	methyltransferase-like protein 5	Complete	Complete	Complete	Complete	Complete	Complete	Complete	Complete	Complete	Complete	Complete	Complete	Complete	Complete	Complete	Complete	Complete	Complete	Complete
585809at33208	Ribosome biogenesis regulatory protein	Complete	Complete	Complete	Complete	Complete	Complete	Complete	Complete	Complete	Complete	Complete	Complete	Complete	Complete	Complete	Complete	Complete	Complete	Complete
586156at33208	prefoldin subunit 5	Complete	Complete	Complete	Complete	Complete	Complete	Complete	Complete	Complete	Complete	Complete	Complete	Complete	Complete	Complete	Complete	Complete	Complete	Complete
586310at33208	26S proteasome non-ATPase regulatory subunit 9	Complete	Complete	Complete	Complete	Complete	Complete	Complete	Complete	Complete	Missing	Complete	Complete	Complete	Complete	Complete	Missing	Complete	Complete	Fragmented
586690at33208	endothelial differentiation-related factor 1	Complete	Complete	Complete	Complete	Complete	Complete	Complete	Complete	Complete	Complete	Complete	Complete	Complete	Complete	Complete	Complete	Complete	Complete	Complete
586719at33208	Ribosomal L24 domain containing 1	Missing	Missing	Missing	Missing	Missing	Missing	Missing	Missing	Missing	Missing	Missing	Missing	Missing	Missing	Missing	Complete	Missing	Complete	Complete
587399at33208	NUS1 dehydrodolichyl diphosphate synthase subunit	Complete	Complete	Complete	Complete	Complete	Complete	Complete	Complete	Complete	Complete	Complete	Complete	Complete	Complete	Complete	Fragmented	Missing	Complete	Missing
587407at33208	Proteasome assembly chaperone 2	Complete	Fragmented	Fragmented	Fragmented	Fragmented	Fragmented	Fragmented	Fragmented	Fragmented	Fragmented	Fragmented	Fragmented	Fragmented	Fragmented	Fragmented	Complete	Complete	Complete	Fragmented
587513at33208	Endoplasmic reticulum lectin 1	Complete	Complete	Complete	Complete	Complete	Complete	Complete	Complete	Complete	Complete	Complete	Complete	Complete	Complete	Complete	Complete	Complete	Complete	Complete
587688at33208	zinc finger matrin-type protein 5	Missing	Missing	Complete	Missing	Missing	Missing	Missing	Missing	Missing	Fragmented	Missing	Missing	Missing	Missing	Missing	Complete	Complete	Complete	Complete
587958at33208	splicing factor 3B subunit 6	Complete	Complete	Complete	Complete	Complete	Complete	Complete	Complete	Complete	Complete	Complete	Complete	Complete	Complete	Complete	Complete	Complete	Complete	Complete
589773at33208	polymerase delta-interacting protein 3	Complete	Complete	Complete	Complete	Complete	Complete	Complete	Complete	Complete	Complete	Complete	Complete	Complete	Complete	Complete	Fragmented	Complete	Complete	Missing
589901at33208	Transmembrane protein 209	Complete	Complete	Complete	Complete	Complete	Complete	Complete	Complete	Complete	Complete	Complete	Complete	Complete	Complete	Complete	Complete	Complete	Complete	Complete
590221at33208	DNA-directed RNA polymerase III subunit RPC9	Missing	Missing	Missing	Missing	Missing	Missing	Missing	Missing	Missing	Missing	Missing	Missing	Missing	Missing	Missing	Missing	Missing	Missing	Missing
590347at33208	Transmembrane protein 267	Missing	Missing	Fragmented	Complete	Complete	Complete	Complete	Complete	Complete	Fragmented	Fragmented	Fragmented	Missing	Missing	Missing	Fragmented	Fragmented	Complete	Fragmented
590416at33208	charged multivesicular body protein 3	Complete	Complete	Complete	Complete	Complete	Complete	Complete	Complete	Complete	Complete	Complete	Complete	Complete	Missing	Missing	Complete	Complete	Complete	Complete
590470at33208	ribosomal RNA-processing protein 7 homolog A	Missing	Missing	Missing	Missing	Missing	Missing	Missing	Missing	Missing	Missing	Missing	Missing	Missing	Missing	Missing	Missing	Missing	Missing	Missing
591316at33208	TM2 domain-containing protein 1	Missing	Missing	Missing	Missing	Missing	Missing	Missing	Missing	Missing	Missing	Missing	Missing	Missing	Missing	Missing	Missing	Missing	Complete	Missing
591391at33208	N-acetyltransferase 9	Complete	Complete	Missing	Complete	Complete	Complete	Complete	Complete	Complete	Missing	Missing	Complete	Complete	Complete	Complete	Missing	Missing	Missing	Complete
591498at33208	transmembrane protein 33	Complete	Complete	Complete	Complete	Complete	Complete	Complete	Complete	Complete	Complete	Complete	Complete	Complete	Complete	Complete	Complete	Complete	Complete	Complete
592087at33208	DNA-directed RNA polymerase III subunit RPC8	Complete	Complete	Complete	Complete	Complete	Complete	Complete	Complete	Complete	Complete	Complete	Complete	Complete	Complete	Complete	Missing	Missing	Missing	Complete
592094at33208	Mediator of RNA polymerase II transcription subunit 6	Complete	Complete	Complete	Complete	Complete	Complete	Complete	Complete	Complete	Complete	Complete	Complete	Complete	Complete	Complete	Complete	Complete	Complete	Complete
592759at33208	spliceosome-associated protein CWC15 homolog	Complete	Complete	Complete	Complete	Complete	Complete	Complete	Complete	Complete	Complete	Complete	Complete	Complete	Complete	Complete	Complete	Complete	Complete	Complete
592872at33208	vacuolar protein-sorting-associated protein 25	Complete	Complete	Complete	Complete	Complete	Complete	Complete	Complete	Complete	Complete	Complete	Complete	Complete	Complete	Complete	Complete	Complete	Complete	Complete
594172at33208	Ribosomal protein S11	Complete	Complete	Complete	Complete	Complete	Complete	Complete	Complete	Complete	Complete	Complete	Complete	Complete	Complete	Complete	Complete	Complete	Complete	Complete
594271at33208	NADH dehydrogenase	Complete	Complete	Complete	Complete	Complete	Complete	Complete	Complete	Complete	Complete	Complete	Complete	Fragmented	Missing	Missing	Missing	Complete	Complete	Complete
594842at33208	ER membrane protein complex subunit 4	Complete	Complete	Complete	Complete	Complete	Complete	Complete	Complete	Complete	Complete	Complete	Complete	Complete	Complete	Complete	Complete	Complete	Complete	Complete
594937at33208	transmembrane protein 223	Missing	Missing	Missing	Missing	Missing	Missing	Missing	Missing	Missing	Missing	Fragmented	Missing	Missing	Missing	Missing	Complete	Missing	Missing	Missing
595010at33208	tubulin-specific chaperone C	Complete	Complete	Complete	Complete	Complete	Complete	Complete	Complete	Complete	Complete	Complete	Complete	Complete	Complete	Complete	Complete	Missing	Missing	Missing
5951at33208	pre-mRNA-processing-splicing factor 8	Complete	Complete	Complete	Complete	Complete	Complete	Complete	Complete	Complete	Complete	Complete	Complete	Complete	Complete	Complete	Complete	Complete	Complete	Complete
595316at33208	HD domain-containing protein 2	Complete	Complete	Complete	Complete	Complete	Complete	Complete	Complete	Complete	Complete	Complete	Complete	Complete	Complete	Complete	Complete	Complete	Complete	Complete
595404at33208	oligosaccharyltransferase complex subunit OSTC	Complete	Complete	Complete	Complete	Complete	Complete	Complete	Complete	Complete	Complete	Complete	Complete	Complete	Complete	Complete	Complete	Complete	Complete	Complete
595858at33208	TBC1 domain family member 19	Complete	Complete	Complete	Complete	Complete	Complete	Complete	Complete	Complete	Complete	Complete	Complete	Complete	Complete	Complete	Complete	Missing	Complete	Complete
596131at33208	Transcription elongation factor SPT4	Complete	Complete	Complete	Complete	Complete	Complete	Complete	Complete	Complete	Complete	Complete	Complete	Complete	Complete	Complete	Complete	Complete	Complete	Complete
596973at33208	mediator of RNA polymerase II transcription subunit 19	Fragmented	Fragmented	Fragmented	Fragmented	Fragmented	Fragmented	Fragmented	Fragmented	Fragmented	Fragmented	Fragmented	Fragmented	Fragmented	Fragmented	Fragmented	Complete	Fragmented	Complete	Fragmented
597023at33208	Mitochondrial ribosomal protein L10	Fragmented	Fragmented	Fragmented	Fragmented	Fragmented	Fragmented	Fragmented	Fragmented	Fragmented	Fragmented	Fragmented	Fragmented	Fragmented	Fragmented	Fragmented	Missing	Missing	Missing	Missing
597816at33208	protein N-terminal glutamine amidohydrolase	Complete	Complete	Complete	Complete	Complete	Complete	Complete	Complete	Complete	Complete	Complete	Complete	Complete	Complete	Complete	Complete	Complete	Fragmented	Complete
598405at33208	H/ACA ribonucleoprotein complex subunit	Complete	Complete	Complete	Complete	Complete	Complete	Complete	Complete	Complete	Complete	Complete	Complete	Complete	Complete	Complete	Complete	Complete	Fragmented	Complete
598944at33208	zinc finger protein 830	Missing	Missing	Missing	Missing	Missing	Missing	Missing	Missing	Missing	Missing	Missing	Missing	Missing	Missing	Missing	Complete	Complete	Complete	Complete
599320at33208	60S ribosomal protein L35a	Complete	Complete	Complete	Complete	Complete	Complete	Complete	Complete	Complete	Complete	Complete	Complete	Complete	Complete	Complete	Complete	Complete	Complete	Complete
600462at33208	THUMP domain-containing protein 1	Complete	Complete	Complete	Complete	Complete	Complete	Complete	Complete	Complete	Complete	Complete	Complete	Complete	Complete	Complete	Complete	Complete	Complete	Complete
600823at33208	XPA	Complete	Complete	Complete	Complete	Complete	Complete	Complete	Complete	Complete	Missing	Complete	Complete	Complete	Complete	Complete	Complete	Complete	Complete	Complete
601242at33208	protein Dr1	Complete	Complete	Complete	Complete	Complete	Complete	Complete	Complete	Complete	Complete	Complete	Complete	Complete	Complete	Complete	Complete	Complete	Complete	Fragmented
601650at33208	Mitochondrial ribosomal protein L12	Complete	Complete	Complete	Complete	Complete	Complete	Complete	Complete	Complete	Complete	Complete	Complete	Complete	Complete	Complete	Complete	Complete	Complete	Complete
601768at33208	Short chain dehydrogenase/reductase family 39U member 1	Complete	Complete	Complete	Complete	Complete	Complete	Complete	Complete	Complete	Complete	Complete	Complete	Complete	Complete	Complete	Complete	Complete	Fragmented	Complete
601875at33208	la-related protein 7	Missing	Missing	Missing	Missing	Missing	Missing	Missing	Missing	Missing	Missing	Missing	Missing	Missing	Missing	Missing	Missing	Missing	Missing	Missing
601886at33208	DTW domain-containing protein 1	Complete	Complete	Complete	Complete	Complete	Complete	Complete	Complete	Complete	Complete	Complete	Complete	Complete	Complete	Complete	Missing	Missing	Missing	Missing
601967at33208	dnaJ homolog subfamily C member 12	Complete	Complete	Complete	Complete	Complete	Complete	Complete	Complete	Complete	Complete	Complete	Complete	Complete	Complete	Complete	Complete	Missing	Missing	Missing
602089at33208	dolichyl-diphosphooligosaccharide--protein glycosyltransferase subunit DAD1	Complete	Complete	Complete	Complete	Complete	Complete	Complete	Complete	Complete	Missing	Complete	Complete	Complete	Complete	Complete	Complete	Complete	Complete	Complete
602148at33208	guanine nucleotide exchange factor MSS4	Fragmented	Fragmented	Complete	Fragmented	Fragmented	Fragmented	Fragmented	Fragmented	Fragmented	Complete	Fragmented	Fragmented	Fragmented	Fragmented	Fragmented	Complete	Fragmented	Complete	Fragmented
602587at33208	DNA-directed RNA polymerase, RBP11-like dimerisation domain	Missing	Missing	Missing	Missing	Missing	Missing	Missing	Missing	Missing	Missing	Missing	Missing	Missing	Missing	Missing	Complete	Complete	Complete	Missing
603239at33208	PYM homolog 1, exon junction complex associated factor	Fragmented	Complete	Complete	Complete	Complete	Complete	Complete	Complete	Complete	Complete	Complete	Complete	Complete	Complete	Complete	Complete	Complete	Complete	Complete
603370at33208	60S ribosomal protein L23a	Complete	Complete	Complete	Complete	Complete	Complete	Complete	Complete	Complete	Complete	Complete	Complete	Complete	Complete	Complete	Complete	Complete	Complete	Complete
603609at33208	signal recognition particle 19 kDa protein	Complete	Complete	Complete	Complete	Complete	Complete	Complete	Complete	Complete	Complete	Complete	Complete	Complete	Complete	Complete	Fragmented	Fragmented	Complete	Fragmented
603673at33208	NADH dehydrogenase	Complete	Complete	Complete	Complete	Complete	Complete	Complete	Complete	Complete	Complete	Complete	Complete	Complete	Complete	Complete	Complete	Complete	Complete	Complete
604211at33208	Phosphatidylinositol glycan anchor biosynthesis class L	Complete	Complete	Complete	Complete	Complete	Complete	Complete	Complete	Complete	Complete	Complete	Complete	Complete	Complete	Complete	Complete	Complete	Complete	Complete
604943at33208	trafficking protein particle complex subunit 2	Complete	Complete	Complete	Complete	Complete	Complete	Complete	Complete	Complete	Complete	Complete	Complete	Complete	Complete	Complete	Complete	Complete	Complete	Complete
605189at33208	GSK3-beta interaction protein	Complete	Complete	Fragmented	Complete	Complete	Complete	Complete	Complete	Complete	Complete	Complete	Complete	Complete	Complete	Complete	Complete	Fragmented	Fragmented	Complete
606048at33208	peptidyl-tRNA hydrolase ICT1, mitochondrial	Complete	Complete	Complete	Complete	Complete	Complete	Complete	Complete	Complete	Complete	Complete	Complete	Complete	Complete	Complete	Fragmented	Fragmented	Complete	Complete
606539at33208	60S ribosomal protein L14	Complete	Complete	Complete	Complete	Complete	Complete	Complete	Complete	Complete	Complete	Complete	Complete	Complete	Complete	Complete	Complete	Complete	Complete	Complete
606748at33208	Transcription initiation factor IIA subunit 2	Complete	Complete	Complete	Complete	Complete	Complete	Complete	Complete	Complete	Complete	Complete	Complete	Complete	Complete	Complete	Complete	Missing	Complete	Complete
606776at33208	transmembrane protein 70, mitochondrial	Complete	Complete	Fragmented	Complete	Complete	Complete	Complete	Complete	Complete	Fragmented	Complete	Complete	Complete	Complete	Complete	Fragmented	Fragmented	Complete	Fragmented
606795at33208	biogenesis of lysosome-related organelles complex 1 subunit 1	Missing	Missing	Missing	Missing	Missing	Missing	Missing	Missing	Missing	Missing	Missing	Missing	Missing	Missing	Missing	Missing	Missing	Missing	Missing
606958at33208	DNA polymerase epsilon subunit 3	Missing	Missing	Missing	Missing	Missing	Missing	Missing	Missing	Missing	Missing	Missing	Missing	Missing	Missing	Missing	Missing	Missing	Complete	Missing
607862at33208	60S ribosomal protein L35	Complete	Complete	Complete	Complete	Complete	Complete	Complete	Complete	Complete	Complete	Complete	Complete	Complete	Complete	Complete	Fragmented	Complete	Complete	Complete
608011at33208	U6 snRNA-associated Sm-like protein LSm2	Complete	Complete	Complete	Complete	Complete	Complete	Complete	Complete	Complete	Complete	Complete	Complete	Missing	Missing	Missing	Missing	Missing	Complete	Complete
608074at33208	WASH complex subunit 3	Complete	Complete	Complete	Complete	Complete	Complete	Complete	Complete	Complete	Complete	Complete	Complete	Complete	Complete	Complete	Missing	Missing	Missing	Missing
608190at33208	prefoldin subunit 1	Missing	Missing	Complete	Missing	Missing	Missing	Missing	Missing	Missing	Missing	Missing	Missing	Missing	Missing	Missing	Missing	Complete	Missing	Complete
608669at33208	probable tRNA pseudouridine synthase 2	Missing	Missing	Missing	Missing	Missing	Missing	Missing	Missing	Missing	Missing	Missing	Missing	Missing	Missing	Missing	Fragmented	Complete	Missing	Missing
608869at33208	NADH dehydrogenase	Complete	Complete	Complete	Complete	Complete	Complete	Complete	Complete	Complete	Complete	Complete	Complete	Complete	Complete	Complete	Complete	Complete	Complete	Complete
608924at33208	60S ribosomal protein L27	Complete	Complete	Complete	Complete	Complete	Complete	Complete	Complete	Complete	Complete	Complete	Complete	Complete	Complete	Complete	Complete	Complete	Complete	Complete
609899at33208	Mitochondrial ribosomal protein L47	Complete	Complete	Complete	Complete	Complete	Complete	Complete	Complete	Complete	Complete	Complete	Complete	Complete	Complete	Complete	Complete	Complete	Complete	Complete
610427at33208	multifunctional methyltransferase subunit TRM112-like protein	Complete	Complete	Complete	Complete	Complete	Complete	Complete	Complete	Complete	Complete	Complete	Complete	Complete	Complete	Complete	Complete	Complete	Complete	Complete
610541at33208	39S ribosomal protein L40, mitochondrial	Complete	Complete	Complete	Complete	Complete	Complete	Complete	Complete	Complete	Complete	Complete	Complete	Complete	Complete	Complete	Complete	Complete	Complete	Complete
611258at33208	dnaJ homolog subfamily C member 8	Complete	Complete	Complete	Complete	Complete	Complete	Complete	Complete	Complete	Complete	Complete	Complete	Complete	Complete	Complete	Complete	Complete	Complete	Complete
611279at33208	U3 small nucleolar RNA-associated protein 11	Complete	Complete	Complete	Complete	Complete	Complete	Complete	Complete	Complete	Complete	Complete	Complete	Complete	Complete	Complete	Complete	Complete	Complete	Complete
611373at33208	putative peptidyl-tRNA hydrolase PTRHD1	Complete	Complete	Complete	Complete	Complete	Complete	Complete	Complete	Complete	Complete	Missing	Complete	Complete	Complete	Complete	Complete	Complete	Complete	Complete
611891at33208	39S ribosomal protein L49, mitochondrial	Complete	Complete	Complete	Complete	Complete	Complete	Complete	Complete	Complete	Complete	Complete	Complete	Complete	Complete	Complete	Complete	Complete	Complete	Complete
612760at33208	NADH dehydrogenase	Complete	Complete	Complete	Complete	Complete	Complete	Complete	Complete	Complete	Complete	Complete	Complete	Complete	Complete	Complete	Missing	Complete	Fragmented	Complete
612825at33208	putative transferase CAF17, mitochondrial	Complete	Complete	Complete	Complete	Complete	Complete	Complete	Complete	Complete	Complete	Complete	Complete	Complete	Complete	Complete	Complete	Complete	Complete	Complete
613522at33208	Mitochondrial ribosomal protein L46	Missing	Missing	Missing	Missing	Missing	Missing	Missing	Missing	Missing	Missing	Missing	Missing	Missing	Missing	Missing	Missing	Missing	Missing	Missing
613580at33208	dolichol kinase	Complete	Complete	Complete	Complete	Complete	Complete	Complete	Complete	Complete	Complete	Complete	Complete	Complete	Complete	Complete	Complete	Complete	Complete	Complete
613851at33208	60S ribosomal protein L28	Complete	Complete	Complete	Complete	Complete	Complete	Complete	Complete	Complete	Complete	Complete	Complete	Complete	Complete	Complete	Complete	Complete	Complete	Complete
614305at33208	Secretogranin V	Complete	Complete	Complete	Complete	Complete	Complete	Complete	Complete	Complete	Complete	Complete	Complete	Complete	Complete	Complete	Complete	Complete	Complete	Complete
615531at33208	uncharacterized protein C20orf24 homolog	Complete	Complete	Complete	Complete	Complete	Complete	Complete	Complete	Complete	Complete	Complete	Complete	Complete	Complete	Complete	Complete	Complete	Complete	Complete
615585at33208	Mitochondrial ribosomal protein S16	Complete	Complete	Complete	Complete	Complete	Complete	Complete	Complete	Complete	Complete	Complete	Complete	Complete	Missing	Missing	Complete	Complete	Complete	Complete
615840at33208	28S ribosomal protein S15, mitochondrial	Missing	Missing	Missing	Missing	Missing	Missing	Missing	Missing	Missing	Missing	Missing	Missing	Missing	Missing	Missing	Missing	Missing	Missing	Missing
616120at33208	prefoldin subunit 6	Complete	Complete	Complete	Complete	Complete	Complete	Complete	Complete	Complete	Complete	Complete	Missing	Missing	Missing	Missing	Complete	Complete	Complete	Complete
616149at33208	biogenesis of lysosome-related organelles complex 1 subunit 2	Complete	Complete	Complete	Complete	Complete	Complete	Complete	Complete	Complete	Complete	Complete	Complete	Complete	Complete	Complete	Missing	Missing	Missing	Missing
616613at33208	small nuclear ribonucleoprotein Sm D1	Complete	Complete	Complete	Complete	Complete	Complete	Complete	Complete	Complete	Complete	Complete	Complete	Complete	Complete	Complete	Complete	Complete	Complete	Complete
616716at33208	ATP synthase subunit delta, mitochondrial	Complete	Complete	Complete	Complete	Complete	Complete	Complete	Complete	Complete	Complete	Complete	Complete	Complete	Complete	Complete	Complete	Complete	Complete	Complete
617020at33208	histidine protein methyltransferase 1 homolog	Complete	Missing	Complete	Complete	Complete	Complete	Complete	Complete	Complete	Complete	Complete	Complete	Complete	Complete	Complete	Complete	Complete	Complete	Missing
617441at33208	small nuclear ribonucleoprotein Sm D2	Complete	Complete	Complete	Complete	Complete	Complete	Complete	Complete	Complete	Complete	Complete	Complete	Complete	Complete	Complete	Complete	Complete	Complete	Complete
617522at33208	39S ribosomal protein L43, mitochondrial	Complete	Complete	Complete	Complete	Complete	Complete	Complete	Complete	Complete	Complete	Complete	Complete	Complete	Complete	Complete	Complete	Complete	Complete	Complete
617667at33208	LSM8 homolog, U6 small nuclear RNA associated	Complete	Complete	Complete	Complete	Complete	Complete	Complete	Complete	Complete	Complete	Complete	Complete	Complete	Complete	Complete	Complete	Fragmented	Fragmented	Fragmented
618339at33208	U6 snRNA-associated Sm-like protein LSm7	Complete	Complete	Complete	Complete	Complete	Complete	Complete	Complete	Complete	Complete	Complete	Complete	Complete	Missing	Missing	Complete	Complete	Complete	Complete
618421at33208	39S ribosomal protein L14, mitochondrial	Complete	Complete	Complete	Complete	Complete	Complete	Complete	Complete	Complete	Complete	Complete	Complete	Complete	Complete	Complete	Complete	Complete	Complete	Complete
618516at33208	GINS complex subunit 3	Complete	Complete	Complete	Complete	Complete	Complete	Complete	Complete	Complete	Complete	Complete	Complete	Complete	Complete	Complete	Complete	Complete	Complete	Complete
618986at33208	coiled-coil domain-containing protein 12	Complete	Complete	Complete	Complete	Complete	Complete	Complete	Complete	Complete	Complete	Complete	Complete	Complete	Complete	Complete	Complete	Complete	Complete	Complete
619250at33208	Chromosome 19 open reading frame 54	Missing	Missing	Missing	Missing	Missing	Missing	Missing	Missing	Missing	Missing	Missing	Missing	Missing	Missing	Missing	Missing	Missing	Missing	Missing
619326at33208	DNA-directed RNA polymerase II subunit RPB11-a	Complete	Complete	Complete	Complete	Complete	Complete	Complete	Complete	Complete	Complete	Complete	Complete	Complete	Complete	Complete	Complete	Complete	Complete	Complete
619415at33208	RWD domain-containing protein 4	Complete	Complete	Complete	Complete	Complete	Complete	Complete	Complete	Complete	Complete	Complete	Complete	Complete	Complete	Complete	Complete	Complete	Complete	Complete
620546at33208	synaptosomal-associated protein 29	Complete	Complete	Complete	Complete	Complete	Complete	Complete	Complete	Complete	Complete	Complete	Complete	Complete	Complete	Complete	Complete	Complete	Complete	Complete
620753at33208	protein SYS1 homolog	Complete	Complete	Missing	Complete	Complete	Complete	Complete	Complete	Complete	Missing	Missing	Complete	Complete	Complete	Complete	Complete	Complete	Complete	Complete
621585at33208	NADH dehydrogenase	Complete	Complete	Complete	Complete	Complete	Complete	Complete	Complete	Complete	Complete	Complete	Complete	Complete	Complete	Complete	Complete	Complete	Complete	Complete
621808at33208	U6 snRNA-associated Sm-like protein LSm3	Complete	Complete	Complete	Complete	Complete	Complete	Complete	Complete	Complete	Missing	Complete	Complete	Complete	Complete	Complete	Complete	Complete	Complete	Complete
622156at33208	alpha-ketoglutarate-dependent dioxygenase alkB homolog 7, mitochondrial	Complete	Complete	Complete	Complete	Complete	Complete	Complete	Complete	Complete	Missing	Complete	Complete	Complete	Complete	Complete	Complete	Fragmented	Complete	Complete
622172at33208	Mitochondrial ribosomal protein L28	Complete	Complete	Complete	Complete	Complete	Complete	Complete	Complete	Complete	Complete	Complete	Complete	Complete	Complete	Complete	Complete	Complete	Complete	Complete
622270at33208	Peptidyl-prolyl cis-trans isomerase	Complete	Complete	Complete	Complete	Complete	Complete	Complete	Complete	Complete	Complete	Complete	Complete	Complete	Complete	Complete	Complete	Complete	Complete	Complete
622461at33208	40S ribosomal protein S25	Complete	Complete	Complete	Complete	Complete	Complete	Complete	Complete	Complete	Complete	Complete	Complete	Complete	Complete	Complete	Complete	Complete	Complete	Complete
622560at33208	60S ribosomal protein L24	Complete	Complete	Complete	Complete	Complete	Complete	Complete	Complete	Complete	Complete	Complete	Complete	Complete	Complete	Complete	Complete	Complete	Complete	Complete
623138at33208	Mitochondrial ribosomal protein S11	Complete	Complete	Complete	Complete	Complete	Complete	Complete	Missing	Missing	Complete	Complete	Complete	Complete	Complete	Complete	Complete	Complete	Complete	Fragmented
623324at33208	40S ribosomal protein S15	Complete	Complete	Complete	Complete	Complete	Complete	Complete	Complete	Complete	Complete	Complete	Complete	Complete	Complete	Complete	Complete	Complete	Complete	Complete
623444at33208	protein Hikeshi	Complete	Complete	Complete	Complete	Complete	Complete	Complete	Complete	Complete	Complete	Complete	Complete	Complete	Complete	Complete	Complete	Complete	Complete	Complete
623995at33208	signal recognition particle 9 kDa protein	Complete	Complete	Complete	Complete	Complete	Complete	Complete	Complete	Complete	Complete	Complete	Complete	Complete	Complete	Complete	Complete	Fragmented	Complete	Complete
625077at33208	39S ribosomal protein L20, mitochondrial	Complete	Complete	Complete	Complete	Complete	Complete	Complete	Complete	Complete	Complete	Complete	Complete	Complete	Complete	Complete	Complete	Complete	Complete	Complete
625091at33208	28S ribosomal protein S28, mitochondrial	Missing	Missing	Missing	Missing	Missing	Missing	Missing	Missing	Missing	Missing	Complete	Missing	Missing	Missing	Missing	Complete	Complete	Complete	Missing
625769at33208	transcription initiation factor TFIID subunit 12	Complete	Complete	Complete	Complete	Complete	Complete	Complete	Complete	Complete	Complete	Complete	Complete	Complete	Complete	Complete	Complete	Complete	Complete	Complete
628082at33208	U6 snRNA-associated Sm-like protein LSm5	Complete	Complete	Complete	Missing	Missing	Missing	Missing	Missing	Missing	Complete	Complete	Complete	Complete	Complete	Complete	Complete	Complete	Complete	Complete
628231at33208	ragulator complex protein LAMTOR3	Complete	Complete	Complete	Complete	Complete	Complete	Complete	Complete	Complete	Complete	Complete	Complete	Complete	Complete	Complete	Missing	Complete	Missing	Missing
628247at33208	programmed cell death protein 5	Fragmented	Fragmented	Fragmented	Fragmented	Fragmented	Fragmented	Fragmented	Missing	Missing	Complete	Complete	Fragmented	Fragmented	Fragmented	Fragmented	Fragmented	Fragmented	Complete	Complete
629763at33208	small nuclear ribonucleoprotein G	Complete	Complete	Complete	Complete	Complete	Complete	Complete	Complete	Complete	Complete	Complete	Complete	Complete	Complete	Complete	Missing	Missing	Missing	Missing
630073at33208	short coiled-coil protein	Complete	Complete	Complete	Complete	Complete	Complete	Complete	Complete	Complete	Complete	Complete	Complete	Complete	Complete	Complete	Complete	Complete	Complete	Complete
631107at33208	28S ribosomal protein S31, mitochondrial	Complete	Complete	Complete	Complete	Complete	Complete	Complete	Complete	Complete	Complete	Complete	Complete	Complete	Complete	Complete	Complete	Complete	Complete	Complete
631173at33208	huntingtin-interacting protein K	Complete	Complete	Missing	Complete	Complete	Complete	Complete	Complete	Complete	Complete	Complete	Complete	Complete	Complete	Complete	Complete	Complete	Complete	Complete
631196at33208	coiled-coil domain-containing protein 124	Complete	Complete	Complete	Complete	Complete	Complete	Complete	Complete	Complete	Complete	Complete	Complete	Complete	Complete	Complete	Complete	Complete	Complete	Complete
631662at33208	60S ribosomal protein L36	Complete	Complete	Complete	Complete	Complete	Complete	Complete	Complete	Complete	Complete	Complete	Complete	Complete	Complete	Complete	Complete	Complete	Complete	Complete
631767at33208	nuclear envelope phosphatase-regulatory subunit 1	Complete	Complete	Missing	Complete	Complete	Complete	Complete	Complete	Complete	Complete	Complete	Complete	Complete	Complete	Complete	Complete	Complete	Complete	Complete
631798at33208	tail-anchored protein insertion receptor WRB	Fragmented	Fragmented	Fragmented	Fragmented	Fragmented	Fragmented	Fragmented	Fragmented	Fragmented	Fragmented	Fragmented	Fragmented	Fragmented	Fragmented	Fragmented	Missing	Missing	Fragmented	Missing
631811at33208	transmembrane protein 208	Complete	Complete	Complete	Complete	Complete	Complete	Complete	Complete	Complete	Complete	Complete	Complete	Complete	Complete	Complete	Complete	Complete	Complete	Fragmented
632234at33208	60S ribosomal protein L31	Complete	Complete	Complete	Complete	Complete	Complete	Missing	Complete	Complete	Complete	Complete	Complete	Complete	Complete	Complete	Complete	Complete	Complete	Complete
632472at33208	transmembrane protein 18	Complete	Complete	Complete	Complete	Complete	Complete	Complete	Complete	Complete	Complete	Complete	Complete	Complete	Complete	Complete	Missing	Fragmented	Complete	Missing
632566at33208	Malignant T-cell-amplified sequence	Complete	Complete	Complete	Complete	Complete	Complete	Complete	Complete	Complete	Complete	Complete	Complete	Complete	Complete	Complete	Complete	Complete	Complete	Complete
633007at33208	Mesoderm development LRP chaperone	Missing	Missing	Missing	Missing	Missing	Missing	Missing	Missing	Missing	Missing	Missing	Missing	Missing	Missing	Missing	Missing	Missing	Missing	Missing
633282at33208	NADH dehydrogenase	Complete	Complete	Complete	Complete	Complete	Complete	Complete	Complete	Complete	Complete	Complete	Complete	Complete	Missing	Missing	Complete	Complete	Complete	Complete
633619at33208	28S ribosomal protein S18c, mitochondrial	Complete	Complete	Complete	Complete	Complete	Complete	Complete	Complete	Complete	Complete	Complete	Complete	Complete	Complete	Complete	Complete	Complete	Complete	Complete
634446at33208	60S ribosomal protein L37a	Complete	Complete	Complete	Complete	Complete	Complete	Complete	Complete	Complete	Complete	Complete	Complete	Complete	Complete	Complete	Complete	Complete	Complete	Complete
634447at33208	Ubiquitin-like protein ATG12	Complete	Complete	Missing	Complete	Complete	Complete	Complete	Complete	Complete	Complete	Complete	Complete	Missing	Missing	Missing	Complete	Complete	Complete	Complete
636041at33208	signal recognition particle 14 kDa protein	Complete	Complete	Complete	Complete	Complete	Complete	Complete	Complete	Complete	Complete	Complete	Complete	Complete	Complete	Complete	Fragmented	Fragmented	Complete	Complete
636070at33208	Mitochondrial ribosomal protein L27	Missing	Missing	Missing	Missing	Missing	Missing	Missing	Missing	Missing	Missing	Missing	Missing	Missing	Missing	Missing	Missing	Missing	Missing	Missing
636300at33208	DNA-directed RNA polymerases I, II, and III subunit RPABC2	Complete	Complete	Complete	Complete	Complete	Complete	Complete	Complete	Complete	Complete	Complete	Complete	Complete	Complete	Complete	Complete	Complete	Complete	Complete
636423at33208	39S ribosomal protein L32, mitochondrial	Complete	Complete	Complete	Complete	Complete	Complete	Complete	Complete	Complete	Complete	Complete	Complete	Complete	Complete	Complete	Complete	Complete	Complete	Complete
63697at33208	splicing factor 3B subunit 1	Complete	Complete	Complete	Complete	Complete	Complete	Complete	Complete	Complete	Complete	Complete	Complete	Complete	Complete	Complete	Complete	Complete	Complete	Complete
637971at33208	zinc finger HIT domain-containing protein 3	Complete	Complete	Complete	Complete	Complete	Complete	Complete	Complete	Complete	Complete	Complete	Complete	Complete	Complete	Complete	Complete	Complete	Complete	Complete
638541at33208	INO80 complex subunit C	Missing	Missing	Missing	Missing	Missing	Missing	Missing	Missing	Missing	Missing	Missing	Missing	Missing	Missing	Missing	Missing	Missing	Missing	Missing
639252at33208	coiled-coil domain-containing protein 58	Complete	Complete	Complete	Complete	Complete	Complete	Complete	Complete	Complete	Complete	Complete	Complete	Complete	Complete	Complete	Complete	Complete	Missing	Complete
640187at33208	protein prenyltransferase alpha subunit repeat-containing protein 1	Missing	Missing	Missing	Missing	Missing	Missing	Missing	Missing	Missing	Missing	Missing	Missing	Missing	Missing	Missing	Missing	Missing	Missing	Missing
640349at33208	Mitochondrial ribosomal protein S33	Complete	Complete	Complete	Complete	Complete	Complete	Complete	Complete	Complete	Complete	Complete	Complete	Complete	Complete	Complete	Complete	Complete	Complete	Complete
641073at33208	nuclear fragile X mental retardation-interacting protein 1	Complete	Complete	Fragmented	Complete	Complete	Complete	Complete	Complete	Complete	Complete	Complete	Complete	Complete	Complete	Complete	Complete	Fragmented	Complete	Complete
641257at33208	transmembrane protein 35	Complete	Complete	Complete	Complete	Complete	Complete	Complete	Complete	Complete	Complete	Complete	Complete	Complete	Complete	Complete	Missing	Complete	Complete	Complete
642323at33208	39S ribosomal protein L54, mitochondrial	Complete	Complete	Complete	Complete	Complete	Complete	Complete	Complete	Complete	Complete	Complete	Complete	Complete	Complete	Complete	Complete	Complete	Complete	Complete
642552at33208	Mitochondrial ribosomal protein S18A	Missing	Missing	Missing	Missing	Missing	Missing	Missing	Missing	Missing	Complete	Complete	Missing	Missing	Missing	Missing	Missing	Missing	Complete	Missing
642773at33208	death-associated protein 1	Complete	Complete	Complete	Complete	Complete	Complete	Complete	Complete	Complete	Complete	Complete	Complete	Complete	Complete	Complete	Complete	Missing	Complete	Missing
643380at33208	kxDL motif-containing protein 1	Complete	Complete	Complete	Complete	Complete	Complete	Complete	Complete	Complete	Complete	Complete	Complete	Complete	Complete	Complete	Complete	Complete	Complete	Complete
643883at33208	protein FAM32A	Complete	Complete	Complete	Complete	Complete	Complete	Complete	Complete	Complete	Complete	Complete	Complete	Complete	Complete	Complete	Complete	Complete	Complete	Complete
643954at33208	Mitochondrial ribosomal protein S26	Complete	Complete	Complete	Complete	Complete	Complete	Complete	Complete	Complete	Complete	Complete	Complete	Complete	Complete	Complete	Missing	Missing	Missing	Missing
644034at33208	U4/U6.U5 small nuclear ribonucleoprotein 27 kDa protein	Complete	Complete	Complete	Complete	Complete	Complete	Complete	Complete	Complete	Complete	Complete	Complete	Complete	Complete	Complete	Complete	Complete	Complete	Complete
64435at33208	HEAT repeat-containing protein 6	Complete	Complete	Complete	Complete	Complete	Complete	Complete	Complete	Complete	Complete	Complete	Complete	Complete	Complete	Complete	Fragmented	Fragmented	Missing	Fragmented
648300at33208	coiled-coil domain-containing protein 43	Complete	Complete	Missing	Complete	Complete	Complete	Complete	Complete	Complete	Complete	Complete	Complete	Complete	Complete	Complete	Missing	Missing	Missing	Missing
649979at33208	Prefoldin subunit 4	Complete	Complete	Complete	Complete	Complete	Complete	Complete	Complete	Complete	Complete	Complete	Complete	Complete	Complete	Complete	Complete	Complete	Complete	Complete
65302at33208	DNA damage-binding protein 1	Missing	Missing	Missing	Missing	Missing	Missing	Missing	Missing	Missing	Missing	Missing	Missing	Missing	Missing	Missing	Complete	Missing	Complete	Missing
66018at33208	intron-binding protein aquarius	Complete	Complete	Complete	Complete	Complete	Complete	Complete	Complete	Complete	Complete	Complete	Complete	Complete	Complete	Complete	Complete	Complete	Complete	Complete
75406at33208	tetratricopeptide repeat protein 27	Complete	Complete	Complete	Complete	Complete	Complete	Complete	Complete	Complete	Complete	Complete	Complete	Complete	Complete	Complete	Complete	Complete	Complete	Complete
76852at33208	trafficking protein particle complex subunit 8	Complete	Complete	Complete	Complete	Complete	Complete	Complete	Complete	Complete	Missing	Complete	Complete	Complete	Complete	Complete	Complete	Complete	Complete	Complete
84980at33208	26S proteasome non-ATPase regulatory subunit 1	Complete	Complete	Complete	Complete	Complete	Complete	Complete	Complete	Complete	Complete	Complete	Complete	Complete	Complete	Complete	Complete	Complete	Complete	Complete
88053at33208	Exocyst complex component 2	Complete	Complete	Complete	Complete	Complete	Complete	Complete	Complete	Complete	Missing	Complete	Complete	Complete	Complete	Complete	Complete	Complete	Complete	Complete
92367at33208	WD repeat-containing protein 75	Missing	Missing	Missing	Missing	Missing	Missing	Missing	Missing	Missing	Missing	Missing	Missing	Missing	Missing	Missing	Missing	Missing	Missing	Missing
9639at33208	dnaJ homolog subfamily C member 13 isoform X1	Complete	Complete	Complete	Complete	Complete	Complete	Complete	Complete	Complete	Complete	Complete	Complete	Complete	Complete	Complete	Complete	Complete	Complete	Complete
99614at33208	WASH complex subunit strumpellin	Complete	Complete	Complete	Complete	Complete	Complete	Complete	Complete	Complete	Complete	Complete	Complete	Complete	Complete	Complete	Missing	Missing	Missing	Missing
99987at33208	WD repeat-containing protein 3	Complete	Complete	Complete	Complete	Complete	Complete	Complete	Complete	Complete	Complete	Complete	Complete	Complete	Complete	Complete	Complete	Complete	Complete	Complete

## Sheet: Figure 1i
Figure 1i Quality control metrics and description of the S. mediterranea genome and annotation.
Transcriptome	Run	Mapping
dd_Smed_v6.PCF	SRR12158456	91.3699
dd_Smed_v6.PCF	SRR14494452	92.8198
dd_Smed_v6.PCF	SRR1449455X	92.2224
dd_Smed_v6.PCF	SRR155404XX	73.7276
dd_Smed_v6.PCF	SRR16203467	91.1417
dd_Smed_v6.PCF	SRR17168144	72.6742
dd_Smed_v6.PCF	SRR17766298	92.9674
dd_Smed_v6.PCF	SRR17766314	92.1129
dd_Smed_v6.PCF	SRR17766321	94.0857
dd_Smed_v6.PCF	SRR17766322	93.6259
dd_Smes_v1.PCF	SRR12158456	91.2509
dd_Smes_v1.PCF	SRR14494452	92.3055
dd_Smes_v1.PCF	SRR1449455X	91.463
dd_Smes_v1.PCF	SRR155404XX	71.8965
dd_Smes_v1.PCF	SRR16203467	90.5476
dd_Smes_v1.PCF	SRR17168144	71.2897
dd_Smes_v1.PCF	SRR17766298	92.1233
dd_Smes_v1.PCF	SRR17766314	91.509
dd_Smes_v1.PCF	SRR17766321	92.3504
dd_Smes_v1.PCF	SRR17766322	92.5121
schMedS3_BH_all	SRR12158456	93.3302
schMedS3_BH_all	SRR14494452	94.2357
schMedS3_BH_all	SRR1449455X	94.3505
schMedS3_BH_all	SRR155404XX	76.6323
schMedS3_BH_all	SRR16203467	92.4233
schMedS3_BH_all	SRR17168144	72.9144
schMedS3_BH_all	SRR17766298	94.884
schMedS3_BH_all	SRR17766314	94.3643
schMedS3_BH_all	SRR17766321	95.5402
schMedS3_BH_all	SRR17766322	95.7456
schMedS3_BH_hconf	SRR12158456	91.0213
schMedS3_BH_hconf	SRR14494452	91.6306
schMedS3_BH_hconf	SRR1449455X	92.4521
schMedS3_BH_hconf	SRR155404XX	73.3434
schMedS3_BH_hconf	SRR16203467	90.4759
schMedS3_BH_hconf	SRR17168144	71.0309
schMedS3_BH_hconf	SRR17766298	92.401
schMedS3_BH_hconf	SRR17766314	91.8009
schMedS3_BH_hconf	SRR17766321	93.0269
schMedS3_BH_hconf	SRR17766322	92.9624
schMedS3_h1_all	SRR12158456	92.924
schMedS3_h1_all	SRR14494452	93.8592
schMedS3_h1_all	SRR1449455X	94.046
schMedS3_h1_all	SRR155404XX	76.2821
schMedS3_h1_all	SRR16203467	92.1247
schMedS3_h1_all	SRR17168144	72.6729
schMedS3_h1_all	SRR17766298	94.4826
schMedS3_h1_all	SRR17766314	93.978
schMedS3_h1_all	SRR17766321	95.1619
schMedS3_h1_all	SRR17766322	95.3438
schMedS3_h1_hconf	SRR12158456	90.4171
schMedS3_h1_hconf	SRR14494452	91.0063
schMedS3_h1_hconf	SRR1449455X	91.9695
schMedS3_h1_hconf	SRR155404XX	72.9686
schMedS3_h1_hconf	SRR16203467	89.9761
schMedS3_h1_hconf	SRR17168144	70.724
schMedS3_h1_hconf	SRR17766298	91.8061
schMedS3_h1_hconf	SRR17766314	91.1981
schMedS3_h1_hconf	SRR17766321	92.4221
schMedS3_h1_hconf	SRR17766322	92.3319
schMedS3_h2_all	SRR12158456	92.4761
schMedS3_h2_all	SRR14494452	93.4495
schMedS3_h2_all	SRR1449455X	93.6674
schMedS3_h2_all	SRR155404XX	75.9838
schMedS3_h2_all	SRR16203467	91.7514
schMedS3_h2_all	SRR17168144	72.2893
schMedS3_h2_all	SRR17766298	94.0262
schMedS3_h2_all	SRR17766314	93.4925
schMedS3_h2_all	SRR17766321	94.6951
schMedS3_h2_all	SRR17766322	94.8622
schMedS3_h2_hconf	SRR12158456	89.9638
schMedS3_h2_hconf	SRR14494452	90.5583
schMedS3_h2_hconf	SRR1449455X	91.5757
schMedS3_h2_hconf	SRR155404XX	72.1669
schMedS3_h2_hconf	SRR16203467	89.5591
schMedS3_h2_hconf	SRR17168144	70.237
schMedS3_h2_hconf	SRR17766298	91.3256
schMedS3_h2_hconf	SRR17766314	90.7024
schMedS3_h2_hconf	SRR17766321	91.9067
schMedS3_h2_hconf	SRR17766322	91.8132
Sm_Oxford_v1	SRR12158456	92.627
Sm_Oxford_v1	SRR14494452	93.6417
Sm_Oxford_v1	SRR1449455X	93.8101
Sm_Oxford_v1	SRR155404XX	76.0769
Sm_Oxford_v1	SRR16203467	92.0536
Sm_Oxford_v1	SRR17168144	72.4397
Sm_Oxford_v1	SRR17766298	94.1069
Sm_Oxford_v1	SRR17766314	93.5919
Sm_Oxford_v1	SRR17766321	94.78
Sm_Oxford_v1	SRR17766322	94.9159
smes_v2_hconf_SMESG	SRR12158456	89.1382
smes_v2_hconf_SMESG	SRR14494452	90.2818
smes_v2_hconf_SMESG	SRR1449455X	91.0858
smes_v2_hconf_SMESG	SRR155404XX	72.7562
smes_v2_hconf_SMESG	SRR16203467	89.104
smes_v2_hconf_SMESG	SRR17168144	70.1514
smes_v2_hconf_SMESG	SRR17766298	90.8606
smes_v2_hconf_SMESG	SRR17766314	90.3552
smes_v2_hconf_SMESG	SRR17766321	91.7833
smes_v2_hconf_SMESG	SRR17766322	91.8752
smes_v2_repeatfilt_SMESG	SRR12158456	89.7902
smes_v2_repeatfilt_SMESG	SRR14494452	91.2405
smes_v2_repeatfilt_SMESG	SRR1449455X	91.8588
smes_v2_repeatfilt_SMESG	SRR155404XX	73.8732
smes_v2_repeatfilt_SMESG	SRR16203467	90.0637
smes_v2_repeatfilt_SMESG	SRR17168144	71.0336
smes_v2_repeatfilt_SMESG	SRR17766298	91.4917
smes_v2_repeatfilt_SMESG	SRR17766314	90.9846
smes_v2_repeatfilt_SMESG	SRR17766321	92.5338
smes_v2_repeatfilt_SMESG	SRR17766322	92.6197

## Sheet: Figure 1j
Figure 1j Quality control metrics and description of the S. mediterranea genome and annotation.
name	short_name	Perfect	Frame Shift	Truncation	Chimera	Fragmentation	Missing	Intron Retention
dd_Smed_v6.PCF	V6	78	1	5	3	9	0	0
dd_Smes_v1.PCF	V1	66	8	4	1	16	1	0
Smes_v2_hconf_SMESG	Smes-v1	81	1	3	0	11	0	0
Oxford-MSTRG	Ox-MSTRG	45	23	10	2	6	10	0
schMedS3_h1_hconf	H1-hconf	91	2	2	1	0	0	0
schMedS3_h1	H1-all	91	2	2	1	0	0	0
schMedS3_h2_hconf	H2-hconf	93	1	1	1	0	0	0
schMedS3_h2	H2-all	93	1	1	1	0	0	0
Smes_v2_hconf_SMESG + Oxford	Oxford	89	5	2	0	0	0	0

## Sheet: Figure 1h
Figure 1h Quality control metrics and description of the S. mediterranea genome and annotation.
Transcriptome	Number	Type
dd_Smed_v6.PCF	25	Antisense
dd_Smed_v6.PCF	71	Missing
dd_Smed_v6.PCF	979	Sense
dd_Smes_v1.PCF	494	Antisense
dd_Smes_v1.PCF	34	Missing
dd_Smes_v1.PCF	547	Sense
schMedS3_BH_all	24	Antisense
schMedS3_BH_all	19	Missing
schMedS3_BH_all	1032	Sense
schMedS3_BH_hconf	21	Antisense
schMedS3_BH_hconf	31	Missing
schMedS3_BH_hconf	1023	Sense
schMedS3_h1_all	26	Antisense
schMedS3_h1_all	22	Missing
schMedS3_h1_all	1027	Sense
schMedS3_h1_hconf	21	Antisense
schMedS3_h1_hconf	37	Missing
schMedS3_h1_hconf	1017	Sense
schMedS3_h2_all	25	Antisense
schMedS3_h2_all	26	Missing
schMedS3_h2_all	1024	Sense
schMedS3_h2_hconf	19	Antisense
schMedS3_h2_hconf	43	Missing
schMedS3_h2_hconf	1013	Sense
Sm_Oxford_v1	28	Antisense
Sm_Oxford_v1	33	Missing
Sm_Oxford_v1	1014	Sense
smes_v2_hconf_SMESG	19	Antisense
smes_v2_hconf_SMESG	66	Missing
smes_v2_hconf_SMESG	990	Sense
smes_v2_repeatfilt_SMESG	18	Antisense
smes_v2_repeatfilt_SMESG	43	Missing
smes_v2_repeatfilt_SMESG	1014	Sense

## Sheet: Figure 2d + 2h + 2j Figure 3g
Figure 2 Profiling chromatin regulatory landscape in Schmidtea mediterranea using ATAC-seq and ChIP-seq.
seqnames	start	end	width	peak	conservation_score	element_type	conservation_class	annotation	geneChr	geneStart	geneEnd	geneLength	geneStrand	geneId	transcriptId	distanceToTSS	simple_annotation	name	score	strand	signalValue	pValue	qValue	summit	key	og	schPol2_peak	schPol2_geneId	schPol2_seqnames	schPol2_geneStart	schPol2_geneEnd	schPol2_og	schLug1_peak	schLug1_geneId	schLug1_seqnames	schLug1_geneStart	schLug1_geneEnd	schLug1_og	schNov1_peak	schNov1_geneId	schNov1_seqnames	schNov1_geneStart	schNov1_geneEnd	schNov1_og	same_og
chr1_h1	369854	370582	728	chr1_h1_369854_370582	12	putative_enhancer	partially_conserved	Promoter (<=1kb)	1	370155	371723	1569	1	h1SMcG0000008	h1SMcT0000008.1	0	<1kb TSS	primary_peak_8	1000	.	52.2839	0.00130127	0.0333266	327	h1SMcT0000008	11138	chr4_93092780_93093002	SpolcG0018636	chr4	93091861	93092947	30457													NO
chr1_h1	383927	385551	1624	chr1_h1_383927_385551	0	putative_enhancer	not_conserved	Exon (h1SMcT0000009.1/h1SMcG0000009, exon 6 of 7)	1	378779	384851	6073	1	h1SMcG0000009	h1SMcT0000009.1	5149	Exon	primary_peak_12	519	.	23.627	0.0559858	0.432081	1212	h1SMcT0000009	11139
chr1_h1	401610	402446	836	chr1_h1_401610_402446	0	putative_enhancer	not_conserved	Distal Intergenic	1	378779	384851	6073	1	h1SMcG0000009	h1SMcT0000009.2	22832	Distal intergenic	primary_peak_14	1000	.	43.5199	5.90612e-06	0.000582541	47	h1SMcT0000009	11139
chr1_h1	404129	404370	241	chr1_h1_404129_404370	21	putative_enhancer	partially_conserved	Exon (h1SMcT0000011.1/h1SMcG0000011, exon 13 of 13)	1	403978	447032	43055	2	h1SMcG0000011	h1SMcT0000011.1	42662	Exon	secondary_peak_15	22	.	8.95835	0.880444	0.998883	132	h1SMcT0000011	11141							chr2_207752653_207752959	SlugcG0011877	chr2	207683346	207753098	11141	chr2_105688381_105688924	SnovcG0010251	chr2	105688198	105734993	11141
chr1_h1	416037	416340	303	chr1_h1_416037_416340	12	putative_enhancer	partially_conserved	Intron (h1SMcT0000011.1/h1SMcG0000011, intron 10 of 12)	1	403978	447032	43055	2	h1SMcG0000011	h1SMcT0000011.1	30692	Intron	secondary_peak_17	40	.	10.5286	0.800044	0.998883	262	h1SMcT0000011	11141
chr1_h1	416744	417155	411	chr1_h1_416744_417155	21	putative_enhancer	partially_conserved	Intron (h1SMcT0000011.1/h1SMcG0000011, intron 10 of 12)	1	403978	447032	43055	2	h1SMcG0000011	h1SMcT0000011.1	29877	Intron	primary_peak_18	1000	.	23.1843	0.00290079	0.0590264	127	h1SMcT0000011	11141							chr2_207738875_207739788	SlugcG0011877	chr2	207683346	207753098	11141
chr1_h1	418086	418434	348	chr1_h1_418086_418434	0	putative_enhancer	not_conserved	Intron (h1SMcT0000011.1/h1SMcG0000011, intron 10 of 12)	1	403978	447032	43055	2	h1SMcG0000011	h1SMcT0000011.1	28598	Intron	primary_peak_19	505	.	16.4949	0.0607579	0.454755	204	h1SMcT0000011	11141
chr1_h1	421084	421409	325	chr1_h1_421084_421409	0	putative_enhancer	not_conserved	Intron (h1SMcT0000011.1/h1SMcG0000011, intron 8 of 12)	1	403978	447032	43055	2	h1SMcG0000011	h1SMcT0000011.1	25623	Intron	primary_peak_20	257	.	13.7748	0.239634	0.984733	146	h1SMcT0000011	11141
chr1_h1	428054	428735	681	chr1_h1_428054_428735	30	putative_enhancer	highly_conserved	Intron (h1SMcT0000011.1/h1SMcG0000011, intron 5 of 12)	1	403978	447032	43055	2	h1SMcG0000011	h1SMcT0000011.1	18297	Intron	primary_peak_21	1000	.	52.9571	6.61e-14	2.39518e-10	191	h1SMcT0000011	11141
chr1_h1	430247	431540	1293	chr1_h1_430247_431540	21	putative_enhancer	partially_conserved	Intron (h1SMcT0000011.1/h1SMcG0000011, intron 5 of 12)	1	403978	447032	43055	2	h1SMcG0000011	h1SMcT0000011.1	15492	Intron	primary_peak_22	1000	.	41.3745	1.14769e-10	1.06745e-07	935	h1SMcT0000011	11141	chr3_144479688_144480339	SpolcG0015590	chr3	144468699	144504309	11141							chr2_105716573_105716963	SnovcG0010251	chr2	105688198	105734993	11141
chr1_h1	439467	440231	764	chr1_h1_439467_440231	12	putative_enhancer	partially_conserved	Intron (h1SMcT0000011.1/h1SMcG0000011, intron 4 of 12)	1	403978	447032	43055	2	h1SMcG0000011	h1SMcT0000011.1	6801	Intron	primary_peak_23	988	.	35.1897	0.0041582	0.0760426	393	h1SMcT0000011	11141							chr2_207708811_207709555	SlugcG0011877	chr2	207683346	207753098	11141
chr1_h1	507142	508066	924	chr1_h1_507142_508066	0	putative_enhancer	not_conserved	Intron (h1SMcT0000013.1/h1SMcG0000013, intron 3 of 11)	1	494660	517112	22453	2	h1SMcG0000013	h1SMcT0000013.1	9046	Intron	primary_peak_33	1000	.	26.9527	0.000193764	0.00825352	607	h1SMcT0000013	11143
chr1_h1	545664	546114	450	chr1_h1_545664_546114	1	putative_enhancer	partially_conserved	Intron (h1SMcT0000014.1/h1SMcG0000014, intron 2 of 5)	1	541448	570078	28631	1	h1SMcG0000014	h1SMcT0000014.1	4217	Intron	secondary_peak_40	24	.	15.5022	0.872613	0.998883	23	h1SMcT0000014	11144
chr1_h1	569591	572326	2735	chr1_h1_569591_572326	21	putative_enhancer	partially_conserved	Exon (h1SMcT0000014.1/h1SMcG0000014, exon 6 of 6)	1	541448	570078	28631	1	h1SMcG0000014	h1SMcT0000014.1	28144	Exon	secondary_peak_44	95	.	28.4488	0.587871	0.998883	728	h1SMcT0000014	11144	chr3_144348490_144351031	SpolcG0015587	chr3	144348651	144367501	11144	chr2_207298267_207300106	SlugcG0011873	chr2	207299350	207331054	11144
chr1_h1	620584	621633	1049	chr1_h1_620584_621633	30	putative_enhancer	highly_conserved	Distal Intergenic	1	594879	612698	17820	2	h1SMcG0000017	h1SMcT0000017.1	-7887	Distal intergenic	primary_peak_52	1000	.	47.8637	0.000285224	0.010983	453	h1SMcT0000017	11146	chr3_144304432_144305346	SpolcG0015585	chr3	144309605	144324377	11146	chr2_207003852_207004588	SlugcG0011871	chr2	207048287	207096370	11146	chr2_106297108_106297958	SnovcG0010258	chr2	106250428	106283447	11146	YES
chr1_h1	626629	627232	603	chr1_h1_626629_627232	3	putative_enhancer	partially_conserved	Distal Intergenic	1	594879	612698	17820	2	h1SMcG0000017	h1SMcT0000017.1	-13932	Distal intergenic	primary_peak_53	473	.	30.8134	0.0723835	0.506929	440	h1SMcT0000017	11146
chr1_h1	645038	645485	447	chr1_h1_645038_645485	3	putative_enhancer	partially_conserved	Distal Intergenic	1	675306	676894	1589	1	h1SMnG0000025	h1SMnT0000025.1	-29821	Distal intergenic	primary_peak_54	1000	.	66.4852	0.000170459	0.00750231	112	h1SMnT0000025
chr1_h1	730632	732034	1402	chr1_h1_730632_732034	30	putative_enhancer	highly_conserved	Intron (h1SMcT0000023.1/h1SMcG0000023, intron 6 of 27)	1	724450	763524	39075	1	h1SMcG0000023	h1SMcT0000023.1	6183	Intron	primary_peak_62	1000	.	31.0827	0.00104894	0.0284814	686	h1SMcT0000023	11151	chr3_144200690_144201233	SpolcG0015581	chr3	144163698	144208546	11151	chr2_206608216_206608533	SlugcG0011867	chr2	206552611	206615591	11151	chr2_106839307_106839835	SnovcG0010262	chr2	106829664	106889633	11151	YES
chr1_h1	739688	740278	590	chr1_h1_739688_740278	12	putative_enhancer	partially_conserved	Intron (h1SMcT0000023.1/h1SMcG0000023, intron 7 of 27)	1	724450	763524	39075	1	h1SMcG0000023	h1SMcT0000023.1	15239	Intron	primary_peak_63	1000	.	38.0851	0.000105137	0.00522278	352	h1SMcT0000023	11151							chr2_206600653_206601265	SlugcG0011867	chr2	206552611	206615591	11151
chr1_h1	742228	742420	192	chr1_h1_742228_742420	12	putative_enhancer	partially_conserved	5' UTR	1	724450	763524	39075	1	h1SMcG0000023	h1SMcT0000023.1	17779	5UTR	secondary_peak_65	13	.	8.7489	0.925893	0.998883	91	h1SMcT0000023	11151
chr1_h1	743375	743713	338	chr1_h1_743375_743713	3	putative_enhancer	partially_conserved	Intron (h1SMcT0000023.1/h1SMcG0000023, intron 11 of 27)	1	724450	763524	39075	1	h1SMcG0000023	h1SMcT0000023.1	18926	Intron	secondary_peak_66	121	.	13.3441	0.509381	0.998883	105	h1SMcT0000023	11151
chr1_h1	796915	797380	465	chr1_h1_796915_797380	2	putative_enhancer	partially_conserved	Intron (h1SMcT0000025.1/h1SMcG0000025, intron 6 of 16)	1	779726	822444	42719	2	h1SMcG0000025	h1SMcT0000025.1	25064	Intron	secondary_peak_77	46	.	14.5806	0.772484	0.998883	338	h1SMcT0000025	11153
chr1_h1	804599	805177	578	chr1_h1_804599_805177	10	putative_enhancer	partially_conserved	Intron (h1SMcT0000025.1/h1SMcG0000025, intron 4 of 16)	1	779726	822444	42719	2	h1SMcG0000025	h1SMcT0000025.1	17267	Intron	primary_peak_79	1000	.	43.2448	0.000428062	0.0147827	333	h1SMcT0000025	11153	chr3_144113254_144113508	SpolcG0015579	chr3	144088757	144147640	11153
chr1_h1	808131	808892	761	chr1_h1_808131_808892	30	putative_enhancer	highly_conserved	Intron (h1SMcT0000025.1/h1SMcG0000025, intron 3 of 16)	1	779726	822444	42719	2	h1SMcG0000025	h1SMcT0000025.1	13552	Intron	secondary_peak_80	193	.	19.3151	0.341448	0.998883	174	h1SMcT0000025	11153	chr3_144102766_144103673	SpolcG0015579	chr3	144088757	144147640	11153	chr2_206431806_206433359	SlugcG0011865	chr2	206378975	206503791	11153	chr2_106987244_106987467	SnovcG0010264	chr2	106930053	107011293	11153	YES
chr1_h1	815803	816642	839	chr1_h1_815803_816642	21	putative_enhancer	partially_conserved	Intron (h1SMcT0000025.1/h1SMcG0000025, intron 1 of 16)	1	779726	822444	42719	2	h1SMcG0000025	h1SMcT0000025.1	5802	Intron	primary_peak_81	411	.	19.9703	0.102249	0.621461	556	h1SMcT0000025	11153	chr3_144093663_144093925	SpolcG0015579	chr3	144088757	144147640	11153							chr2_107002853_107003190	SnovcG0010264	chr2	106930053	107011293	11153
chr1_h1	1051354	1052900	1546	chr1_h1_1051354_1052900	20	putative_enhancer	partially_conserved	Exon (h1SMcT0000031.1/h1SMcG0000031, exon 2 of 3)	1	1049978	1053955	3978	1	h1SMcG0000031	h1SMcT0000031.1	1377	Exon	secondary_peak_106	233	.	15.9306	0.273384	0.998883	872	h1SMcT0000031	11159	chr3_143872090_143874022	SpolcG0015568	chr3	143838757	143851386	11158	chr2_402137142_402139673	SlugcG0014425	chr2	402090184	402154186	11159							NO
chr1_h1	1059457	1060365	908	chr1_h1_1059457_1060365	30	putative_enhancer	highly_conserved	Exon (h1SMcT0000032.1/h1SMcG0000032, exon 7 of 7)	1	1059790	1079034	19245	2	h1SMcG0000032	h1SMcT0000032.1	18669	Exon	primary_peak_110	1000	.	28.0811	0.003494	0.067297	705	h1SMcT0000032	11160	chr3_143884248_143885859	SpolcG0015569	chr3	143885472	143905092	11160	chr2_402063998_402066351	SlugcG0014424	chr2	402015712	402065576	11160	chr2_107884016_107884487	SnovcG0010277	chr2	107843559	107884175	11160	YES
chr1_h1	1061943	1062401	458	chr1_h1_1061943_1062401	3	putative_enhancer	partially_conserved	Exon (h1SMcT0000032.1/h1SMcG0000032, exon 6 of 7)	1	1059790	1079034	19245	2	h1SMcG0000032	h1SMcT0000032.1	16633	Exon	secondary_peak_111	117	.	13.2312	0.522317	0.998883	161	h1SMcT0000032	11160
chr1_h1	1068204	1069323	1119	chr1_h1_1068204_1069323	0	putative_enhancer	not_conserved	Intron (h1SMcT0000032.1/h1SMcG0000032, intron 4 of 6)	1	1059790	1079034	19245	2	h1SMcG0000032	h1SMcT0000032.1	9711	Intron	secondary_peak_114	198	.	17.151	0.332084	0.998883	420	h1SMcT0000032	11160
chr1_h1	1079265	1080128	863	chr1_h1_1079265_1080128	10	putative_enhancer	partially_conserved	Intron (h1SMcT0000032.2/h1SMcG0000032, intron 1 of 7)	1	1059790	1085866	26077	2	h1SMcG0000032	h1SMcT0000032.2	5738	Intron	primary_peak_118	403	.	20.0837	0.106636	0.63672	780	h1SMcT0000032	11160	chr3_143899886_143900855	SpolcG0015569	chr3	143885472	143905092	11160
chr1_h1	1451043	1451758	715	chr1_h1_1451043_1451758	2	putative_enhancer	partially_conserved	Promoter (<=1kb)	1	1451580	1502473	50894	1	h1SMcG0000039	h1SMcT0000039.1	0	<1kb TSS	secondary_peak_142	145	.	19.3117	0.447215	0.998883	525	h1SMcT0000039	11167
chr1_h1	1500698	1501739	1041	chr1_h1_1500698_1501739	0	putative_enhancer	not_conserved	Exon (h1SMcT0000039.1/h1SMcG0000039, exon 19 of 22)	1	1451580	1502473	50894	1	h1SMcG0000039	h1SMcT0000039.1	49119	Exon	primary_peak_145	1000	.	41.5505	0.000427997	0.0147824	846	h1SMcT0000039	11167
chr1_h1	2180563	2182175	1612	chr1_h1_2180563_2182175	30	putative_enhancer	highly_conserved	Exon (h1SMcT0000063.1/h1SMcG0000063, exon 4 of 5)	1	2180926	2188525	7600	2	h1SMcG0000063	h1SMcT0000063.1	6350	Exon	secondary_peak_176	23	.	26.4408	0.880173	0.998883	524	h1SMcT0000063	11184	chr3_143747072_143747954	SpolcG0015560	chr3	143741180	143747546	11184	chr2_404869404_404870666	SlugcG0014460	chr2	404847914	404869884	11184	chr2_110185504_110186302	SnovcG0010314	chr2	110176221	110186011	11184	YES
chr1_h1	2185080	2185658	578	chr1_h1_2185080_2185658	0	putative_enhancer	not_conserved	Intron (h1SMnT0000073.2/h1SMnG0000073, intron 2 of 5)	1	2180926	2188525	7600	2	h1SMcG0000063	h1SMcT0000063.1	2867	Intron	secondary_peak_177	95	.	12.6613	0.587747	0.998883	391	h1SMcT0000063	11184
chr1_h1	2240876	2241357	481	chr1_h1_2240876_2241357	0	putative_enhancer	not_conserved	Exon (h1SMcT0000065.1/h1SMcG0000065, exon 3 of 4)	1	2231416	2258005	26590	2	h1SMcG0000065	h1SMcT0000065.1	16648	Exon	primary_peak_180	1000	.	44.3698	0.0023769	0.0512994	39	h1SMcT0000065	11186
chr1_h1	2241357	2241926	569	chr1_h1_2241357_2241926	21	putative_enhancer	partially_conserved	Exon (h1SMcT0000065.1/h1SMcG0000065, exon 3 of 4)	1	2231416	2258005	26590	2	h1SMcG0000065	h1SMcT0000065.1	16079	Exon	primary_peak_181	1000	.	44.3698	0.000400041	0.0140663	350	h1SMcT0000065	11186	chr3_143723288_143723545	SpolcG0015558	chr3	143709476	143731465	11186	chr2_404789047_404789615	SlugcG0014458	chr2	404738611	404796919	11186
chr1_h1	2296947	2298955	2008	chr1_h1_2296947_2298955	0	putative_enhancer	not_conserved	Exon (h1SMcT0000067.1/h1SMcG0000067, exon 31 of 31)	1	2297985	2328786	30802	2	h1SMcG0000067	h1SMcT0000067.1	29831	Exon	primary_peak_183	874	.	23.0957	0.00784085	0.117773	750	h1SMcT0000067	11188
chr1_h1	2304248	2305532	1284	chr1_h1_2304248_2305532	3	putative_enhancer	partially_conserved	5' UTR	1	2297985	2328786	30802	2	h1SMcG0000067	h1SMcT0000067.1	23254	5UTR	secondary_peak_184	127	.	18.9089	0.491986	0.998883	535	h1SMcT0000067	11188
chr1_h1	2310097	2310935	838	chr1_h1_2310097_2310935	0	putative_enhancer	not_conserved	Intron (h1SMcT0000067.1/h1SMcG0000067, intron 16 of 30)	1	2297985	2328786	30802	2	h1SMcG0000067	h1SMcT0000067.1	17851	Intron	primary_peak_185	1000	.	43.8535	0.000991829	0.0273955	432	h1SMcT0000067	11188
chr1_h1	2315794	2316359	565	chr1_h1_2315794_2316359	12	putative_enhancer	partially_conserved	Intron (h1SMcT0000067.1/h1SMcG0000067, intron 12 of 30)	1	2297985	2328786	30802	2	h1SMcG0000067	h1SMcT0000067.1	12427	Intron	secondary_peak_186	99	.	17.1032	0.575061	0.998883	234	h1SMcT0000067	11188	chr3_143691169_143691871	SpolcG0015557	chr3	143677535	143704968	11188
chr1_h1	2449462	2450033	571	chr1_h1_2449462_2450033	0	putative_enhancer	not_conserved	Distal Intergenic	1	2456560	2471695	15136	1	h1SMcG0000076	h1SMcT0000076.1	-6527	Distal intergenic	secondary_peak_197	230	.	22.3403	0.278537	0.998883	215	h1SMcT0000076	11197
chr1_h1	2462528	2462806	278	chr1_h1_2462528_2462806	3	putative_enhancer	partially_conserved	Intron (h1SMcT0000076.1/h1SMcG0000076, intron 3 of 6)	1	2456560	2471695	15136	1	h1SMcG0000076	h1SMcT0000076.1	5969	Intron	secondary_peak_199	29	.	11.9099	0.850768	0.998883	119	h1SMcT0000076	11197
chr1_h1	2506382	2507144	762	chr1_h1_2506382_2507144	10	putative_enhancer	partially_conserved	Exon (h1SMcT0000076.2/h1SMcG0000076, exon 33 of 47)	1	2456560	2553511	96952	1	h1SMcG0000076	h1SMcT0000076.2	49823	Exon	primary_peak_207	1000	.	75.8386	2.56303e-06	0.000304881	390	h1SMcT0000076	11197	chr3_143561435_143562185	SpolcG0015549	chr3	143511294	143605919	11197
chr1_h1	2554846	2555676	830	chr1_h1_2554846_2555676	0	putative_enhancer	not_conserved	Distal Intergenic	1	2556714	2557508	795	2	h1SMcG0000077	h1SMcT0000077.1	1832	Distal intergenic	primary_peak_214	627	.	22.5722	0.0308608	0.2962	192	h1SMcT0000077	11198
chr1_h1	2590552	2591795	1243	chr1_h1_2590552_2591795	0	putative_enhancer	not_conserved	Intron (h1SMcT0000079.1/h1SMcG0000079, intron 7 of 7)	1	2589335	2629345	40011	2	h1SMcG0000079	h1SMcT0000079.1	37550	Intron	primary_peak_220	1000	.	55.9533	1.22509e-07	2.78279e-05	465	h1SMcT0000079	11200
chr1_h1	2597715	2598374	659	chr1_h1_2597715_2598374	1	putative_enhancer	partially_conserved	Intron (h1SMcT0000079.1/h1SMcG0000079, intron 5 of 7)	1	2589335	2629345	40011	2	h1SMcG0000079	h1SMcT0000079.1	30971	Intron	primary_peak_221	1000	.	26.6832	0.00357879	0.0684172	234	h1SMcT0000079	11200
chr1_h1	2600320	2601508	1188	chr1_h1_2600320_2601508	12	putative_enhancer	partially_conserved	Intron (h1SMcT0000079.1/h1SMcG0000079, intron 4 of 7)	1	2589335	2629345	40011	2	h1SMcG0000079	h1SMcT0000079.1	27837	Intron	primary_peak_222	636	.	21.088	0.0293262	0.286479	712	h1SMcT0000079	11200													chr2_108985760_108985897	SnovcG0010296	chr2	108956749	109021550	11200
chr1_h1	2607860	2608532	672	chr1_h1_2607860_2608532	30	putative_enhancer	highly_conserved	Intron (h1SMcT0000079.1/h1SMcG0000079, intron 3 of 7)	1	2589335	2629345	40011	2	h1SMcG0000079	h1SMcT0000079.1	20813	Intron	primary_peak_223	1000	.	40.6586	0.000250767	0.0100003	300	h1SMcT0000079	11200	chr3_143473403_143474342	SpolcG0015547	chr3	143457955	143497580	11200	chr2_403794690_403795217	SlugcG0014444	chr2	403757364	403821817	11200	chr2_108977843_108978461	SnovcG0010296	chr2	108956749	109021550	11200	YES
chr1_h1	2615770	2616268	498	chr1_h1_2615770_2616268	21	putative_enhancer	partially_conserved	Exon (h1SMcT0000079.1/h1SMcG0000079, exon 2 of 8)	1	2589335	2629345	40011	2	h1SMcG0000079	h1SMcT0000079.1	13077	Exon	primary_peak_224	329	.	17.1008	0.160968	0.802673	95	h1SMcT0000079	11200	chr3_143466029_143466566	SpolcG0015547	chr3	143457955	143497580	11200	chr2_403782973_403783774	SlugcG0014444	chr2	403757364	403821817	11200
chr1_h1	2617499	2617961	462	chr1_h1_2617499_2617961	12	putative_enhancer	partially_conserved	Intron (h1SMcT0000079.1/h1SMcG0000079, intron 1 of 7)	1	2589335	2629345	40011	2	h1SMcG0000079	h1SMcT0000079.1	11384	Intron	primary_peak_225	606	.	21.7613	0.0346408	0.318955	324	h1SMcT0000079	11200													chr2_108969747_108970286	SnovcG0010296	chr2	108956749	109021550	11200
chr1_h1	2619492	2620135	643	chr1_h1_2619492_2620135	12	putative_enhancer	partially_conserved	Intron (h1SMcT0000079.1/h1SMcG0000079, intron 1 of 7)	1	2589335	2629345	40011	2	h1SMcG0000079	h1SMcT0000079.1	9210	Intron	primary_peak_226	389	.	18.5616	0.115356	0.666393	351	h1SMcT0000079	11200	chr3_143463238_143463498	SpolcG0015547	chr3	143457955	143497580	11200
chr1_h1	2635854	2636250	396	chr1_h1_2635854_2636250	0	putative_enhancer	not_conserved	Distal Intergenic	1	2589335	2629345	40011	2	h1SMcG0000079	h1SMcT0000079.1	-6510	Distal intergenic	secondary_peak_229	97	.	18.9957	0.582451	0.998883	320	h1SMcT0000079	11200
chr1_h1	2638379	2638876	497	chr1_h1_2638379_2638876	0	putative_enhancer	not_conserved	Distal Intergenic	1	2643462	2645102	1641	1	h1SMcG0000080	h1SMcT0000080.1	-4586	Distal intergenic	primary_peak_230	1000	.	49.8281	0.00301696	0.0606439	262	h1SMcT0000080	11201
chr1_h1	3475822	3476310	488	chr1_h1_3475822_3476310	30	putative_enhancer	highly_conserved	Promoter (<=1kb)	1	3476087	3533911	57825	1	h1SMcG0000100	h1SMcT0000100.1	0	<1kb TSS	primary_peak_324	1000	.	71.0491	7.93585e-05	0.00421773	274	h1SMcT0000100	11217	chr3_143300438_143300807	SpolcG0015538	chr3	143246718	143300478	11217	chr2_402766970_402767350	SlugcG0014433	chr2	402636454	402767278	11217	chr2_108404404_108404780	SnovcG0010288	chr2	108447080	108447749	11216	NO
chr1_h1	3533424	3534122	698	chr1_h1_3533424_3534122	3	putative_enhancer	partially_conserved	Exon (h1SMcT0000100.1/h1SMcG0000100, exon 12 of 13)	1	3476087	3533911	57825	1	h1SMcG0000100	h1SMcT0000100.1	57338	Exon	secondary_peak_329	20	.	27.3636	0.892984	0.998883	161	h1SMcT0000100	11217
chr1_h1	3578205	3578494	289	chr1_h1_3578205_3578494	30	putative_enhancer	highly_conserved	Exon (h1SMcT0000103.1/h1SMcG0000103, exon 3 of 7)	1	3573087	3588825	15739	2	h1SMcG0000103	h1SMcT0000103.1	10331	Exon	secondary_peak_333	68	.	15.7126	0.685417	0.998883	193	h1SMcT0000103	11220	chr3_143204298_143204536	SpolcG0015534	chr3	143198512	143217443	11220	chr2_402470820_402471251	SlugcG0014430	chr2	402432008	402483013	11220	chr2_108138919_108139597	SnovcG0010283	chr2	108128797	108148993	11220	YES
chr1_h1	3938377	3939182	805	chr1_h1_3938377_3939182	0	putative_enhancer	not_conserved	Distal Intergenic	1	3946226	3947402	1177	1	h1SMcG0000113	h1SMcT0000113.1	-7044	Distal intergenic	secondary_peak_378	28	.	10.4671	0.852266	0.998883	63	h1SMcT0000113	11228
chr1_h1	3947928	3948422	494	chr1_h1_3947928_3948422	3	putative_enhancer	partially_conserved	Promoter (1-2kb)	1	3945586	3946917	1332	2	h1SMnG0000174	h1SMnT0000174.1	-1012	1-2kb TSS	secondary_peak_379	65	.	16.7639	0.6956	0.998883	145	h1SMnT0000174
chr1_h1	3951838	3952113	275	chr1_h1_3951838_3952113	0	putative_enhancer	not_conserved	Distal Intergenic	1	3945586	3946917	1332	2	h1SMnG0000174	h1SMnT0000174.1	-4922	Distal intergenic	primary_peak_380	357	.	27.7319	0.137789	0.736506	109	h1SMnT0000174
chr1_h1	4734168	4735203	1035	chr1_h1_4734168_4735203	30	putative_enhancer	highly_conserved	Intron (h1SMcT0000138.1/h1SMcG0000138, intron 7 of 11)	1	4695301	4774120	78820	2	h1SMcG0000138	h1SMcT0000138.1	38917	Intron	primary_peak_405	1000	.	64.4372	0.0016469	0.0394647	382	h1SMcT0000138	11238	chr3_142805281_142805995	SpolcG0015519	chr3	142757244	142817331	11238	chr2_406588307_406589737	SlugcG0014475	chr2	406564903	406664979	11238	chr2_111613688_111614852	SnovcG0010332	chr2	111594297	111678580	11238	YES
chr1_h1	4754045	4754580	535	chr1_h1_4754045_4754580	3	putative_enhancer	partially_conserved	Intron (h1SMcT0000138.1/h1SMcG0000138, intron 7 of 11)	1	4695301	4774120	78820	2	h1SMcG0000138	h1SMcT0000138.1	19540	Intron	primary_peak_410	658	.	26.6441	0.0259977	0.265435	248	h1SMcT0000138	11238
chr1_h1	4758207	4758699	492	chr1_h1_4758207_4758699	12	putative_enhancer	partially_conserved	Intron (h1SMcT0000138.1/h1SMcG0000138, intron 7 of 11)	1	4695301	4774120	78820	2	h1SMcG0000138	h1SMcT0000138.1	15421	Intron	secondary_peak_411	123	.	15.3806	0.502936	0.998883	336	h1SMcT0000138	11238	chr3_142772729_142773177	SpolcG0015519	chr3	142757244	142817331	11238
chr1_h1	4760664	4761988	1324	chr1_h1_4760664_4761988	1	putative_enhancer	partially_conserved	Intron (h1SMcT0000138.1/h1SMcG0000138, intron 7 of 11)	1	4695301	4774120	78820	2	h1SMcG0000138	h1SMcT0000138.1	12132	Intron	primary_peak_412	428	.	23.6609	0.0929729	0.588909	443	h1SMcT0000138	11238
chr1_h1	4809656	4810046	390	chr1_h1_4809656_4810046	0	putative_enhancer	not_conserved	Exon (h1SMcT0000138.25/h1SMcG0000138, exon 4 of 5)	1	4695301	4841026	145726	2	h1SMcG0000138	h1SMcT0000138.9	30980	Exon	secondary_peak_425	44	.	14.5029	0.780962	0.998883	196	h1SMcT0000138	11238
chr1_h1	4942807	4943321	514	chr1_h1_4942807_4943321	0	putative_enhancer	not_conserved	Intron (h1SMcT0000138.51/h1SMcG0000138, intron 1 of 4)	1	4786509	4973367	186859	2	h1SMcG0000138	h1SMcT0000138.51	30046	Intron	secondary_peak_440	11	.	21.8179	0.935979	0.998883	85	h1SMcT0000138	11238
chr1_h1	5011042	5011731	689	chr1_h1_5011042_5011731	0	putative_enhancer	not_conserved	Intron (h1SMcT0000143.1/h1SMcG0000143, intron 2 of 6)	1	5008207	5029582	21376	1	h1SMcG0000143	h1SMcT0000143.1	2836	Intron	primary_peak_447	535	.	27.9633	0.0512043	0.408198	458	h1SMcT0000143	11242
chr1_h1	5017278	5018514	1236	chr1_h1_5017278_5018514	30	putative_enhancer	highly_conserved	Exon (h1SMcT0000143.1/h1SMcG0000143, exon 5 of 7)	1	5008207	5029582	21376	1	h1SMcG0000143	h1SMcT0000143.1	9072	Exon	primary_peak_448	1000	.	65.9118	2.53975e-06	0.000302739	770	h1SMcT0000143	11242	chr3_142717366_142718468	SpolcG0015514	chr3	142686218	142728005	11242	chr2_406925000_406925993	SlugcG0014483	chr2	406917096	407003824	11242	chr2_111939180_111940163	SnovcG0010338	chr2	111926905	111984551	11242	YES
chr1_h1	5312838	5313071	233	chr1_h1_5312838_5313071	3	putative_enhancer	partially_conserved	Intron (h1SMcT0000149.1/h1SMcG0000149, intron 6 of 9)	1	5282694	5365493	82800	1	h1SMcG0000149	h1SMcT0000149.1	30145	Intron	secondary_peak_466	8	.	8.05966	0.954184	0.998883	97	h1SMcT0000149	11245
chr1_h1	5367590	5369651	2061	chr1_h1_5367590_5369651	0	putative_enhancer	not_conserved	Exon (h1SMcT0000150.1/h1SMcG0000150, exon 5 of 5)	1	5369017	5382420	13404	2	h1SMcG0000150	h1SMcT0000150.1	12769	Exon	primary_peak_467	1000	.	45.3129	6.62131e-06	0.00063277	1020	h1SMcT0000150	11246
chr1_h1	5377284	5378760	1476	chr1_h1_5377284_5378760	0	putative_enhancer	not_conserved	Exon (h1SMcT0000150.1/h1SMcG0000150, exon 4 of 5)	1	5369017	5382420	13404	2	h1SMcG0000150	h1SMcT0000150.1	3660	Exon	primary_peak_468	713	.	34.6023	0.019155	0.216773	323	h1SMcT0000150	11246
chr1_h1	5623524	5623983	459	chr1_h1_5623524_5623983	30	putative_enhancer	highly_conserved	Intron (h1SMcT0000156.1/h1SMcG0000156, intron 2 of 3)	1	5608722	5651183	42462	1	h1SMcG0000156	h1SMcT0000156.1	14803	Intron	primary_peak_490	502	.	31.2148	0.0616018	0.458429	310	h1SMcT0000156	11252	chr3_142141425_142141658	SpolcG0015506	chr3	142113321	142115769	11252	chr2_408227530_408228170	SlugcG0014494	chr2	408194244	408265211	11252	chr2_113289503_113289671	SnovcG0010352	chr2	113336213	113338713	11252	YES
chr1_h1	5648226	5648737	511	chr1_h1_5648226_5648737	21	putative_enhancer	partially_conserved	Promoter (<=1kb)	1	5648729	5651183	2455	1	h1SMcG0000156	h1SMcT0000156.7	0	<1kb TSS	primary_peak_492	369	.	22.9408	0.128526	0.708385	416	h1SMcT0000156	11252							chr2_408262632_408262809	SlugcG0014494	chr2	408194244	408265211	11252	chr2_113335788_113336084	SnovcG0010352	chr2	113336213	113338713	11252
chr1_h1	5664656	5665102	446	chr1_h1_5664656_5665102	3	putative_enhancer	partially_conserved	Distal Intergenic	1	5648729	5651590	2862	1	h1SMcG0000156	h1SMcT0000156.8	15928	Distal intergenic	primary_peak_496	414	.	29.1114	0.10022	0.614563	228	h1SMcT0000156	11252
chr1_h1	5678756	5679224	468	chr1_h1_5678756_5679224	3	putative_enhancer	partially_conserved	Distal Intergenic	1	5688434	5689154	721	1	h1SMcG0000157	h1SMcT0000157.1	-9210	Distal intergenic	secondary_peak_497	200	.	20.527	0.329174	0.998883	97	h1SMcT0000157	11253
chr1_h1	5681214	5681511	297	chr1_h1_5681214_5681511	3	putative_enhancer	partially_conserved	Distal Intergenic	1	5688434	5689154	721	1	h1SMcG0000157	h1SMcT0000157.1	-6923	Distal intergenic	primary_peak_499	553	.	29.6644	0.0464477	0.383792	159	h1SMcT0000157	11253
chr1_h1	5784385	5785829	1444	chr1_h1_5784385_5785829	21	putative_enhancer	partially_conserved	Exon (h1SMcT0000159.1/h1SMcG0000159, exon 7 of 9)	1	5783446	5792635	9190	2	h1SMcG0000159	h1SMcT0000159.1	6806	Exon	primary_peak_502	822	.	44.2343	0.0104453	0.144047	1220	h1SMcT0000159	11255	chr3_142049257_142051131	SpolcG0015505	chr3	142042107	142049678	11255							chr2_113581439_113582679	SnovcG0010353	chr2	113582664	113615344	11255
chr1_h1	6285567	6286797	1230	chr1_h1_6285567_6286797	12	putative_enhancer	partially_conserved	Intron (h1SMcT0000169.1/h1SMcG0000169, intron 6 of 8)	1	6272577	6307288	34712	1	h1SMcG0000169	h1SMcT0000169.1	12991	Intron	secondary_peak_530	98	.	21.8007	0.579735	0.998883	247	h1SMcT0000169	11262							chr2_409146923_409147549	SlugcG0014505	chr2	409107051	409230034	11262
chr1_h1	6289100	6289532	432	chr1_h1_6289100_6289532	3	putative_enhancer	partially_conserved	Intron (h1SMcT0000169.1/h1SMcG0000169, intron 6 of 8)	1	6272577	6307288	34712	1	h1SMcG0000169	h1SMcT0000169.1	16524	Intron	secondary_peak_532	15	.	9.0109	0.916184	0.998883	271	h1SMcT0000169	11262
chr1_h1	6301130	6301967	837	chr1_h1_6301130_6301967	3	putative_enhancer	partially_conserved	Intron (h1SMcT0000169.1/h1SMcG0000169, intron 7 of 8)	1	6272577	6307288	34712	1	h1SMcG0000169	h1SMcT0000169.1	28554	Intron	primary_peak_534	648	.	28.008	0.027454	0.274821	344	h1SMcT0000169	11262
chr1_h1	6304746	6305371	625	chr1_h1_6304746_6305371	3	putative_enhancer	partially_conserved	Exon (h1SMcT0000169.1/h1SMcG0000169, exon 8 of 9)	1	6272577	6307288	34712	1	h1SMcG0000169	h1SMcT0000169.1	32170	Exon	secondary_peak_535	18	.	10.3871	0.900739	0.998883	218	h1SMcT0000169	11262
chr1_h1	6336248	6338234	1986	chr1_h1_6336248_6338234	0	putative_enhancer	not_conserved	Exon (h1SMcT0000170.1/h1SMcG0000170, exon 8 of 8)	1	6337320	6388424	51105	2	h1SMcG0000170	h1SMcT0000170.1	50190	Exon	secondary_peak_540	15	.	48.4235	0.91659	0.998883	262	h1SMcT0000170	11263
chr1_h1	6358221	6358521	300	chr1_h1_6358221_6358521	12	putative_enhancer	partially_conserved	Intron (h1SMcT0000170.1/h1SMcG0000170, intron 3 of 7)	1	6337320	6388424	51105	2	h1SMcG0000170	h1SMcT0000170.1	29903	Intron	secondary_peak_545	140	.	16.6651	0.459636	0.998883	176	h1SMcT0000170	11263	chr3_141794707_141794958	SpolcG0015497	chr3	141755145	141809050	11263
chr1_h1	6358522	6358819	297	chr1_h1_6358522_6358819	10	putative_enhancer	partially_conserved	Intron (h1SMcT0000170.1/h1SMcG0000170, intron 3 of 7)	1	6337320	6388424	51105	2	h1SMcG0000170	h1SMcT0000170.1	29605	Intron	secondary_peak_546	39	.	16.6651	0.804603	0.998883	148	h1SMcT0000170	11263	chr3_141790652_141790909	SpolcG0015497	chr3	141755145	141809050	11263
chr1_h1	6370992	6371516	524	chr1_h1_6370992_6371516	30	putative_enhancer	highly_conserved	Intron (h1SMcT0000170.1/h1SMcG0000170, intron 2 of 7)	1	6337320	6388424	51105	2	h1SMcG0000170	h1SMcT0000170.1	16908	Intron	primary_peak_548	1000	.	43.0776	0.000123993	0.00592934	190	h1SMcT0000170	11263	chr3_141772189_141772961	SpolcG0015497	chr3	141755145	141809050	11263	chr2_409366511_409367321	SlugcG0014507	chr2	409305876	409405355	11263	chr2_114311401_114312191	SnovcG0010360	chr2	114232437	114349584	11263	YES
chr1_h1	6380785	6381401	616	chr1_h1_6380785_6381401	30	putative_enhancer	highly_conserved	Intron (h1SMcT0000170.1/h1SMcG0000170, intron 2 of 7)	1	6337320	6388424	51105	2	h1SMcG0000170	h1SMcT0000170.1	7023	Intron	primary_peak_550	945	.	30.105	0.00527089	0.0897207	172	h1SMcT0000170	11263	chr3_141764943_141765364	SpolcG0015497	chr3	141755145	141809050	11263	chr2_409390351_409390896	SlugcG0014507	chr2	409305876	409405355	11263	chr2_114336417_114336711	SnovcG0010360	chr2	114232437	114349584	11263	YES
chr1_h1	6410393	6411081	688	chr1_h1_6410393_6411081	2	putative_enhancer	partially_conserved	Distal Intergenic	1	6413814	6416399	2586	2	h1SMcG0000171	h1SMcT0000171.1	5318	Distal intergenic	secondary_peak_556	21	.	11.1349	0.886189	0.998883	188	h1SMcT0000171	11264
chr1_h1	6413320	6414341	1021	chr1_h1_6413320_6414341	30	putative_enhancer	highly_conserved	Exon (h1SMcT0000171.1/h1SMcG0000171, exon 5 of 6)	1	6413814	6416399	2586	2	h1SMcG0000171	h1SMcT0000171.1	2058	Exon	primary_peak_557	941	.	32.9021	0.00539763	0.0911969	662	h1SMcT0000171	11264	chr3_141742086_141742315	SpolcG0015496	chr3	141739284	141742606	11264	chr2_409424006_409424327	SlugcG0014508	chr2	409423753	409431672	11264	chr2_114378426_114378915	SnovcG0010361	chr2	114378304	114388820	11264	YES
chr1_h1	6485961	6486798	837	chr1_h1_6485961_6486798	10	putative_enhancer	partially_conserved	Intron (h1SMcT0000174.1/h1SMcG0000174, intron 3 of 13)	1	6478866	6506081	27216	1	h1SMcG0000174	h1SMcT0000174.1	7096	Intron	primary_peak_562	649	.	24.9311	0.0272251	0.273364	350	h1SMcT0000174	11265	chr3_141721899_141722480	SpolcG0015495	chr3	141703866	141728676	11265
chr1_h1	6491881	6492301	420	chr1_h1_6491881_6492301	12	putative_enhancer	partially_conserved	Intron (h1SMcT0000174.1/h1SMcG0000174, intron 5 of 13)	1	6478866	6506081	27216	1	h1SMcG0000174	h1SMcT0000174.1	13016	Intron	primary_peak_564	423	.	19.7555	0.0953272	0.597043	226	h1SMcT0000174	11265
chr1_h1	6496936	6498077	1141	chr1_h1_6496936_6498077	30	putative_enhancer	highly_conserved	Exon (h1SMcT0000174.1/h1SMcG0000174, exon 9 of 14)	1	6478866	6506081	27216	1	h1SMcG0000174	h1SMcT0000174.1	18071	Exon	primary_peak_565	1000	.	64.0618	9.78164e-08	2.336e-05	764	h1SMcT0000174	11265	chr3_141710305_141711503	SpolcG0015495	chr3	141703866	141728676	11265	chr2_409513255_409514292	SlugcG0014509	chr2	409492099	409531330	11265	chr2_114466375_114467219	SnovcG0010362	chr2	114448813	114488608	11265	YES
chr1_h1	6502833	6503372	539	chr1_h1_6502833_6503372	12	putative_enhancer	partially_conserved	Intron (h1SMcT0000174.1/h1SMcG0000174, intron 13 of 13)	1	6478866	6506081	27216	1	h1SMcG0000174	h1SMcT0000174.1	23968	Intron	secondary_peak_566	222	.	15.6748	0.291625	0.998883	265	h1SMcT0000174	11265
chr1_h1	6830498	6831284	786	chr1_h1_6830498_6831284	30	putative_enhancer	highly_conserved	Exon (h1SMcT0000185.1/h1SMcG0000185, exon 3 of 6)	1	6825445	6847409	21965	1	h1SMcG0000185	h1SMcT0000185.1	5054	Exon	primary_peak_577	1000	.	92.8997	5.50903e-07	9.1808e-05	499	h1SMcT0000185	11271	chr3_141466101_141466692	SpolcG0015487	chr3	141459126	141476224	11271	chr2_414186108_414186741	SlugcG0014580	chr2	414179017	414203552	11271	chr2_118559714_118560246	SnovcG0010423	chr2	118553842	118579146	11271	YES
chr1_h1	6839730	6840969	1239	chr1_h1_6839730_6840969	21	putative_enhancer	partially_conserved	Intron (h1SMcT0000185.1/h1SMcG0000185, intron 3 of 5)	1	6825445	6847409	21965	1	h1SMcG0000185	h1SMcT0000185.1	14286	Intron	primary_peak_578	1000	.	37.6308	0.000929191	0.0261502	665	h1SMcT0000185	11271	chr3_141470038_141470506	SpolcG0015487	chr3	141459126	141476224	11271
chr1_h1	7026847	7028017	1170	chr1_h1_7026847_7028017	20	putative_enhancer	partially_conserved	Exon (h1SMcT0000193.2/h1SMcG0000193, exon 6 of 21)	1	7008723	7035923	27201	2	h1SMcG0000193	h1SMcT0000193.2	7906	Exon	primary_peak_590	1000	.	49.3655	0.000830292	0.0240082	422	h1SMcT0000193	11268	chr3_141583116_141583936	SpolcG0015491	chr3	141545201	141590928	11268							chr2_118847242_118848300	SnovcG0010428	chr2	118777998	118864870	11268
chr1_h1	7029920	7030162	242	chr1_h1_7029920_7030162	21	putative_enhancer	partially_conserved	Intron (h1SMcT0000193.2/h1SMcG0000193, intron 4 of 20)	1	7008723	7035923	27201	2	h1SMcG0000193	h1SMcT0000193.2	5761	Intron	secondary_peak_591	20	.	11.6669	0.89136	0.998883	42	h1SMcT0000193	11268
chr1_h1	7214010	7214643	633	chr1_h1_7214010_7214643	21	putative_enhancer	partially_conserved	Intron (h1SMcT0000195.1/h1SMcG0000195, intron 18 of 20)	1	7165052	7220973	55922	1	h1SMcG0000195	h1SMcT0000195.1	48959	Intron	primary_peak_605	1000	.	56.1538	0.000469969	0.0157987	273	h1SMcT0000195	11268							chr2_414701789_414702231	SlugcG0014587	chr2	414638831	414710900	11268
chr1_h1	7462820	7463423	603	chr1_h1_7462820_7463423	3	putative_enhancer	partially_conserved	Distal Intergenic	1	7467054	7482657	15604	1	h1SMcG0000204	h1SMcT0000204.1	-3631	Distal intergenic	primary_peak_620	1000	.	51.6212	0.000797033	0.0232918	358	h1SMcT0000204	11284
chr1_h1	7476418	7477039	621	chr1_h1_7476418_7477039	1	putative_enhancer	partially_conserved	Intron (h1SMcT0000204.1/h1SMcG0000204, intron 6 of 10)	1	7467054	7482657	15604	1	h1SMcG0000204	h1SMcT0000204.1	9365	Intron	primary_peak_623	570	.	30.2452	0.0422725	0.362469	479	h1SMcT0000204	11284
chr1_h1	7482321	7483970	1649	chr1_h1_7482321_7483970	0	putative_enhancer	not_conserved	Exon (h1SMcT0000204.1/h1SMcG0000204, exon 10 of 11)	1	7467054	7482657	15604	1	h1SMcG0000204	h1SMcT0000204.1	15268	Exon	primary_peak_624	899	.	44.3702	0.00681729	0.106901	702	h1SMcT0000204	11284
chr1_h1	7501277	7502198	921	chr1_h1_7501277_7502198	3	putative_enhancer	partially_conserved	Exon (h1SMcT0000205.1/h1SMcG0000205, exon 6 of 10)	1	7496715	7503894	7180	1	h1SMcG0000205	h1SMcT0000205.1	4563	Exon	primary_peak_626	1000	.	43.6936	0.0018695	0.0431724	697	h1SMcT0000205	11285
chr1_h1	7744704	7745173	469	chr1_h1_7744704_7745173	0	putative_enhancer	not_conserved	Distal Intergenic	1	7678028	7679109	1082	2	h1SMnG0000320	h1SMnT0000320.1	-65596	Distal intergenic	primary_peak_631	390	.	28.4446	0.114403	0.663169	312	h1SMnT0000320
chr1_h1	7787099	7787431	332	chr1_h1_7787099_7787431	2	putative_enhancer	partially_conserved	Distal Intergenic	1	7797132	7814560	17429	2	h1SMcG0000210	h1SMcT0000210.1	27129	Distal intergenic	secondary_peak_633	120	.	18.4985	0.511992	0.998883	170	h1SMcT0000210	11287
chr1_h1	7853706	7854157	451	chr1_h1_7853706_7854157	3	putative_enhancer	partially_conserved	Intron (h1SMcT0000211.1/h1SMcG0000211, intron 5 of 9)	1	7847025	7860953	13929	2	h1SMcG0000211	h1SMcT0000211.1	6796	Intron	primary_peak_637	476	.	30.6842	0.0712347	0.501804	225	h1SMcT0000211	11288
chr1_h1	8069716	8070258	542	chr1_h1_8069716_8070258	0	putative_enhancer	not_conserved	Downstream (<=300bp)	1	8068622	8069704	1083	1	h1SMcG0000219	h1SMcT0000219.2	1095	Downstream <=300bp	secondary_peak_649	181	.	18.9143	0.366428	0.998883	357	h1SMcT0000219	11295
chr1_h1	8420288	8420832	544	chr1_h1_8420288_8420832	12	putative_enhancer	partially_conserved	Intron (h1SMcT0000231.1/h1SMcG0000231, intron 4 of 7)	1	8409503	8437102	27600	1	h1SMcG0000231	h1SMcT0000231.1	10786	Intron	secondary_peak_667	170	.	17.8643	0.389003	0.998883	404	h1SMcT0000231	11304	chr3_141199650_141199931	SpolcG0015465	chr3	141185641	141209542	11304
chr1_h1	8481573	8482730	1157	chr1_h1_8481573_8482730	0	putative_enhancer	not_conserved	Exon (h1SMcT0000234.1/h1SMcG0000234, exon 6 of 6)	1	8467329	8481750	14422	1	h1SMcG0000234	h1SMcT0000234.1	14245	Exon	primary_peak_679	561	.	24.9073	0.04443	0.373833	454	h1SMcT0000234	11307
chr1_h1	8497503	8498146	643	chr1_h1_8497503_8498146	0	putative_enhancer	not_conserved	Intron (h1SMcT0000235.1/h1SMcG0000235, intron 3 of 14)	1	8496201	8524885	28685	1	h1SMcG0000235	h1SMcT0000235.1	1303	Intron	primary_peak_682	452	.	28.697	0.0811963	0.543708	288	h1SMcT0000235	11308
chr1_h1	8588781	8589441	660	chr1_h1_8588781_8589441	0	putative_enhancer	not_conserved	Distal Intergenic	1	8543630	8583593	39964	2	h1SMcG0000236	h1SMcT0000236.3	-5189	Distal intergenic	primary_peak_685	1000	.	62.1943	0.000261362	0.0103122	320	h1SMcT0000236	11309
chr1_h1	8697480	8698423	943	chr1_h1_8697480_8698423	0	putative_enhancer	not_conserved	Exon (h1SMcT0000240.1/h1SMcG0000240, exon 3 of 3)	1	8692874	8698707	5834	1	h1SMcG0000240	h1SMcT0000240.1	4607	Exon	secondary_peak_692	4	.	32.2834	0.974263	0.998883	87	h1SMcT0000240	11313
chr1_h1	8850915	8851122	207	chr1_h1_8850915_8851122	0	putative_enhancer	not_conserved	Distal Intergenic	1	8913347	8914008	662	2	h1SMcG0000245	h1SMcT0000245.1	62886	Distal intergenic	secondary_peak_694	24	.	22.2383	0.874751	0.998883	103	h1SMcT0000245	11314
chr1_h1	8851150	8851385	235	chr1_h1_8851150_8851385	0	putative_enhancer	not_conserved	Distal Intergenic	1	8913347	8914008	662	2	h1SMcG0000245	h1SMcT0000245.1	62623	Distal intergenic	secondary_peak_695	181	.	22.2383	0.365457	0.998883	82	h1SMcT0000245	11314
chr1_h1	9090670	9091102	432	chr1_h1_9090670_9091102	21	putative_enhancer	partially_conserved	Exon (h1SMcT0000253.1/h1SMcG0000253, exon 10 of 10)	1	9090575	9106290	15716	2	h1SMcG0000253	h1SMcT0000253.1	15188	Exon	secondary_peak_704	95	.	14.5998	0.587282	0.998883	77	h1SMcT0000253	11321							chr2_411756817_411757577;chr2_411757598_411758758						chr2_116202611_116203597	SnovcG0010384	chr2	116175942	116202867	11321
chr1_h1	9094336	9094836	500	chr1_h1_9094336_9094836	0	putative_enhancer	not_conserved	Intron (h1SMcT0000253.1/h1SMcG0000253, intron 7 of 9)	1	9090575	9106290	15716	2	h1SMcG0000253	h1SMcT0000253.1	11454	Intron	primary_peak_705	617	.	27.0469	0.0326661	0.307107	268	h1SMcT0000253	11321
chr1_h1	9488725	9488991	266	chr1_h1_9488725_9488991	21	putative_enhancer	partially_conserved	Intron (h1SMcT0000264.1/h1SMcG0000264, intron 6 of 10)	1	9472099	9515111	43013	1	h1SMcG0000264	h1SMcT0000264.1	16627	Intron	secondary_peak_730	181	.	19.6935	0.366089	0.998883	127	h1SMcT0000264	11328
chr1_h1	9504657	9505067	410	chr1_h1_9504657_9505067	12	putative_enhancer	partially_conserved	Exon (h1SMcT0000264.1/h1SMcG0000264, exon 9 of 11)	1	9472099	9515111	43013	1	h1SMcG0000264	h1SMcT0000264.1	32559	Exon	secondary_peak_732	190	.	22.565	0.346984	0.998883	278	h1SMcT0000264	11328							chr2_411491025_411491529	SlugcG0014530	chr2	411448564	411539478	11328
chr1_h1	9540333	9540762	429	chr1_h1_9540333_9540762	0	putative_enhancer	not_conserved	Intron (h1SMcT0000265.1/h1SMcG0000265, intron 4 of 16)	1	9520867	9543690	22824	2	h1SMcG0000265	h1SMcT0000265.1	2928	Intron	primary_peak_735	467	.	29.2344	0.0750416	0.517981	333	h1SMcT0000265	11329
chr1_h1	9578350	9578764	414	chr1_h1_9578350_9578764	30	putative_enhancer	highly_conserved	Distal Intergenic	1	9565847	9571418	5572	2	h1SMcG0000267	h1SMcT0000267.1	-6933	Distal intergenic	primary_peak_739	660	.	33.8309	0.0256779	0.263127	120	h1SMcT0000267	11331	chr3_140824721_140825000	SpolcG0015442	chr3	140832041	140836494	11331	chr2_411175551_411175969	SlugcG0014527	chr2	411221301	411224845	11331	chr2_115789292_115789813	SnovcG0010379	chr2	115829583	115833464	11331	YES
chr1_h1	10053597	10054397	800	chr1_h1_10053597_10054397	30	putative_enhancer	highly_conserved	5' UTR	1	10043386	10060396	17011	1	h1SMcG0000283	h1SMcT0000283.1	10212	5UTR	primary_peak_766	1000	.	56.5971	0.00018483	0.00797066	541	h1SMcT0000283	23327	chr3_140484528_140484902	SpolcG0015427	chr3	140493713	140495631	11342	chr2_410181957_410182468	SlugcG0014518	chr2	410195038	410199747	11342	chr2_115003394_115003940	SnovcG0010372	chr2	115024764	115026725	11342	NO
chr1_h1	10105291	10106047	756	chr1_h1_10105291_10106047	21	putative_enhancer	partially_conserved	Exon (h1SMcT0000284.1/h1SMcG0000284, exon 7 of 7)	1	10105490	10162678	57189	2	h1SMcG0000284	h1SMcT0000284.1	56631	Exon	primary_peak_773	727	.	24.7922	0.0177048	0.205442	498	h1SMcT0000284	11343							chr2_410119816_410120026	SlugcG0014517	chr2	410053191	410120343	11343	chr2_114948360_114948916	SnovcG0010371	chr2	114888520	114949714	11343
chr1_h1	10112303	10112710	407	chr1_h1_10112303_10112710	12	putative_enhancer	partially_conserved	Intron (h1SMcT0000284.1/h1SMcG0000284, intron 5 of 6)	1	10105490	10162678	57189	2	h1SMcG0000284	h1SMcT0000284.1	49968	Intron	secondary_peak_775	247	.	18.1421	0.253262	0.998883	185	h1SMcT0000284	11343													chr2_114941119_114941446	SnovcG0010371	chr2	114888520	114949714	11343
chr1_h1	10149388	10150004	616	chr1_h1_10149388_10150004	12	putative_enhancer	partially_conserved	Intron (h1SMcT0000284.1/h1SMcG0000284, intron 2 of 6)	1	10105490	10162678	57189	2	h1SMcG0000284	h1SMcT0000284.1	12674	Intron	primary_peak_786	677	.	27.1698	0.0233648	0.247141	240	h1SMcT0000284	11343							chr2_410069744_410069984	SlugcG0014517	chr2	410053191	410120343	11343
chr1_h1	10157959	10158436	477	chr1_h1_10157959_10158436	1	putative_enhancer	partially_conserved	Intron (h1SMcT0000284.1/h1SMcG0000284, intron 2 of 6)	1	10105490	10162678	57189	2	h1SMcG0000284	h1SMcT0000284.1	4242	Intron	primary_peak_787	1000	.	26.6736	0.00328118	0.0643468	220	h1SMcT0000284	11343
chr1_h1	10179831	10180852	1021	chr1_h1_10179831_10180852	30	putative_enhancer	highly_conserved	Exon (h1SMcT0000285.1/h1SMcG0000285, exon 7 of 8)	1	10172435	10237748	65314	1	h1SMcG0000285	h1SMcT0000285.1	7397	Exon	primary_peak_790	1000	.	28.1633	0.000325382	0.0120884	566	h1SMcT0000285	11344	chr3_140397853_140398866	SpolcG0015425	chr3	140397199	140405339	11344	chr2_409998691_409999725	SlugcG0014516	chr2	409997923	410013573	11344	chr2_114828568_114829693	SnovcG0010370	chr2	114827817	114839701	11344	YES
chr1_h1	10289485	10290074	589	chr1_h1_10289485_10290074	30	putative_enhancer	highly_conserved	Distal Intergenic	1	10290641	10292179	1539	2	h1SMnG0000444	h1SMnT0000444.1	2105	Distal intergenic	primary_peak_800	1000	.	46.2933	0.0030584	0.0611972	312	h1SMnT0000444		chr3_140359433_140359803	SpolcG0015422	chr3	140362372	140363019	11346	chr2_409909560_409909879	SlugcG0014512	chr2	409872466	409899540	19043	chr2_114707697_114708151	SnovcG0010367	chr2	114719333	114720067	11346
chr1_h1	11323319	11323919	600	chr1_h1_11323319_11323919	21	putative_enhancer	partially_conserved	Intron (h1SMcT0000319.1/h1SMcG0000319, intron 15 of 20)	1	11306618	11381680	75063	2	h1SMcG0000319	h1SMcT0000319.1	57761	Intron	primary_peak_844	822	.	38.5259	0.0104453	0.144047	257	h1SMcT0000319	11367	chr3_10361087_10361326	SpolcG0011828	chr3	10310424	10402900	11367							chr2_19790744_19790952	SnovcG0008866	chr2	19702017	19817250	11367
chr1_h1	11335592	11335872	280	chr1_h1_11335592_11335872	2	putative_enhancer	partially_conserved	Intron (h1SMcT0000319.1/h1SMcG0000319, intron 8 of 20)	1	11306618	11381680	75063	2	h1SMcG0000319	h1SMcT0000319.1	45808	Intron	primary_peak_845	313	.	25.7636	0.175846	0.841248	205	h1SMcT0000319	11367
chr1_h1	11335872	11336215	343	chr1_h1_11335872_11336215	1	putative_enhancer	partially_conserved	Intron (h1SMcT0000319.1/h1SMcG0000319, intron 8 of 20)	1	11306618	11381680	75063	2	h1SMcG0000319	h1SMcT0000319.1	45465	Intron	secondary_peak_846	242	.	25.7636	0.26061	0.998883	171	h1SMcT0000319	11367
chr1_h1	11361919	11362166	247	chr1_h1_11361919_11362166	3	putative_enhancer	partially_conserved	Intron (h1SMcT0000319.1/h1SMcG0000319, intron 2 of 20)	1	11306618	11381680	75063	2	h1SMcG0000319	h1SMcT0000319.1	19514	Intron	secondary_peak_849	169	.	20.4422	0.391737	0.998883	128	h1SMcT0000319	11367
chr1_h1	11370181	11370545	364	chr1_h1_11370181_11370545	12	putative_enhancer	partially_conserved	Exon (h1SMcT0000319.1/h1SMcG0000319, exon 2 of 21)	1	11306618	11381680	75063	2	h1SMcG0000319	h1SMcT0000319.1	11135	Exon	primary_peak_850	276	.	25.2177	0.215944	0.935865	185	h1SMcT0000319	11367	chr3_10318789_10319112	SpolcG0011828	chr3	10310424	10402900	11367
chr1_h1	11383276	11383606	330	chr1_h1_11383276_11383606	21	putative_enhancer	partially_conserved	Promoter (1-2kb)	1	11306618	11381680	75063	2	h1SMcG0000319	h1SMcT0000319.1	-1597	1-2kb TSS	primary_peak_852	265	.	21.1043	0.229319	0.964247	214	h1SMcT0000319	11367	chr3_10307342_10307582	SpolcG0011828	chr3	10310424	10402900	11367							chr2_19695336_19695531	SnovcG0008866	chr2	19702017	19817250	11367
chr1_h1	11526263	11526777	514	chr1_h1_11526263_11526777	0	putative_enhancer	not_conserved	Distal Intergenic	1	11518121	11520513	2393	1	h1SMcG0000325	h1SMcT0000325.1	8143	Distal intergenic	primary_peak_869	658	.	36.3955	0.0259672	0.265199	256	h1SMcT0000325	11371
chr1_h1	11746498	11747382	884	chr1_h1_11746498_11747382	30	putative_enhancer	highly_conserved	Intron (h1SMcT0000334.1/h1SMcG0000334, intron 7 of 17)	1	11730763	11772236	41474	1	h1SMcG0000334	h1SMcT0000334.1	15736	Intron	primary_peak_888	1000	.	46.212	1.31267e-05	0.001073	526	h1SMcT0000334	11376	chr3_9881673_9882903	SpolcG0011814	chr3	9861407	9893835	11376
chr1_h1	11750280	11750518	238	chr1_h1_11750280_11750518	12	putative_enhancer	partially_conserved	Intron (h1SMcT0000334.1/h1SMcG0000334, intron 7 of 17)	1	11730763	11772236	41474	1	h1SMcG0000334	h1SMcT0000334.1	19518	Intron	primary_peak_889	549	.	19.063	0.047379	0.388724	126	h1SMcT0000334	11376													chr2_18978831_18979263	SnovcG0008855	chr2	18929462	18998146	11376
chr1_h1	11751439	11752074	635	chr1_h1_11751439_11752074	3	putative_enhancer	partially_conserved	Intron (h1SMcT0000334.1/h1SMcG0000334, intron 7 of 17)	1	11730763	11772236	41474	1	h1SMcG0000334	h1SMcT0000334.1	20677	Intron	secondary_peak_890	73	.	12.9936	0.663541	0.998883	88	h1SMcT0000334	11376
chr1_h1	11757853	11758901	1048	chr1_h1_11757853_11758901	21	putative_enhancer	partially_conserved	Exon (h1SMcT0000334.1/h1SMcG0000334, exon 11 of 18)	1	11730763	11772236	41474	1	h1SMcG0000334	h1SMcT0000334.1	27091	Exon	primary_peak_891	1000	.	31.4243	0.00247544	0.0527707	577	h1SMcT0000334	11376	chr3_9872815_9873413	SpolcG0011814	chr3	9861407	9893835	11376
chr1_h1	11763022	11763564	542	chr1_h1_11763022_11763564	10	putative_enhancer	partially_conserved	Intron (h1SMcT0000334.1/h1SMcG0000334, intron 12 of 17)	1	11730763	11772236	41474	1	h1SMcG0000334	h1SMcT0000334.1	32260	Intron	primary_peak_892	706	.	22.0183	0.0199222	0.222529	386	h1SMcT0000334	11376	chr3_9871160_9871959	SpolcG0011814	chr3	9861407	9893835	11376
chr1_h1	11767521	11768182	661	chr1_h1_11767521_11768182	30	putative_enhancer	highly_conserved	Intron (h1SMcT0000334.1/h1SMcG0000334, intron 14 of 17)	1	11730763	11772236	41474	1	h1SMcG0000334	h1SMcT0000334.1	36759	Intron	primary_peak_893	843	.	24.7065	0.0093072	0.132685	394	h1SMcT0000334	11376	chr3_9866102_9866298	SpolcG0011814	chr3	9861407	9893835	11376	chr2_161247064_161247911	SlugcG0011339	chr2	161185128	161273483	11376	chr2_18947580_18948533	SnovcG0008855	chr2	18929462	18998146	11376	YES
chr1_h1	11860136	11860785	649	chr1_h1_11860136_11860785	30	putative_enhancer	highly_conserved	Distal Intergenic	1	11889117	11890573	1457	2	h1SMcG0000340	h1SMcT0000340.1	29788	Distal intergenic	primary_peak_904	783	.	25.6212	0.0129684	0.166511	252	h1SMcT0000340	11379	chr3_9576754_9577034	SpolcG0011808	chr3	9577711	9578610	11372	chr2_161493863_161494376	SlugcG0011341	chr2	161435864	161441012	18434	chr2_18884513_18884887	SnovcG0008853	chr2	18896431	18905789	11378	NO
chr1_h1	11861465	11861814	349	chr1_h1_11861465_11861814	30	putative_enhancer	highly_conserved	Distal Intergenic	1	11889117	11890573	1457	2	h1SMcG0000340	h1SMcT0000340.1	28759	Distal intergenic	primary_peak_905	335	.	19.0495	0.155943	0.789292	191	h1SMcT0000340	11379	chr3_9574291_9574580	SpolcG0011808	chr3	9577711	9578610	11372	chr2_161502470_161503173	SlugcG0011341	chr2	161435864	161441012	18434	chr2_18879831_18880351	SnovcG0008853	chr2	18896431	18905789	11378	NO
chr1_h1	11873426	11873942	516	chr1_h1_11873426_11873942	30	putative_enhancer	highly_conserved	Distal Intergenic	1	11889117	11890573	1457	2	h1SMcG0000340	h1SMcT0000340.1	16631	Distal intergenic	primary_peak_906	844	.	35.364	0.0092548	0.132128	400	h1SMcT0000340	11379	chr3_9563400_9563728	SpolcG0011807	chr3	9550825	9552746	11379	chr2_161562927_161563253	SlugcG0011342	chr2	161590600	161592032	11379
chr1_h1	12317988	12318417	429	chr1_h1_12317988_12318417	21	putative_enhancer	partially_conserved	Intron (h1SMcT0000350.1/h1SMcG0000350, intron 1 of 9)	1	12310775	12327954	17180	2	h1SMcG0000350	h1SMcT0000350.1	9537	Intron	secondary_peak_937	90	.	14.4487	0.606735	0.998883	176	h1SMcT0000350	11386							chr2_471581335_471581623	SlugcG0015419	chr2	471563443	471605661	11386	chr2_18183030_18183244	SnovcG0008841	chr2	18166033	18208705	11386
chr1_h1	12319589	12320437	848	chr1_h1_12319589_12320437	30	putative_enhancer	highly_conserved	Intron (h1SMcT0000350.1/h1SMcG0000350, intron 1 of 9)	1	12310775	12327954	17180	2	h1SMcG0000350	h1SMcT0000350.1	7517	Intron	primary_peak_938	1000	.	63.4046	9.28178e-06	0.000821331	489	h1SMcT0000350	11386	chr3_8573582_8573923	SpolcG0011786	chr3	8560672	8585965	11386	chr2_471574163_471574911	SlugcG0015419	chr2	471563443	471605661	11386	chr2_18189511_18189999	SnovcG0008841	chr2	18166033	18208705	11386	YES
chr1_h1	12340118	12340596	478	chr1_h1_12340118_12340596	12	putative_enhancer	partially_conserved	Promoter (2-3kb)	1	12330389	12337773	7385	2	h1SMcG0000351	h1SMcT0000351.1	-2346	2-3kb TSS	secondary_peak_942	95	.	15.3698	0.587951	0.998883	75	h1SMcT0000351	11387													chr2_18217202_18217583	SnovcG0008841	chr2	18166033	18208705	11386	NO
chr1_h1	12417626	12419200	1574	chr1_h1_12417626_12419200	30	putative_enhancer	highly_conserved	Promoter (<=1kb)	1	12418113	12421970	3858	1	h1SMnG0000554	h1SMnT0000554.1	0	<1kb TSS	primary_peak_947	547	.	22.2258	0.0480348	0.392048	775	h1SMnT0000554								chr2_471712014_471713439	SlugcG0015422	chr2	471712742	471718384	11390	chr2_17064840_17066462	SnovcG0008821	chr2	17064274	17073539	11390
chr1_h1	12748451	12748671	220	chr1_h1_12748451_12748671	30	putative_enhancer	highly_conserved	Distal Intergenic	1	12745168	12746644	1477	1	h1SMcG0000369	h1SMcT0000369.1	3284	Distal intergenic	primary_peak_971	416	.	31.073	0.0992257	0.611003	84	h1SMcT0000369	11403	chr3_7936810_7937112	SpolcG0011766	chr3	7924286	7925397	11403
chr1_h1	13046883	13047833	950	chr1_h1_13046883_13047833	21	putative_enhancer	partially_conserved	Exon (h1SMcT0000380.1/h1SMcG0000380, exon 4 of 6)	1	13041089	13049449	8361	1	h1SMcG0000380	h1SMcT0000380.1	5795	Exon	secondary_peak_993	168	.	18.7437	0.392326	0.998883	337	h1SMcT0000380	11407	chr3_7455730_7456092	SpolcG0011760	chr3	7461713	7467123	11406							chr2_16326677_16327080	SnovcG0008811	chr2	16324243	16356126	11407	NO
chr1_h1	13862401	13863007	606	chr1_h1_13862401_13863007	1	putative_enhancer	partially_conserved	Distal Intergenic	1	13873159	13874067	909	2	h1SMcG0000399	h1SMcT0000399.1	11060	Distal intergenic	primary_peak_1007	1000	.	71.2118	9.40046e-05	0.0047955	318	h1SMcT0000399	11419
chr1_h1	14123935	14124434	499	chr1_h1_14123935_14124434	0	putative_enhancer	not_conserved	Distal Intergenic	1	14117634	14119293	1660	1	h1SMcG0000410	h1SMcT0000410.1	6302	Distal intergenic	secondary_peak_1012	65	.	20.4287	0.69446	0.998883	249	h1SMcT0000410	11424
chr1_h1	15063500	15064071	571	chr1_h1_15063500_15064071	1	putative_enhancer	partially_conserved	Intron (h1SMcT0000423.1/h1SMcG0000423, intron 2 of 7)	1	15023687	15067185	43499	2	h1SMcG0000423	h1SMcT0000423.1	3114	Intron	primary_peak_1028	919	.	45.4874	0.00611821	0.0994779	422	h1SMcT0000423	11432
chr1_h1	15075416	15075740	324	chr1_h1_15075416_15075740	3	putative_enhancer	partially_conserved	Distal Intergenic	1	15023687	15067185	43499	2	h1SMcG0000423	h1SMcT0000423.1	-8232	Distal intergenic	primary_peak_1030	258	.	23.2792	0.23913	0.983939	144	h1SMcT0000423	11432
chr1_h1	15077902	15078371	469	chr1_h1_15077902_15078371	12	putative_enhancer	partially_conserved	Distal Intergenic	1	15023687	15067185	43499	2	h1SMcG0000423	h1SMcT0000423.1	-10718	Distal intergenic	primary_peak_1031	1000	.	45.2013	0.00318862	0.0630309	136	h1SMcT0000423	11432													chr3_56734555_56734735	SnovcG0016940	chr3	56615585	56721960	11432
chr1_h1	15108099	15108927	828	chr1_h1_15108099_15108927	30	putative_enhancer	highly_conserved	Exon (h1SMcT0000425.1/h1SMcG0000425, exon 2 of 4)	1	15107961	15117610	9650	2	h1SMcG0000425	h1SMcT0000425.1	8683	Exon	primary_peak_1034	1000	.	32.6962	0.00388009	0.0724072	556	h1SMcT0000425	11434	chr4_67826434_67827026	SpolcG0017852	chr4	67826166	67843286	11434	chr1_278321807_278322471	SlugcG0003412	chr1	278321611	278340166	11434	chr3_56878947_56879580	SnovcG0016942	chr3	56878766	56888105	11434	YES
chr1_h1	15135851	15136662	811	chr1_h1_15135851_15136662	10	putative_enhancer	partially_conserved	Exon (h1SMcT0000426.1/h1SMcG0000426, exon 4 of 5)	1	15124215	15157162	32948	1	h1SMcG0000426	h1SMcT0000426.1	11637	Exon	primary_peak_1038	784	.	32.3752	0.0128905	0.165895	257	h1SMcT0000426	11435	chr4_67901137_67901717	SpolcG0017853	chr4	67852061	67907908	11435
chr1_h1	15138363	15138672	309	chr1_h1_15138363_15138672	2	putative_enhancer	partially_conserved	Intron (h1SMcT0000426.1/h1SMcG0000426, intron 4 of 4)	1	15124215	15157162	32948	1	h1SMcG0000426	h1SMcT0000426.1	14149	Intron	secondary_peak_1039	19	.	18.0372	0.899889	0.998883	154	h1SMcT0000426	11435
chr1_h1	15157137	15158490	1353	chr1_h1_15157137_15158490	10	putative_enhancer	partially_conserved	Exon (h1SMcT0000426.1/h1SMcG0000426, exon 5 of 5)	1	15124215	15157162	32948	1	h1SMcG0000426	h1SMcT0000426.1	32923	Exon	primary_peak_1041	936	.	43.654	0.00556108	0.0931806	412	h1SMcT0000426	11435	chr4_67908000_67908446	SpolcG0017854	chr4	67912040	67912666	30392													NO
chr1_h1	15202870	15203240	370	chr1_h1_15202870_15203240	3	putative_enhancer	partially_conserved	Intron (h1SMcT0000430.1/h1SMcG0000430, intron 6 of 10)	1	15190394	15213297	22904	2	h1SMcG0000430	h1SMcT0000430.1	10057	Intron	secondary_peak_1046	212	.	19.6194	0.307117	0.998883	134	h1SMcT0000430	11437
chr1_h1	15208855	15209373	518	chr1_h1_15208855_15209373	21	putative_enhancer	partially_conserved	Intron (h1SMcT0000430.1/h1SMcG0000430, intron 1 of 10)	1	15190394	15213297	22904	2	h1SMcG0000430	h1SMcT0000430.1	3924	Intron	primary_peak_1047	598	.	26.2691	0.0360974	0.327747	348	h1SMcT0000430	11437	chr4_67985178_67985565	SpolcG0017856	chr4	67960490	68001641	11437	chr1_278729304_278729504	SlugcG0003415	chr1	278682064	278749604	11437
chr1_h1	15211651	15211859	208	chr1_h1_15211651_15211859	30	putative_enhancer	highly_conserved	Intron (h1SMcT0000430.1/h1SMcG0000430, intron 1 of 10)	1	15190394	15213297	22904	2	h1SMcG0000430	h1SMcT0000430.1	1438	Intron	primary_peak_1048	342	.	21.5068	0.149757	0.771533	94	h1SMcT0000430	11437	chr4_67988455_67988717	SpolcG0017856	chr4	67960490	68001641	11437	chr1_278735218_278736302	SlugcG0003415	chr1	278682064	278749604	11437	chr3_57068763_57069012	SnovcG0016946	chr3	57038180	57096975	11437	YES
chr1_h1	15272110	15272542	432	chr1_h1_15272110_15272542	3	putative_enhancer	partially_conserved	Distal Intergenic	1	15301613	15320810	19198	1	h1SMcG0000431	h1SMcT0000431.1	-29071	Distal intergenic	primary_peak_1051	331	.	26.85	0.159111	0.797525	109	h1SMcT0000431	11438
chr1_h1	15363574	15363960	386	chr1_h1_15363574_15363960	3	putative_enhancer	partially_conserved	Intron (h1SMcT0000432.1/h1SMcG0000432, intron 2 of 2)	1	15357223	15453160	95938	2	h1SMcG0000432	h1SMcT0000432.1	89200	Intron	secondary_peak_1056	82	.	18.4098	0.634614	0.998883	215	h1SMcT0000432	11439
chr1_h1	15401275	15401503	228	chr1_h1_15401275_15401503	3	putative_enhancer	partially_conserved	Intron (h1SMcT0000432.1/h1SMcG0000432, intron 1 of 2)	1	15357223	15453160	95938	2	h1SMcG0000432	h1SMcT0000432.1	51657	Intron	secondary_peak_1057	55	.	13.7633	0.736286	0.998883	141	h1SMcT0000432	11439
chr1_h1	15406653	15406839	186	chr1_h1_15406653_15406839	3	putative_enhancer	partially_conserved	Intron (h1SMcT0000432.1/h1SMcG0000432, intron 1 of 2)	1	15357223	15453160	95938	2	h1SMcG0000432	h1SMcT0000432.1	46321	Intron	secondary_peak_1058	162	.	21.4895	0.407222	0.998883	110	h1SMcT0000432	11439
chr1_h1	15469649	15469904	255	chr1_h1_15469649_15469904	3	putative_enhancer	partially_conserved	Distal Intergenic	1	15485590	15490634	5045	1	h1SMcG0000434	h1SMcT0000434.1	-15686	Distal intergenic	secondary_peak_1062	88	.	17.0992	0.61373	0.998883	140	h1SMcT0000434	11441
chr1_h1	15785214	15785846	632	chr1_h1_15785214_15785846	0	putative_enhancer	not_conserved	Intron (h1SMcT0000439.1/h1SMcG0000439, intron 4 of 11)	1	15782228	15795481	13254	1	h1SMcG0000439	h1SMcT0000439.1	2987	Intron	secondary_peak_1067	148	.	20.552	0.439877	0.998883	153	h1SMcT0000439	11444
chr1_h1	16134346	16134743	397	chr1_h1_16134346_16134743	21	putative_enhancer	partially_conserved	5' UTR	1	16116787	16194528	77742	1	h1SMcG0000448	h1SMcT0000448.1	17560	5UTR	primary_peak_1082	407	.	27.7359	0.104357	0.628933	96	h1SMcT0000448	11453	chr4_68495229_68495637	SpolcG0017871	chr4	68480521	68551271	11453							chr3_58993744_58994113	SnovcG0017005	chr3	58965695	59059335	11453
chr1_h1	16153475	16153931	456	chr1_h1_16153475_16153931	30	putative_enhancer	highly_conserved	5' UTR	1	16116787	16194528	77742	1	h1SMcG0000448	h1SMcT0000448.1	36689	5UTR	primary_peak_1084	916	.	42.5769	0.00621541	0.100504	299	h1SMcT0000448	11453	chr4_68509129_68509323	SpolcG0017871	chr4	68480521	68551271	11453	chr1_280562509_280562730	SlugcG0003430	chr1	280517737	280637327	11453	chr3_59015412_59015610	SnovcG0017005	chr3	58965695	59059335	11453	YES
chr1_h1	16160616	16160972	356	chr1_h1_16160616_16160972	3	putative_enhancer	partially_conserved	Intron (h1SMcT0000448.1/h1SMcG0000448, intron 4 of 12)	1	16116787	16194528	77742	1	h1SMcG0000448	h1SMcT0000448.1	43830	Intron	secondary_peak_1085	111	.	16.6989	0.539669	0.998883	190	h1SMcT0000448	11453
chr1_h1	16161382	16161792	410	chr1_h1_16161382_16161792	3	putative_enhancer	partially_conserved	Intron (h1SMcT0000448.1/h1SMcG0000448, intron 4 of 12)	1	16116787	16194528	77742	1	h1SMcG0000448	h1SMcT0000448.1	44596	Intron	primary_peak_1086	850	.	32.5873	0.00896366	0.129201	280	h1SMcT0000448	11453
chr1_h1	16382500	16382774	274	chr1_h1_16382500_16382774	11	putative_enhancer	partially_conserved	Promoter (<=1kb)	1	16378542	16382566	4025	2	h1SMcG0000454	h1SMcT0000454.1	0	<1kb TSS	primary_peak_1098	487	.	31.3483	0.0669654	0.483486	186	h1SMcT0000454	11455							chr1_280841043_280842787	SlugcG0003433	chr1	280833592	280840720	11455
chr1_h1	16415582	16417290	1708	chr1_h1_16415582_16417290	10	putative_enhancer	partially_conserved	Exon (h1SMcT0000455.1/h1SMcG0000455, exon 9 of 9)	1	16411866	16416134	4269	1	h1SMcG0000455	h1SMcT0000455.1	3717	Exon	primary_peak_1101	722	.	38.2914	0.0182213	0.209381	311	h1SMcT0000455	11455	chr4_68606318_68607069	SpolcG0017874	chr4	68607775	68612489	11455
chr1_h1	16514249	16514843	594	chr1_h1_16514249_16514843	12	putative_enhancer	partially_conserved	Distal Intergenic	1	16517423	16531954	14532	2	h1SMcG0000457	h1SMcT0000457.1	17111	Distal intergenic	secondary_peak_1107	152	.	22.819	0.429631	0.998883	96	h1SMcT0000457	11457							chr1_281402557_281402985	SlugcG0003437	chr1	281401354	281402119	20530							NO
chr1_h1	16520681	16521339	658	chr1_h1_16520681_16521339	12	putative_enhancer	partially_conserved	Exon (h1SMcT0000457.1/h1SMcG0000457, exon 5 of 7)	1	16517423	16531954	14532	2	h1SMcG0000457	h1SMcT0000457.1	10615	Exon	primary_peak_1108	631	.	26.7493	0.0301381	0.291736	438	h1SMcT0000457	11457	chr4_68752799_68753521	SpolcG0017877	chr4	68749637	68767053	11457
chr1_h1	16537147	16537582	435	chr1_h1_16537147_16537582	0	putative_enhancer	not_conserved	Distal Intergenic	1	16517423	16531954	14532	2	h1SMcG0000457	h1SMcT0000457.1	-5194	Distal intergenic	secondary_peak_1110	5	.	23.1287	0.968641	0.998883	92	h1SMcT0000457	11457
chr1_h1	16647489	16648052	563	chr1_h1_16647489_16648052	12	putative_enhancer	partially_conserved	Intron (h1SMcT0000462.1/h1SMcG0000462, intron 18 of 19)	1	16644855	16694506	49652	2	h1SMcG0000462	h1SMcT0000462.1	46454	Intron	primary_peak_1120	655	.	29.633	0.0264175	0.268174	399	h1SMcT0000462	11462	chr4_68828954_68829628	SpolcG0017882	chr4	68826479	68869596	11462
chr1_h1	16686553	16686878	325	chr1_h1_16686553_16686878	30	putative_enhancer	highly_conserved	Intron (h1SMcT0000462.1/h1SMcG0000462, intron 1 of 19)	1	16644855	16694506	49652	2	h1SMcG0000462	h1SMcT0000462.1	7628	Intron	primary_peak_1123	254	.	24.0218	0.244117	0.993923	203	h1SMcT0000462	11462	chr4_68861957_68862172	SpolcG0017882	chr4	68826479	68869596	11462	chr1_281892745_281893073	SlugcG0003444	chr1	281803253	281899922	11462	chr3_59967873_59968099	SnovcG0017015	chr3	59890798	59978558	11462	YES
chr1_h1	16704116	16704772	656	chr1_h1_16704116_16704772	0	putative_enhancer	not_conserved	Distal Intergenic	1	16705002	16710252	5251	2	h1SMnG0000710	h1SMnT0000710.1	5480	Distal intergenic	primary_peak_1125	420	.	19.3827	0.0968967	0.602735	325	h1SMnT0000710
chr1_h1	16714729	16715737	1008	chr1_h1_16714729_16715737	30	putative_enhancer	highly_conserved	Intron (h1SMcT0000463.1/h1SMcG0000463, intron 15 of 17)	1	16705002	16754989	49988	2	h1SMcG0000463	h1SMcT0000463.1	39252	Intron	primary_peak_1127	933	.	24.8326	0.00565983	0.0943392	134	h1SMcT0000463	11463	chr4_68910821_68911301	SpolcG0017883	chr4	68901279	68948687	11463	chr1_281938291_281939407	SlugcG0003445	chr1	281927088	282001214	11463	chr3_60042846_60043361	SnovcG0017017	chr3	60032754	60097951	11463	YES
chr1_h1	16742115	16742916	801	chr1_h1_16742115_16742916	30	putative_enhancer	highly_conserved	Intron (h1SMcT0000463.1/h1SMcG0000463, intron 4 of 17)	1	16705002	16754989	49988	2	h1SMcG0000463	h1SMcT0000463.1	12073	Intron	primary_peak_1130	1000	.	35.1446	0.00234805	0.0508469	615	h1SMcT0000463	11463	chr4_68939023_68939289	SpolcG0017883	chr4	68901279	68948687	11463	chr1_281986183_281986412	SlugcG0003445	chr1	281927088	282001214	11463	chr3_60087747_60087997	SnovcG0017017	chr3	60032754	60097951	11463	YES
chr1_h1	16851922	16852229	307	chr1_h1_16851922_16852229	0	putative_enhancer	not_conserved	Distal Intergenic	1	16779858	16782309	2452	2	h1SMnG0000718	h1SMnT0000718.1	-69614	Distal intergenic	primary_peak_1147	333	.	24.2653	0.157704	0.793642	242	h1SMnT0000718
chr1_h1	16906423	16906975	552	chr1_h1_16906423_16906975	12	putative_enhancer	partially_conserved	Distal Intergenic	1	16955116	16955582	467	2	h1SMcG0000464	h1SMcT0000464.1	48607	Distal intergenic	secondary_peak_1152	73	.	16.332	0.663485	0.998883	194	h1SMcT0000464	11464
chr1_h1	17005790	17006225	435	chr1_h1_17005790_17006225	0	putative_enhancer	not_conserved	Promoter (<=1kb)	1	17006226	17010633	4408	1	h1SMcG0000466	h1SMcT0000466.1	-1	<1kb TSS	secondary_peak_1156	167	.	21.0965	0.395456	0.998883	173	h1SMcT0000466	11466
chr1_h1	17488006	17488577	571	chr1_h1_17488006_17488577	0	putative_enhancer	not_conserved	Intron (h1SMcT0000471.1/h1SMcG0000471, intron 6 of 18)	1	17447627	17502634	55008	2	h1SMcG0000471	h1SMcT0000471.1	14057	Intron	primary_peak_1166	458	.	30.6997	0.078841	0.53411	356	h1SMcT0000471	11468
chr1_h1	17549025	17549593	568	chr1_h1_17549025_17549593	30	putative_enhancer	highly_conserved	Distal Intergenic	1	17542475	17542914	440	1	h1SMnG0000744	h1SMnT0000744.1	6551	Distal intergenic	primary_peak_1169	1000	.	62.9622	0.000122535	0.00588121	279	h1SMnT0000744														chr1_136155726_136155980	SnovcG0001864	chr1	136248312	136357229	11468
chr1_h1	17667633	17667896	263	chr1_h1_17667633_17667896	0	putative_enhancer	not_conserved	Intron (h1SMcT0000474.1/h1SMcG0000474, intron 2 of 8)	1	17649514	17679932	30419	2	h1SMcG0000474	h1SMcT0000474.1	12036	Intron	secondary_peak_1183	44	.	14.3201	0.780386	0.998883	261	h1SMcT0000474	11470
chr1_h1	17674350	17674978	628	chr1_h1_17674350_17674978	30	putative_enhancer	highly_conserved	Intron (h1SMcT0000474.1/h1SMcG0000474, intron 2 of 8)	1	17649514	17679932	30419	2	h1SMcG0000474	h1SMcT0000474.1	4954	Intron	primary_peak_1186	1000	.	35.1887	0.000764366	0.0226059	235	h1SMcT0000474	11470	chr4_64814106_64816849	SpolcG0017760	chr4	64805369	64838512	11470	chr1_27223855_27225742	SlugcG0000326	chr1	27147646	27235880	11470	chr1_135958256_135958702	SnovcG0001862	chr1	135953100	135996974	11470	YES
chr1_h1	17855708	17856071	363	chr1_h1_17855708_17856071	0	putative_enhancer	not_conserved	Intron (h1SMcT0000479.2/h1SMcG0000479, intron 27 of 68)	1	17810257	17898470	88214	2	h1SMcG0000479	h1SMcT0000479.2	42399	Intron	secondary_peak_1195	26	.	11.938	0.86492	0.998883	146	h1SMcT0000479	11474
chr1_h1	17887449	17887955	506	chr1_h1_17887449_17887955	21	putative_enhancer	partially_conserved	Exon (h1SMcT0000479.2/h1SMcG0000479, exon 7 of 69)	1	17810257	17898470	88214	2	h1SMcG0000479	h1SMcT0000479.2	10515	Exon	primary_peak_1197	418	.	27.4112	0.0982908	0.607715	348	h1SMcT0000479	11474							chr1_27722879_27724217	SlugcG0000332	chr1	27721441	27722163	20507	chr1_135050004_135050885	SnovcG0001855	chr1	135040910	135056016	11474	NO
chr1_h1	18008263	18008587	324	chr1_h1_18008263_18008587	12	putative_enhancer	partially_conserved	Intron (h1SMcT0000485.1/h1SMcG0000485, intron 5 of 13)	1	18003233	18036312	33080	1	h1SMcG0000485	h1SMcT0000485.1	5031	Intron	primary_peak_1205	773	.	33.241	0.0136941	0.172862	178	h1SMcT0000485	11478							chr1_28016523_28016748	SlugcG0000337	chr1	28009191	28075189	11478
chr1_h1	18015874	18016747	873	chr1_h1_18015874_18016747	30	putative_enhancer	highly_conserved	Exon (h1SMcT0000485.1/h1SMcG0000485, exon 6 of 14)	1	18003233	18036312	33080	1	h1SMcG0000485	h1SMcT0000485.1	12642	Exon	primary_peak_1206	728	.	28.1655	0.0176523	0.205041	287	h1SMcT0000485	11478	chr4_64137905_64138832	SpolcG0017742	chr4	64120134	64151919	11478	chr1_28040162_28041554	SlugcG0000337	chr1	28009191	28075189	11478	chr1_134804215_134805772	SnovcG0001851	chr1	134765090	134822363	11478	YES
chr1_h1	18025453	18026208	755	chr1_h1_18025453_18026208	0	putative_enhancer	not_conserved	Intron (h1SMcT0000485.1/h1SMcG0000485, intron 10 of 13)	1	18003233	18036312	33080	1	h1SMcG0000485	h1SMcT0000485.1	22221	Intron	secondary_peak_1207	80	.	22.2961	0.641521	0.998883	102	h1SMcT0000485	11478
chr1_h1	18038823	18039134	311	chr1_h1_18038823_18039134	3	putative_enhancer	partially_conserved	Exon (h1SMcT0000486.1/h1SMcG0000486, exon 3 of 5)	1	18036313	18050490	14178	2	h1SMcG0000486	h1SMcT0000486.1	11356	Exon	secondary_peak_1209	143	.	16.7074	0.450841	0.998883	101	h1SMcT0000486	11479
chr1_h1	18107462	18107926	464	chr1_h1_18107462_18107926	0	putative_enhancer	not_conserved	Intron (h1SMcT0000487.1/h1SMcG0000487, intron 2 of 2)	1	18083366	18121208	37843	1	h1SMcG0000487	h1SMcT0000487.1	24097	Intron	secondary_peak_1213	210	.	23.2244	0.311771	0.998883	294	h1SMcT0000487	11480
chr1_h1	18157419	18157830	411	chr1_h1_18157419_18157830	3	putative_enhancer	partially_conserved	Intron (h1SMcT0000489.1/h1SMcG0000489, intron 2 of 6)	1	18151952	18178794	26843	1	h1SMcG0000489	h1SMcT0000489.1	5468	Intron	primary_peak_1218	305	.	24.4649	0.183493	0.860038	260	h1SMcT0000489	11482
chr1_h1	18325080	18325735	655	chr1_h1_18325080_18325735	0	putative_enhancer	not_conserved	Intron (h1SMcT0000490.1/h1SMcG0000490, intron 2 of 14)	1	18245399	18353365	107967	2	h1SMcG0000490	h1SMcT0000490.1	27630	Intron	secondary_peak_1228	98	.	23.5826	0.578474	0.998883	79	h1SMcT0000490	11483
chr1_h1	18400441	18400622	181	chr1_h1_18400441_18400622	11	putative_enhancer	partially_conserved	Distal Intergenic	1	18392348	18393423	1076	1	h1SMcG0000491	h1SMcT0000491.1	8094	Distal intergenic	primary_peak_1234	302	.	20.8266	0.186979	0.868235	90	h1SMcT0000491	11484							chr1_29241355_29242708	SlugcG0000343	chr1	29170020	29171227	11484
chr1_h1	18401615	18402219	604	chr1_h1_18401615_18402219	20	putative_enhancer	partially_conserved	Distal Intergenic	1	18392348	18393423	1076	1	h1SMcG0000491	h1SMcT0000491.1	9268	Distal intergenic	primary_peak_1235	626	.	30.0304	0.0309567	0.296713	294	h1SMcT0000491	11484	chr4_63780143_63780543	SpolcG0017736	chr4	63788005	63789162	11484							chr1_133941153_133942740	SnovcG0001844	chr1	133760767	133842888	11485	NO
chr1_h1	18652584	18653625	1041	chr1_h1_18652584_18653625	1	putative_enhancer	partially_conserved	Intron (h1SMcT0000496.1/h1SMcG0000496, intron 2 of 2)	1	18632797	18704201	71405	2	h1SMcG0000496	h1SMcT0000496.1	50576	Intron	primary_peak_1242	380	.	37.8802	0.12102	0.684767	75	h1SMcT0000496	11488
chr1_h1	18862440	18863149	709	chr1_h1_18862440_18863149	30	putative_enhancer	highly_conserved	Distal Intergenic	1	18821860	18847114	25255	2	h1SMcG0000497	h1SMcT0000497.1	-15327	Distal intergenic	primary_peak_1251	1000	.	78.5714	2.68673e-05	0.00186334	429	h1SMcT0000497	11489	chr4_63372758_63373168	SpolcG0017728	chr4	63322625	63351332	11491													NO
chr1_h1	18889027	18889460	433	chr1_h1_18889027_18889460	0	putative_enhancer	not_conserved	Distal Intergenic	1	18896164	18935011	38848	1	h1SMcG0000499	h1SMcT0000499.1	-6704	Distal intergenic	primary_peak_1253	262	.	22.0834	0.233011	0.971335	128	h1SMcT0000499	11491
chr1_h1	18889460	18889725	265	chr1_h1_18889460_18889725	0	putative_enhancer	not_conserved	Distal Intergenic	1	18896164	18935011	38848	1	h1SMcG0000499	h1SMcT0000499.1	-6439	Distal intergenic	secondary_peak_1254	240	.	22.0834	0.263188	0.998883	132	h1SMcT0000499	11491
chr1_h1	18895880	18896419	539	chr1_h1_18895880_18896419	30	putative_enhancer	highly_conserved	Promoter (<=1kb)	1	18896164	18935011	38848	1	h1SMcG0000499	h1SMcT0000499.1	0	<1kb TSS	primary_peak_1255	1000	.	57.3929	0.000772325	0.0227728	179	h1SMcT0000499	11491	chr4_63351024_63351404	SpolcG0017728	chr4	63322625	63351332	11491	chr1_30827058_30827556	SlugcG0000354	chr1	30827331	30949356	11491	chr1_132639230_132639663	SnovcG0001838	chr1	132538078	132639544	11491	YES
chr1_h1	18923439	18924572	1133	chr1_h1_18923439_18924572	30	putative_enhancer	highly_conserved	Exon (h1SMcT0000499.1/h1SMcG0000499, exon 5 of 12)	1	18896164	18935011	38848	1	h1SMcG0000499	h1SMcT0000499.1	27276	Exon	primary_peak_1256	1000	.	64.5087	0.000311605	0.0117313	489	h1SMcT0000499	11491	chr4_63331681_63332631	SpolcG0017728	chr4	63322625	63351332	11491	chr1_30927793_30928391	SlugcG0000354	chr1	30827331	30949356	11491	chr1_132555998_132556817	SnovcG0001838	chr1	132538078	132639544	11491	YES
chr1_h1	18931584	18932272	688	chr1_h1_18931584_18932272	30	putative_enhancer	highly_conserved	Exon (h1SMcT0000499.1/h1SMcG0000499, exon 9 of 12)	1	18896164	18935011	38848	1	h1SMcG0000499	h1SMcT0000499.1	35421	Exon	primary_peak_1257	877	.	41.5352	0.0076937	0.116223	412	h1SMcT0000499	11491	chr4_63324059_63324462	SpolcG0017728	chr4	63322625	63351332	11491	chr1_30931845_30932154	SlugcG0000354	chr1	30827331	30949356	11491	chr1_132548145_132548440	SnovcG0001838	chr1	132538078	132639544	11491	YES
chr1_h1	18954141	18954627	486	chr1_h1_18954141_18954627	0	putative_enhancer	not_conserved	Intron (h1SMcT0000500.1/h1SMcG0000500, intron 1 of 2)	1	18947667	18973886	26220	1	h1SMcG0000500	h1SMcT0000500.1	6475	Intron	secondary_peak_1259	76	.	14.0656	0.654031	0.998883	228	h1SMcT0000500	11492
chr1_h1	18957783	18958075	292	chr1_h1_18957783_18958075	21	putative_enhancer	partially_conserved	Intron (h1SMcT0000500.1/h1SMcG0000500, intron 1 of 2)	1	18947667	18973886	26220	1	h1SMcG0000500	h1SMcT0000500.1	10117	Intron	primary_peak_1260	377	.	19.09	0.12304	0.691353	98	h1SMcT0000500	11492
chr1_h1	18961262	18961835	573	chr1_h1_18961262_18961835	3	putative_enhancer	partially_conserved	Intron (h1SMcT0000500.1/h1SMcG0000500, intron 1 of 2)	1	18947667	18973886	26220	1	h1SMcG0000500	h1SMcT0000500.1	13596	Intron	primary_peak_1261	418	.	22.2037	0.0980249	0.606871	216	h1SMcT0000500	11492
chr1_h1	19075569	19075937	368	chr1_h1_19075569_19075937	21	putative_enhancer	partially_conserved	Intron (h1SMcT0000504.1/h1SMcG0000504, intron 7 of 8)	1	19068467	19097684	29218	2	h1SMcG0000504	h1SMcT0000504.1	21747	Intron	primary_peak_1271	379	.	19.6656	0.122218	0.688736	230	h1SMcT0000504	11495							chr1_389786414_389787730	SlugcG0005084	chr1	389744384	389814231	20825	chr1_131885277_131885459	SnovcG0001834	chr1	131851411	131895605	11495	NO
chr1_h1	19079553	19079865	312	chr1_h1_19079553_19079865	12	putative_enhancer	partially_conserved	Exon (h1SMcT0000504.1/h1SMcG0000504, exon 6 of 9)	1	19068467	19097684	29218	2	h1SMcG0000504	h1SMcT0000504.1	17819	Exon	secondary_peak_1273	86	.	13.1036	0.618487	0.998883	232	h1SMcT0000504	11495							chr1_389778212_389778991	SlugcG0005084	chr1	389744384	389814231	20825							NO
chr1_h1	19086263	19086643	380	chr1_h1_19086263_19086643	12	putative_enhancer	partially_conserved	Exon (h1SMcT0000504.1/h1SMcG0000504, exon 3 of 9)	1	19068467	19097684	29218	2	h1SMcG0000504	h1SMcT0000504.1	11041	Exon	secondary_peak_1275	23	.	9.59258	0.878054	0.998883	243	h1SMcT0000504	11495							chr1_389767097_389767584	SlugcG0005084	chr1	389744384	389814231	20825							NO
chr1_h1	19088099	19088555	456	chr1_h1_19088099_19088555	2	putative_enhancer	partially_conserved	Intron (h1SMcT0000504.1/h1SMcG0000504, intron 2 of 8)	1	19068467	19097684	29218	2	h1SMcG0000504	h1SMcT0000504.1	9129	Intron	primary_peak_1276	339	.	17.4997	0.151991	0.778072	267	h1SMcT0000504	11495
chr1_h1	19218362	19219542	1180	chr1_h1_19218362_19219542	21	putative_enhancer	partially_conserved	Intron (h1SMcT0000508.1/h1SMcG0000508, intron 10 of 17)	1	19199947	19236786	36840	2	h1SMcG0000508	h1SMcT0000508.1	17244	Intron	primary_peak_1288	1000	.	67.4511	0.000143055	0.00660446	930	h1SMcT0000508	11497	chr4_63173479_63174815	SpolcG0017720	chr4	63154402	63190776	11497							chr1_131718478_131718701	SnovcG0001832	chr1	131689990	131749271	11497
chr1_h1	19328102	19328551	449	chr1_h1_19328102_19328551	21	putative_enhancer	partially_conserved	Distal Intergenic	1	19338773	19339537	765	2	h1SMcG0000510	h1SMcT0000510.1	10986	Distal intergenic	primary_peak_1292	626	.	36.1609	0.0309935	0.296934	186	h1SMcT0000510	11499	chr4_63015827_63016095	SpolcG0017718	chr4	63001426	63002115	11499							chr1_131469802_131470109	SnovcG0001831	chr1	131435202	131436378	11499
chr1_h1	19345826	19346146	320	chr1_h1_19345826_19346146	0	putative_enhancer	not_conserved	Distal Intergenic	1	19338773	19339537	765	2	h1SMcG0000510	h1SMcT0000510.1	-6290	Distal intergenic	secondary_peak_1294	26	.	13.3486	0.86356	0.998883	216	h1SMcT0000510	11499
chr1_h1	19372916	19373410	494	chr1_h1_19372916_19373410	30	putative_enhancer	highly_conserved	Exon (h1SMcT0000511.1/h1SMcG0000511, exon 8 of 8)	1	19372751	19391358	18608	2	h1SMcG0000511	h1SMcT0000511.1	17948	Exon	primary_peak_1296	911	.	35.9956	0.00636872	0.102216	258	h1SMcT0000511	11500	chr4_62975275_62975643	SpolcG0017717	chr4	62951330	62975836	11500	chr1_10164270_10164919	SlugcG0000128	chr1	10164298	10226203	11500	chr1_131235702_131236071	SnovcG0001830	chr1	131186912	131236156	11500	YES
chr1_h1	19375076	19375297	221	chr1_h1_19375076_19375297	11	putative_enhancer	partially_conserved	Intron (h1SMcT0000511.1/h1SMcG0000511, intron 7 of 7)	1	19372751	19391358	18608	2	h1SMcG0000511	h1SMcT0000511.1	16061	Intron	secondary_peak_1297	117	.	13.7413	0.522196	0.998883	115	h1SMcT0000511	11500							chr1_10174916_10175283	SlugcG0000128	chr1	10164298	10226203	11500
chr1_h1	19378075	19378462	387	chr1_h1_19378075_19378462	30	putative_enhancer	highly_conserved	Intron (h1SMcT0000511.1/h1SMcG0000511, intron 7 of 7)	1	19372751	19391358	18608	2	h1SMcG0000511	h1SMcT0000511.1	12896	Intron	primary_peak_1298	493	.	29.3327	0.0647601	0.473256	107	h1SMcT0000511	11500	chr4_62965504_62965756	SpolcG0017717	chr4	62951330	62975836	11500	chr1_10180892_10181550	SlugcG0000128	chr1	10164298	10226203	11500	chr1_131212686_131213097	SnovcG0001830	chr1	131186912	131236156	11500	YES
chr1_h1	19387265	19387699	434	chr1_h1_19387265_19387699	0	putative_enhancer	not_conserved	Intron (h1SMcT0000511.1/h1SMcG0000511, intron 4 of 7)	1	19372751	19391358	18608	2	h1SMcG0000511	h1SMcT0000511.1	3659	Intron	primary_peak_1299	791	.	40.0274	0.0123874	0.161725	297	h1SMcT0000511	11500
chr1_h1	19519089	19521338	2249	chr1_h1_19519089_19521338	30	putative_enhancer	highly_conserved	Exon (h1SMcT0000515.1/h1SMcG0000515, exon 11 of 12)	1	19509776	19519837	10062	1	h1SMcG0000515	h1SMcT0000515.1	9314	Exon	primary_peak_1313	1000	.	28.3087	0.000556562	0.0179184	897	h1SMcT0000515	11504	chr4_62815655_62817454	SpolcG0017713	chr4	62816509	62826435	11504	chr1_10475488_10477903	SlugcG0000132	chr1	10442082	10477569	11504	chr1_130873463_130875056	SnovcG0001825	chr1	130873980	130886907	11504	YES
chr1_h1	19526090	19527172	1082	chr1_h1_19526090_19527172	0	putative_enhancer	not_conserved	Distal Intergenic	1	19534370	19536834	2465	1	h1SMcG0000516	h1SMcT0000516.1	-7198	Distal intergenic	primary_peak_1314	425	.	37.8363	0.0944287	0.593967	296	h1SMcT0000516	11505
chr1_h1	19777658	19777940	282	chr1_h1_19777658_19777940	3	putative_enhancer	partially_conserved	Intron (h1SMcT0000524.1/h1SMcG0000524, intron 1 of 3)	1	19766701	19793719	27019	1	h1SMcG0000524	h1SMcT0000524.1	10958	Intron	secondary_peak_1323	200	.	17.8687	0.329214	0.998883	215	h1SMcT0000524	11512
chr1_h1	19782427	19782928	501	chr1_h1_19782427_19782928	30	putative_enhancer	highly_conserved	Intron (h1SMcT0000524.1/h1SMcG0000524, intron 1 of 3)	1	19766701	19793719	27019	1	h1SMcG0000524	h1SMcT0000524.1	15727	Intron	primary_peak_1324	1000	.	30.8314	0.00386081	0.0721806	336	h1SMcT0000524	11512	chr4_62512523_62513134	SpolcG0017705	chr4	62501293	62536763	11512	chr1_10982629_10983143	SlugcG0000140	chr1	10951167	11006576	11512	chr1_129957412_129957972	SnovcG0001815	chr1	129943572	129983786	11512	YES
chr1_h1	19871632	19871966	334	chr1_h1_19871632_19871966	2	putative_enhancer	partially_conserved	Intron (h1SMcT0000526.1/h1SMcG0000526, intron 3 of 3)	1	19871122	19883647	12526	2	h1SMcG0000526	h1SMcT0000526.1	11681	Intron	secondary_peak_1331	26	.	15.006	0.864737	0.998883	167	h1SMcT0000526	11514
chr1_h1	20150548	20151070	522	chr1_h1_20150548_20151070	0	putative_enhancer	not_conserved	Intron (h1SMnT0000861.5/h1SMnG0000861, intron 1 of 2)	1	20147391	20179467	32077	2	h1SMcG0000534	h1SMcT0000534.2	28397	Intron	secondary_peak_1343	170	.	33.5673	0.388839	0.998883	62	h1SMcT0000534	11520
chr1_h1	20211361	20211691	330	chr1_h1_20211361_20211691	12	putative_enhancer	partially_conserved	Intron (h1SMcT0000536.1/h1SMcG0000536, intron 2 of 11)	1	20197991	20224711	26721	1	h1SMcG0000536	h1SMcT0000536.1	13371	Intron	secondary_peak_1347	23	.	17.5301	0.878584	0.998883	165	h1SMcT0000536	11522							chr1_262997113_262997752	SlugcG0003237	chr1	262990208	263040153	1680							NO
chr1_h1	20608972	20609238	266	chr1_h1_20608972_20609238	10	putative_enhancer	partially_conserved	Intron (h1SMcT0000545.1/h1SMcG0000545, intron 4 of 10)	1	20601726	20631862	30137	1	h1SMcG0000545	h1SMcT0000545.1	7247	Intron	secondary_peak_1365	97	.	12.4122	0.583273	0.998883	84	h1SMcT0000545	11526
chr1_h1	20610760	20611893	1133	chr1_h1_20610760_20611893	30	putative_enhancer	highly_conserved	Intron (h1SMcT0000545.1/h1SMcG0000545, intron 4 of 10)	1	20601726	20631862	30137	1	h1SMcG0000545	h1SMcT0000545.1	9035	Intron	primary_peak_1366	1000	.	33.4815	0.000205713	0.00863591	605	h1SMcT0000545	11526	chr4_62124986_62125455	SpolcG0017695	chr4	62111098	62128715	11526	chr1_11911250_11912137	SlugcG0000151	chr1	11893397	11961726	11526	chr1_127932232_127932870	SnovcG0001805	chr1	127910678	127949445	11526	YES
chr1_h1	20627177	20627492	315	chr1_h1_20627177_20627492	12	putative_enhancer	partially_conserved	Intron (h1SMcT0000545.1/h1SMcG0000545, intron 7 of 10)	1	20601726	20631862	30137	1	h1SMcG0000545	h1SMcT0000545.1	25452	Intron	secondary_peak_1369	154	.	13.8385	0.425083	0.998883	79	h1SMcT0000545	11526							chr1_11953161_11953990	SlugcG0000151	chr1	11893397	11961726	11526
chr1_h1	20748829	20749286	457	chr1_h1_20748829_20749286	3	putative_enhancer	partially_conserved	Distal Intergenic	1	20770178	20773600	3423	2	h1SMnG0000901	h1SMnT0000901.1	24314	Distal intergenic	secondary_peak_1377	81	.	18.4688	0.637935	0.998883	312	h1SMnT0000901
chr1_h1	20878150	20878933	783	chr1_h1_20878150_20878933	30	putative_enhancer	highly_conserved	Exon (h1SMcT0000548.1/h1SMcG0000548, exon 4 of 4)	1	20874830	20878508	3679	1	h1SMcG0000548	h1SMcT0000548.1	3321	Exon	primary_peak_1386	1000	.	55.4662	0.000248645	0.00993798	556	h1SMcT0000548	11528	chr4_69826541_69827029	SpolcG0017919	chr4	69826907	69831299	11528	chr1_381001811_381002440	SlugcG0004978	chr1	381002559	381007359	11528	chr3_62309194_62309854	SnovcG0017057	chr3	62309733	62318756	11528	YES
chr1_h1	20886871	20887774	903	chr1_h1_20886871_20887774	30	putative_enhancer	highly_conserved	Distal Intergenic	1	20874830	20878508	3679	1	h1SMcG0000548	h1SMcT0000548.1	12042	Distal intergenic	secondary_peak_1387	38	.	65.8146	0.80932	0.998883	425	h1SMcT0000548	11528	chr4_69815071_69815632	SpolcG0017919	chr4	69826907	69831299	11528	chr1_380986968_380987575	SlugcG0004978	chr1	381002559	381007359	11528	chr3_62284867_62285133	SnovcG0017056	chr3	62254817	62270137	11529	NO
chr1_h1	21020962	21021860	898	chr1_h1_21020962_21021860	21	putative_enhancer	partially_conserved	Distal Intergenic	1	21012564	21017035	4472	2	h1SMcG0000552	h1SMcT0000552.1	-3928	Distal intergenic	primary_peak_1392	1000	.	46.5393	0.000864571	0.0247488	628	h1SMcT0000552	11532							chr1_380707294_380707964	SlugcG0004971	chr1	380696154	380697293	11533	chr3_62114283_62114886	SnovcG0017051	chr3	62119611	62130553	11532	NO
chr1_h1	21160256	21160753	497	chr1_h1_21160256_21160753	12	putative_enhancer	partially_conserved	Intron (h1SMcT0000556.1/h1SMcG0000556, intron 4 of 12)	1	21149542	21178215	28674	1	h1SMcG0000556	h1SMcT0000556.1	10715	Intron	primary_peak_1401	561	.	33.7267	0.0444263	0.373819	364	h1SMcT0000556	11535
chr1_h1	21188170	21189794	1624	chr1_h1_21188170_21189794	0	putative_enhancer	not_conserved	Distal Intergenic	1	21198970	21228092	29123	1	h1SMcG0000557	h1SMcT0000557.1	-9176	Distal intergenic	primary_peak_1403	435	.	29.9076	0.0894787	0.575883	960	h1SMcT0000557	11535
chr1_h1	21208611	21209326	715	chr1_h1_21208611_21209326	3	putative_enhancer	partially_conserved	Exon (h1SMcT0000557.1/h1SMcG0000557, exon 6 of 14)	1	21198970	21228092	29123	1	h1SMcG0000557	h1SMcT0000557.1	9642	Exon	secondary_peak_1404	31	.	34.584	0.839909	0.998883	241	h1SMcT0000557	11535
chr1_h1	21209388	21210361	973	chr1_h1_21209388_21210361	0	putative_enhancer	not_conserved	Intron (h1SMcT0000557.1/h1SMcG0000557, intron 7 of 13)	1	21198970	21228092	29123	1	h1SMcG0000557	h1SMcT0000557.1	10419	Intron	primary_peak_1405	417	.	34.584	0.098856	0.609713	715	h1SMcT0000557	11535
chr1_h1	21347481	21348053	572	chr1_h1_21347481_21348053	21	putative_enhancer	partially_conserved	Exon (h1SMcT0000560.1/h1SMcG0000560, exon 5 of 11)	1	21314013	21359131	45119	1	h1SMcG0000560	h1SMcT0000560.1	33469	Exon	primary_peak_1427	443	.	22.568	0.0855212	0.560273	148	h1SMcT0000560	11538													chr3_61765937_61766874	SnovcG0017044	chr3	61731686	61806451	11538
chr1_h1	21351345	21351703	358	chr1_h1_21351345_21351703	3	putative_enhancer	partially_conserved	Intron (h1SMcT0000560.1/h1SMcG0000560, intron 8 of 10)	1	21314013	21359131	45119	1	h1SMcG0000560	h1SMcT0000560.1	37333	Intron	secondary_peak_1428	230	.	18.1379	0.278381	0.998883	185	h1SMcT0000560	11538
chr1_h1	21455765	21456416	651	chr1_h1_21455765_21456416	12	putative_enhancer	partially_conserved	Intron (h1SMcT0000564.1/h1SMcG0000564, intron 11 of 11)	1	21433982	21460476	26495	1	h1SMcG0000564	h1SMcT0000564.1	21784	Intron	primary_peak_1437	489	.	22.5667	0.0663737	0.480954	259	h1SMcT0000564	11542							chr1_383305757_383306623	SlugcG0005001	chr1	383305228	383327476	20796							NO
chr1_h1	21490349	21490861	512	chr1_h1_21490349_21490861	21	putative_enhancer	partially_conserved	Exon (h1SMcT0000565.1/h1SMcG0000565, exon 11 of 11)	1	21462853	21490713	27861	1	h1SMcG0000565	h1SMcT0000565.1	27497	Exon	primary_peak_1443	1000	.	31.7741	0.00312379	0.0621061	285	h1SMcT0000565	11543	chr4_69451798_69452476	SpolcG0017904	chr4	69451976	69472147	11543							chr3_61339859_61340075	SnovcG0017039	chr3	61339686	61398179	11543
chr1_h1	21514503	21514843	340	chr1_h1_21514503_21514843	10	putative_enhancer	partially_conserved	Intron (h1SMcT0000566.1/h1SMcG0000566, intron 2 of 4)	1	21507581	21519320	11740	2	h1SMcG0000566	h1SMcT0000566.1	4477	Intron	secondary_peak_1446	225	.	17.7015	0.286276	0.998883	174	h1SMcT0000566	11544							chr1_393556137_393556385	SlugcG0005162	chr1	393539542	393581679	20841							NO
chr1_h1	21693135	21693471	336	chr1_h1_21693135_21693471	12	putative_enhancer	partially_conserved	Exon (h1SMcT0000574.1/h1SMcG0000574, exon 8 of 11)	1	21689936	21710869	20934	2	h1SMcG0000574	h1SMcT0000574.1	17398	Exon	primary_peak_1470	532	.	27.6787	0.0522149	0.413257	206	h1SMcT0000574	11550	chr4_69381812_69382011	SpolcG0017896	chr4	69361054	69383439	11550
chr1_h1	21694606	21695051	445	chr1_h1_21694606_21695051	30	putative_enhancer	highly_conserved	Intron (h1SMcT0000574.1/h1SMcG0000574, intron 6 of 10)	1	21689936	21710869	20934	2	h1SMcG0000574	h1SMcT0000574.1	15818	Intron	primary_peak_1471	637	.	32.2168	0.0290839	0.284991	294	h1SMcT0000574	11550	chr4_69380001_69380817	SpolcG0017896	chr4	69361054	69383439	11550	chr1_283031462_283032097	SlugcG0003459	chr1	283018259	283060832	11550	chr3_61073364_61073540	SnovcG0017030	chr3	61057348	61081681	11550	YES
chr1_h1	21862141	21863622	1481	chr1_h1_21862141_21863622	30	putative_enhancer	highly_conserved	Exon (h1SMcT0000584.1/h1SMcG0000584, exon 6 of 7)	1	21862843	21874207	11365	2	h1SMcG0000584	h1SMcT0000584.1	10585	Exon	primary_peak_1483	862	.	32.8424	0.008375	0.123336	866	h1SMcT0000584	11559	chr4_69322599_69323672	SpolcG0017890	chr4	69309696	69323631	11559	chr1_282804023_282805194	SlugcG0003452	chr1	282775669	282805036	11559
chr1_h1	21868133	21868629	496	chr1_h1_21868133_21868629	30	putative_enhancer	highly_conserved	Intron (h1SMcT0000584.1/h1SMcG0000584, intron 3 of 6)	1	21862843	21874207	11365	2	h1SMcG0000584	h1SMcT0000584.1	5578	Intron	primary_peak_1484	586	.	21.5546	0.0385938	0.342127	209	h1SMcT0000584	11559	chr4_69312790_69312983	SpolcG0017890	chr4	69309696	69323631	11559	chr1_282787532_282788770	SlugcG0003452	chr1	282775669	282805036	11559	chr3_60796834_60797782	SnovcG0017025	chr3	60777423	60810356	11559	YES
chr1_h1	21908251	21909925	1674	chr1_h1_21908251_21909925	0	putative_enhancer	not_conserved	Exon (h1SMcT0000586.1/h1SMcG0000586, exon 11 of 11)	1	21909069	21980902	71834	2	h1SMcG0000586	h1SMcT0000586.1	70977	Exon	primary_peak_1493	1000	.	50.6107	2.24433e-06	0.000274459	613	h1SMcT0000586	11561
chr1_h1	21940223	21940463	240	chr1_h1_21940223_21940463	12	putative_enhancer	partially_conserved	Intron (h1SMcT0000586.1/h1SMcG0000586, intron 2 of 10)	1	21909069	21980902	71834	2	h1SMcG0000586	h1SMcT0000586.1	40439	Intron	secondary_peak_1499	16	.	13.7494	0.914867	0.998883	120	h1SMcT0000586	11561	chr4_69266361_69267781	SpolcG0017888	chr4	69222790	69301068	11561
chr1_h1	21948888	21949362	474	chr1_h1_21948888_21949362	30	putative_enhancer	highly_conserved	Intron (h1SMcT0000586.1/h1SMcG0000586, intron 1 of 10)	1	21909069	21980902	71834	2	h1SMcG0000586	h1SMcT0000586.1	31540	Intron	primary_peak_1502	987	.	32.7983	0.004176	0.0762546	278	h1SMcT0000586	11561	chr4_69257984_69258689	SpolcG0017888	chr4	69222790	69301068	11561	chr1_282647854_282648458	SlugcG0003450	chr1	282597819	282709056	11561	chr3_60618602_60619188	SnovcG0017023	chr3	60569512	60693884	11561	YES
chr1_h1	21962844	21963288	444	chr1_h1_21962844_21963288	0	putative_enhancer	not_conserved	Intron (h1SMcT0000586.1/h1SMcG0000586, intron 1 of 10)	1	21909069	21980902	71834	2	h1SMcG0000586	h1SMcT0000586.1	17614	Intron	secondary_peak_1505	47	.	13.997	0.767773	0.998883	162	h1SMcT0000586	11561
chr1_h1	21974083	21974404	321	chr1_h1_21974083_21974404	11	putative_enhancer	partially_conserved	Intron (h1SMcT0000586.1/h1SMcG0000586, intron 1 of 10)	1	21909069	21980902	71834	2	h1SMcG0000586	h1SMcT0000586.1	6498	Intron	primary_peak_1508	498	.	21.613	0.0629486	0.464533	105	h1SMcT0000586	11561													chr3_60577846_60578073	SnovcG0017023	chr3	60569512	60693884	11561
chr1_h1	22025489	22025753	264	chr1_h1_22025489_22025753	0	putative_enhancer	not_conserved	Intron (h1SMcT0000587.1/h1SMcG0000587, intron 6 of 16)	1	21997930	22103902	105973	2	h1SMcG0000587	h1SMcT0000587.1	78149	Intron	secondary_peak_1513	28	.	12.1408	0.853901	0.998883	174	h1SMcT0000587	11562
chr1_h1	22033597	22033798	201	chr1_h1_22033597_22033798	3	putative_enhancer	partially_conserved	Exon (h1SMcT0000587.1/h1SMcG0000587, exon 5 of 17)	1	21997930	22103902	105973	2	h1SMcG0000587	h1SMcT0000587.1	70104	Exon	secondary_peak_1514	37	.	15.9943	0.811443	0.998883	122	h1SMcT0000587	11562
chr1_h1	22048988	22049209	221	chr1_h1_22048988_22049209	3	putative_enhancer	partially_conserved	Intron (h1SMcT0000587.1/h1SMcG0000587, intron 1 of 16)	1	21997930	22103902	105973	2	h1SMcG0000587	h1SMcT0000587.1	54693	Intron	secondary_peak_1516	238	.	22.7159	0.266821	0.998883	112	h1SMcT0000587	11562
chr1_h1	22056387	22056682	295	chr1_h1_22056387_22056682	3	putative_enhancer	partially_conserved	Intron (h1SMcT0000587.1/h1SMcG0000587, intron 1 of 16)	1	21997930	22103902	105973	2	h1SMcG0000587	h1SMcT0000587.1	47220	Intron	secondary_peak_1517	13	.	14.9878	0.928807	0.998883	245	h1SMcT0000587	11562
chr1_h1	22166674	22167793	1119	chr1_h1_22166674_22167793	21	putative_enhancer	partially_conserved	Exon (h1SMcT0000588.1/h1SMcG0000588, exon 6 of 22)	1	22135301	22200957	65657	1	h1SMcG0000588	h1SMcT0000588.1	31374	Exon	primary_peak_1533	827	.	28.2313	0.010176	0.14149	399	h1SMcT0000588	11563							chr1_282244039_282245229	SlugcG0003447	chr1	282150255	282280912	11563	chr3_60309676_60310327	SnovcG0017021	chr3	60244396	60327931	11563
chr1_h1	22174753	22175057	304	chr1_h1_22174753_22175057	0	putative_enhancer	not_conserved	Intron (h1SMcT0000588.1/h1SMcG0000588, intron 9 of 21)	1	22135301	22200957	65657	1	h1SMcG0000588	h1SMcT0000588.1	39453	Intron	secondary_peak_1534	237	.	20.2045	0.26825	0.998883	172	h1SMcT0000588	11563
chr1_h1	22182603	22182814	211	chr1_h1_22182603_22182814	3	putative_enhancer	partially_conserved	Exon (h1SMcT0000588.1/h1SMcG0000588, exon 11 of 22)	1	22135301	22200957	65657	1	h1SMcG0000588	h1SMcT0000588.1	47303	Exon	secondary_peak_1536	19	.	9.47611	0.896964	0.998883	151	h1SMcT0000588	11563
chr1_h1	22190993	22192205	1212	chr1_h1_22190993_22192205	1	putative_enhancer	partially_conserved	Intron (h1SMcT0000588.1/h1SMcG0000588, intron 18 of 21)	1	22135301	22200957	65657	1	h1SMcG0000588	h1SMcT0000588.1	55693	Intron	secondary_peak_1537	3	.	43.6191	0.981645	0.998883	219	h1SMcT0000588	11563
chr1_h1	22192777	22193335	558	chr1_h1_22192777_22193335	1	putative_enhancer	partially_conserved	Intron (h1SMcT0000588.1/h1SMcG0000588, intron 18 of 21)	1	22135301	22200957	65657	1	h1SMcG0000588	h1SMcT0000588.1	57477	Intron	secondary_peak_1538	245	.	43.6191	0.255952	0.998883	326	h1SMcT0000588	11563
chr1_h1	23555737	23556544	807	chr1_h1_23555737_23556544	21	putative_enhancer	partially_conserved	Exon (h1SMcT0000615.1/h1SMcG0000615, exon 6 of 6)	1	23555770	23590803	35034	2	h1SMcG0000615	h1SMcT0000615.1	34259	Exon	primary_peak_1552	907	.	38.6647	0.00650956	0.103709	184	h1SMcT0000615	11570	chr4_65148461_65148749	SpolcG0017774	chr4	65148432	65187168	11570							chr1_136874254_136874754	SnovcG0001869	chr1	136874730	136957683	11570
chr1_h1	23630834	23631154	320	chr1_h1_23630834_23631154	0	putative_enhancer	not_conserved	Promoter (<=1kb)	1	23628112	23630235	2124	2	h1SMcG0000616	h1SMcT0000616.1	-600	<1kb TSS	secondary_peak_1556	143	.	18.5695	0.451515	0.998883	211	h1SMcT0000616	11571
chr1_h1	23830146	23830544	398	chr1_h1_23830146_23830544	2	putative_enhancer	partially_conserved	Distal Intergenic	1	23839027	23873996	34970	1	h1SMcG0000619	h1SMcT0000619.1	-8483	Distal intergenic	primary_peak_1561	352	.	27.5857	0.141366	0.747271	184	h1SMcT0000619	11574
chr1_h1	23924821	23925172	351	chr1_h1_23924821_23925172	3	putative_enhancer	partially_conserved	Distal Intergenic	1	23861419	23873996	12578	1	h1SMcG0000619	h1SMcT0000619.7	63403	Distal intergenic	primary_peak_1563	452	.	30.5289	0.081471	0.544849	156	h1SMcT0000619	11574
chr1_h1	24028824	24029521	697	chr1_h1_24028824_24029521	30	putative_enhancer	highly_conserved	Exon (h1SMcT0000620.1/h1SMcG0000620, exon 5 of 10)	1	24009236	24043794	34559	1	h1SMcG0000620	h1SMcT0000620.1	19589	Exon	primary_peak_1565	760	.	39.7006	0.014712	0.181582	514	h1SMcT0000620	11575	chr4_65544797_65545151	SpolcG0017779	chr4	65524587	65553629	11575	chr1_388228272_388229793	SlugcG0005061	chr1	388203197	388246457	11575	chr1_137851899_137852375	SnovcG0001874	chr1	137815116	137870109	11575	YES
chr1_h1	24085412	24085923	511	chr1_h1_24085412_24085923	21	putative_enhancer	partially_conserved	Distal Intergenic	1	24093755	24095406	1652	2	h1SMcG0000622	h1SMcT0000622.1	9483	Distal intergenic	primary_peak_1567	1000	.	49.1632	0.00380987	0.071541	248	h1SMcT0000622	11577							chr1_388185270_388185760	SlugcG0005060	chr1	388195297	388198069	11576	chr1_137928756_137929276	SnovcG0001875	chr1	137902219	137904037	11576	NO
chr1_h1	24100699	24100970	271	chr1_h1_24100699_24100970	21	putative_enhancer	partially_conserved	Distal Intergenic	1	24093755	24095406	1652	2	h1SMcG0000622	h1SMcT0000622.1	-5294	Distal intergenic	secondary_peak_1568	85	.	18.5935	0.621443	0.998883	156	h1SMcT0000622	11577							chr1_388161327_388161623	SlugcG0005059	chr1	388168508	388170445	11577	chr1_137999387_137999582	SnovcG0001876	chr1	137985807	137987401	11577
chr1_h1	24107478	24108305	827	chr1_h1_24107478_24108305	12	putative_enhancer	partially_conserved	Distal Intergenic	1	24093755	24095406	1652	2	h1SMcG0000622	h1SMcT0000622.1	-12073	Distal intergenic	primary_peak_1569	709	.	38.5722	0.0195778	0.220064	344	h1SMcT0000622	11577							chr1_388131905_388132375	SlugcG0005058	chr1	388119285	388123567	14757							NO
chr1_h1	24122802	24123437	635	chr1_h1_24122802_24123437	1	putative_enhancer	partially_conserved	Distal Intergenic	1	24123767	24134495	10729	2	h1SMcG0000623	h1SMcT0000623.1	11058	Distal intergenic	secondary_peak_1570	217	.	17.9497	0.299052	0.998883	550	h1SMcT0000623	11578
chr1_h1	24128910	24129466	556	chr1_h1_24128910_24129466	21	putative_enhancer	partially_conserved	Exon (h1SMcT0000623.1/h1SMcG0000623, exon 4 of 6)	1	24123767	24134495	10729	2	h1SMcG0000623	h1SMcT0000623.1	5029	Exon	primary_peak_1573	471	.	20.6845	0.0733851	0.511321	148	h1SMcT0000623	11578							chr1_220764599_220765207	SlugcG0002728	chr1	220756521	220776998	11578	chr1_157492713_157494024	SnovcG0002127	chr1	157486180	157502123	11578
chr1_h1	24302866	24304101	1235	chr1_h1_24302866_24304101	1	putative_enhancer	partially_conserved	Intron (h1SMcT0000626.1/h1SMcG0000626, intron 2 of 16)	1	24301921	24345659	43739	1	h1SMcG0000626	h1SMcT0000626.1	946	Intron	primary_peak_1582	274	.	19.6421	0.217746	0.940085	1029	h1SMcT0000626	11580
chr1_h1	24307509	24307725	216	chr1_h1_24307509_24307725	20	putative_enhancer	partially_conserved	Intron (h1SMcT0000626.1/h1SMcG0000626, intron 3 of 16)	1	24301921	24345659	43739	1	h1SMcG0000626	h1SMcT0000626.1	5589	Intron	secondary_peak_1583	19	.	7.88467	0.897715	0.998883	73	h1SMcT0000626	11580							chr1_221240161_221240379	SlugcG0002733	chr1	221223249	221306970	11580	chr1_157891861_157892190	SnovcG0002131	chr1	157879664	157957921	11580
chr1_h1	24402777	24403170	393	chr1_h1_24402777_24403170	0	putative_enhancer	not_conserved	Exon (h1SMcT0000628.2/h1SMcG0000628, exon 3 of 3)	1	24399477	24407312	7836	2	h1SMcG0000628	h1SMcT0000628.1	4142	Exon	secondary_peak_1595	81	.	18.7853	0.635903	0.998883	59	h1SMcT0000628	11582
chr1_h1	24521998	24522769	771	chr1_h1_24521998_24522769	2	putative_enhancer	partially_conserved	Intron (h1SMcT0000629.1/h1SMcG0000629, intron 6 of 8)	1	24473860	24526679	52820	1	h1SMcG0000629	h1SMcT0000629.1	48139	Intron	primary_peak_1601	856	.	41.3937	0.00865919	0.126203	293	h1SMcT0000629	11583
chr1_h1	24590664	24591060	396	chr1_h1_24590664_24591060	3	putative_enhancer	partially_conserved	Exon (h1SMcT0000632.1/h1SMcG0000632, exon 2 of 2)	1	24590418	24593880	3463	2	h1SMcG0000632	h1SMcT0000632.1	2820	Exon	secondary_peak_1605	57	.	17.2433	0.727083	0.998883	198	h1SMcT0000632	11586
chr1_h1	24690599	24691173	574	chr1_h1_24690599_24691173	0	putative_enhancer	not_conserved	Distal Intergenic	1	24671825	24672744	920	2	h1SMcG0000634	h1SMcT0000634.1	-17856	Distal intergenic	primary_peak_1608	924	.	45.2143	0.00594571	0.0975592	260	h1SMcT0000634	11588
chr1_h1	24712065	24712683	618	chr1_h1_24712065_24712683	0	putative_enhancer	not_conserved	Distal Intergenic	1	24671825	24672744	920	2	h1SMcG0000634	h1SMcT0000634.1	-39322	Distal intergenic	secondary_peak_1610	210	.	29.4016	0.311399	0.998883	105	h1SMcT0000634	11588
chr1_h1	24863793	24864005	212	chr1_h1_24863793_24864005	0	putative_enhancer	not_conserved	Distal Intergenic	1	24940566	24942109	1544	1	h1SMcG0000636	h1SMcT0000636.1	-76561	Distal intergenic	secondary_peak_1613	77	.	18.2096	0.651292	0.998883	50	h1SMcT0000636	11590
chr1_h1	25008891	25009527	636	chr1_h1_25008891_25009527	1	putative_enhancer	partially_conserved	Intron (h1SMcT0000639.1/h1SMcG0000639, intron 4 of 4)	1	24978567	25013779	35213	2	h1SMcG0000639	h1SMcT0000639.1	4252	Intron	primary_peak_1622	284	.	17.6566	0.206295	0.913286	363	h1SMcT0000639	11593
chr1_h1	25592941	25593568	627	chr1_h1_25592941_25593568	20	putative_enhancer	partially_conserved	Intron (h1SMcT0000654.1/h1SMcG0000654, intron 4 of 16)	1	25585777	25603989	18213	1	h1SMcG0000654	h1SMcT0000654.1	7165	Intron	primary_peak_1641	403	.	19.7076	0.106931	0.637773	200	h1SMcT0000654	11601							chr1_223295165_223296116	SlugcG0002757	chr1	223268991	223301648	11601	chr1_158698665_158698896	SnovcG0002145	chr1	158681276	158712814	11601
chr1_h1	25603313	25603772	459	chr1_h1_25603313_25603772	12	putative_enhancer	partially_conserved	Exon (h1SMcT0000654.1/h1SMcG0000654, exon 15 of 17)	1	25585777	25603989	18213	1	h1SMcG0000654	h1SMcT0000654.1	17537	Exon	secondary_peak_1643	50	.	13.7852	0.755892	0.998883	271	h1SMcT0000654	11601													chr1_158712387_158712858	SnovcG0002145	chr1	158681276	158712814	11601
chr1_h1	25604323	25605286	963	chr1_h1_25604323_25605286	0	putative_enhancer	not_conserved	Distal Intergenic	1	25585777	25603989	18213	1	h1SMcG0000654	h1SMcT0000654.2	18547	Distal intergenic	primary_peak_1644	415	.	23.189	0.10006	0.613938	412	h1SMcT0000654	11601
chr1_h1	25663524	25663981	457	chr1_h1_25663524_25663981	3	putative_enhancer	partially_conserved	Distal Intergenic	1	25675821	25694328	18508	1	h1SMcG0000657	h1SMcT0000657.1	-11840	Distal intergenic	primary_peak_1649	319	.	23.9583	0.170327	0.827194	104	h1SMcT0000657	11604
chr1_h1	25677830	25678801	971	chr1_h1_25677830_25678801	21	putative_enhancer	partially_conserved	Intron (h1SMcT0000657.1/h1SMcG0000657, intron 2 of 8)	1	25675821	25694328	18508	1	h1SMcG0000657	h1SMcT0000657.1	2010	Intron	primary_peak_1652	524	.	25.2604	0.054669	0.425655	452	h1SMcT0000657	11604	chr4_24378405_24379341	SpolcG0016370	chr4	24377127	24398479	11604							chr1_158788326_158788618	SnovcG0002150	chr1	158785266	158820806	11604
chr1_h1	25682633	25683780	1147	chr1_h1_25682633_25683780	1	putative_enhancer	partially_conserved	Intron (h1SMcT0000657.1/h1SMcG0000657, intron 3 of 8)	1	25675821	25694328	18508	1	h1SMcG0000657	h1SMcT0000657.1	6813	Intron	secondary_peak_1653	55	.	23.1425	0.735585	0.998883	627	h1SMcT0000657	11604
chr1_h1	25683782	25684224	442	chr1_h1_25683782_25684224	1	putative_enhancer	partially_conserved	Intron (h1SMcT0000657.1/h1SMcG0000657, intron 3 of 8)	1	25675821	25694328	18508	1	h1SMcG0000657	h1SMcT0000657.1	7962	Intron	secondary_peak_1654	38	.	23.1425	0.805904	0.998883	167	h1SMcT0000657	11604
chr1_h1	25687784	25688135	351	chr1_h1_25687784_25688135	21	putative_enhancer	partially_conserved	Exon (h1SMcT0000657.1/h1SMcG0000657, exon 5 of 9)	1	25675821	25694328	18508	1	h1SMcG0000657	h1SMcT0000657.1	11964	Exon	secondary_peak_1655	22	.	11.4516	0.882229	0.998883	225	h1SMcT0000657	11604							chr1_223937565_223937980	SlugcG0002765	chr1	223914079	223947248	11604	chr1_158807082_158807502	SnovcG0002150	chr1	158785266	158820806	11604
chr1_h1	25774517	25775172	655	chr1_h1_25774517_25775172	21	putative_enhancer	partially_conserved	Exon (h1SMcT0000662.1/h1SMcG0000662, exon 8 of 9)	1	25773746	25784646	10901	2	h1SMcG0000662	h1SMcT0000662.1	9474	Exon	primary_peak_1658	412	.	51.0271	0.101366	0.618664	256	h1SMcT0000662	11608
chr1_h1	25780950	25782360	1410	chr1_h1_25780950_25782360	21	putative_enhancer	partially_conserved	Intron (h1SMcT0000662.1/h1SMcG0000662, intron 6 of 8)	1	25773746	25784646	10901	2	h1SMcG0000662	h1SMcT0000662.1	2286	Intron	primary_peak_1660	638	.	22.7295	0.0290656	0.284847	233	h1SMcT0000662	11608	chr4_24421502_24422824	SpolcG0016374	chr4	24415973	24427100	11608							chr1_158892539_158892984	SnovcG0002153	chr1	158881093	158901184	11608
chr1_h1	25828885	25829614	729	chr1_h1_25828885_25829614	0	putative_enhancer	not_conserved	Distal Intergenic	1	25834117	25850416	16300	2	h1SMnG0001097	h1SMnT0001097.1	20802	Distal intergenic	primary_peak_1663	730	.	38.5967	0.0174321	0.203196	482	h1SMnT0001097
chr1_h1	25895675	25896506	831	chr1_h1_25895675_25896506	0	putative_enhancer	not_conserved	Intron (h1SMcT0000664.1/h1SMcG0000664, intron 1 of 2)	1	25887391	25902953	15563	1	h1SMcG0000664	h1SMcT0000664.1	8285	Intron	secondary_peak_1667	48	.	17.2471	0.764155	0.998883	270	h1SMcT0000664	11609
chr1_h1	25901582	25902780	1198	chr1_h1_25901582_25902780	21	putative_enhancer	partially_conserved	Exon (h1SMcT0000664.1/h1SMcG0000664, exon 3 of 3)	1	25887391	25902953	15563	1	h1SMcG0000664	h1SMcT0000664.1	14192	Exon	secondary_peak_1668	74	.	34.7509	0.661119	0.998883	340	h1SMcT0000664	11609	chr4_24487829_24488353	SpolcG0016377	chr4	24469228	24488754	11609	chr1_224197052_224199043	SlugcG0002770	chr1	224179593	224198441	11609
chr1_h1	25921444	25922658	1214	chr1_h1_25921444_25922658	30	putative_enhancer	highly_conserved	Exon (h1SMcT0000666.1/h1SMcG0000666, exon 6 of 8)	1	25921977	25929797	7821	2	h1SMcG0000666	h1SMcT0000666.1	7139	Exon	primary_peak_1671	434	.	17.5819	0.0897612	0.576925	426	h1SMcT0000666	11611	chr4_24514306_24514658	SpolcG0016378	chr4	24510652	24511889	11610	chr1_224384812_224386290	SlugcG0002772	chr1	224385852	224400645	11611	chr1_159488987_159489645	SnovcG0002162	chr1	159489080	159498361	11611	NO
chr1_h1	25967308	25967935	627	chr1_h1_25967308_25967935	21	putative_enhancer	partially_conserved	Exon (h1SMcT0000669.1/h1SMcG0000669, exon 18 of 23)	1	25958043	26018431	60389	2	h1SMcG0000669	h1SMcT0000669.1	50496	Exon	primary_peak_1676	476	.	34.2086	0.0710353	0.500876	226	h1SMcT0000669	11613							chr1_224471174_224471608	SlugcG0002773	chr1	224450578	224615907	11613	chr1_159547631_159548168	SnovcG0002163	chr1	159532429	159678633	11613
chr1_h1	25991753	25992177	424	chr1_h1_25991753_25992177	21	putative_enhancer	partially_conserved	Exon (h1SMcT0000669.1/h1SMcG0000669, exon 9 of 23)	1	25958043	26018431	60389	2	h1SMcG0000669	h1SMcT0000669.1	26254	Exon	primary_peak_1680	259	.	19.4964	0.23718	0.97987	297	h1SMcT0000669	11613							chr1_224501638_224501839	SlugcG0002773	chr1	224450578	224615907	11613
chr1_h1	26010682	26011413	731	chr1_h1_26010682_26011413	0	putative_enhancer	not_conserved	Intron (h1SMcT0000669.1/h1SMcG0000669, intron 2 of 22)	1	25958043	26018431	60389	2	h1SMcG0000669	h1SMcT0000669.1	7018	Intron	primary_peak_1682	930	.	33.4344	0.00573941	0.0952475	357	h1SMcT0000669	11613
chr1_h1	26076751	26077779	1028	chr1_h1_26076751_26077779	30	putative_enhancer	highly_conserved	Distal Intergenic	1	25958043	26018431	60389	2	h1SMcG0000669	h1SMcT0000669.1	-58321	Distal intergenic	primary_peak_1689	1000	.	92.0297	8.96948e-06	0.000800696	637	h1SMcT0000669	11613	chr4_24615988_24616879	SpolcG0016382	chr4	24605171	24606224	17962	chr1_224678067_224678634	SlugcG0002774	chr1	224630170	224680323	20403	chr1_159791224_159791500	SnovcG0002163	chr1	159532429	159678633	11613	NO
chr1_h1	26207077	26207861	784	chr1_h1_26207077_26207861	10	putative_enhancer	partially_conserved	Distal Intergenic	1	26208372	26211563	3192	2	h1SMcG0000677	h1SMcT0000677.1	3702	Distal intergenic	secondary_peak_1700	121	.	30.0978	0.998883	0.998883	407	h1SMcT0000677	17505
chr1_h1	26207861	26208767	906	chr1_h1_26207861_26208767	0	putative_enhancer	not_conserved	Exon (h1SMcT0000677.1/h1SMcG0000677, exon 1 of 1)	1	26208372	26211563	3192	2	h1SMcG0000677	h1SMcT0000677.1	2796	Exon	secondary_peak_1701	5	.	30.0978	0.97061	0.998883	244	h1SMcT0000677	17505
chr1_h1	26391736	26391975	239	chr1_h1_26391736_26391975	3	putative_enhancer	partially_conserved	Promoter (<=1kb)	1	26314666	26391727	77062	2	h1SMcG0000678	h1SMcT0000678.2	-10	<1kb TSS	secondary_peak_1705	98	.	19.2066	0.578322	0.998883	158	h1SMcT0000678	11618
chr1_h1	26635826	26637293	1467	chr1_h1_26635826_26637293	30	putative_enhancer	highly_conserved	Promoter (<=1kb)	1	26635158	26635933	776	2	h1SMcG0000685	h1SMcT0000685.1	0	<1kb TSS	primary_peak_1715	917	.	43.0157	0.00618088	0.100138	731	h1SMcT0000685	11623	chr4_24935571_24935804;chr4_24936130_24936371						chr1_225908265_225909284	SlugcG0002786	chr1	225884558	225959057	11622	chr1_176071892_176072586	SnovcG0002349	chr1	176041179	176095932	11622	NO
chr1_h1	26659697	26660284	587	chr1_h1_26659697_26660284	0	putative_enhancer	not_conserved	Intron (h1SMcT0000684.1/h1SMcG0000684, intron 39 of 49)	1	26624924	26669695	44772	1	h1SMcG0000684	h1SMcT0000684.1	34774	Intron	primary_peak_1720	629	.	29.513	0.0304908	0.293885	258	h1SMcT0000684	11622
chr1_h1	26677749	26678276	527	chr1_h1_26677749_26678276	0	putative_enhancer	not_conserved	Promoter (2-3kb)	1	26671433	26674822	3390	2	h1SMcG0000686	h1SMcT0000686.2	-2928	2-3kb TSS	primary_peak_1725	986	.	39.1162	0.00422001	0.0768381	418	h1SMcT0000686	11624
chr1_h1	26892727	26893007	280	chr1_h1_26892727_26893007	3	putative_enhancer	partially_conserved	Distal Intergenic	1	26983147	26997439	14293	1	h1SMcG0000689	h1SMcT0000689.1	-90140	Distal intergenic	secondary_peak_1730	223	.	23.8605	0.289693	0.998883	131	h1SMcT0000689	11627
chr1_h1	27270746	27271145	399	chr1_h1_27270746_27271145	12	putative_enhancer	partially_conserved	Exon (h1SMcT0000698.1/h1SMcG0000698, exon 4 of 12)	1	27257583	27292790	35208	1	h1SMcG0000698	h1SMcT0000698.1	13164	Exon	primary_peak_1750	454	.	20.0072	0.0802484	0.539922	228	h1SMcT0000698	11635
chr1_h1	27272556	27273003	447	chr1_h1_27272556_27273003	30	putative_enhancer	highly_conserved	Intron (h1SMcT0000698.1/h1SMcG0000698, intron 4 of 11)	1	27257583	27292790	35208	1	h1SMcG0000698	h1SMcT0000698.1	14974	Intron	primary_peak_1751	1000	.	31.2741	0.0019682	0.0447505	166	h1SMcT0000698	11635	chr4_25326572_25326835	SpolcG0016402	chr4	25319942	25402533	11632	chr1_227408622_227408967	SlugcG0002798	chr1	227383678	227437031	11635	chr1_174753769_174754096	SnovcG0002332	chr1	174733413	174773752	11635	NO
chr1_h1	27280332	27280645	313	chr1_h1_27280332_27280645	0	putative_enhancer	not_conserved	Intron (h1SMcT0000698.1/h1SMcG0000698, intron 8 of 11)	1	27257583	27292790	35208	1	h1SMcG0000698	h1SMcT0000698.1	22750	Intron	secondary_peak_1754	18	.	10.8244	0.904748	0.998883	289	h1SMcT0000698	11635
chr1_h1	27283127	27283475	348	chr1_h1_27283127_27283475	30	putative_enhancer	highly_conserved	Exon (h1SMcT0000698.1/h1SMcG0000698, exon 9 of 12)	1	27257583	27292790	35208	1	h1SMcG0000698	h1SMcT0000698.1	25545	Exon	secondary_peak_1755	209	.	17.5401	0.313631	0.998883	228	h1SMcT0000698	11635	chr4_25355253_25355607	SpolcG0016402	chr4	25319942	25402533	11632	chr1_227418926_227420263	SlugcG0002798	chr1	227383678	227437031	11635	chr1_174743410_174743740	SnovcG0002332	chr1	174733413	174773752	11635	NO
chr1_h1	27288266	27289053	787	chr1_h1_27288266_27289053	30	putative_enhancer	highly_conserved	Exon (h1SMcT0000698.1/h1SMcG0000698, exon 11 of 12)	1	27257583	27292790	35208	1	h1SMcG0000698	h1SMcT0000698.1	30684	Exon	primary_peak_1756	1000	.	37.1815	0.00123003	0.0320082	144	h1SMcT0000698	11635	chr4_25371632_25371928	SpolcG0016402	chr4	25319942	25402533	11632	chr1_227433377_227433801	SlugcG0002798	chr1	227383678	227437031	11635	chr1_174734947_174735337	SnovcG0002332	chr1	174733413	174773752	11635	NO
chr1_h1	27305894	27306345	451	chr1_h1_27305894_27306345	30	putative_enhancer	highly_conserved	Intron (h1SMcT0000699.1/h1SMcG0000699, intron 9 of 9)	1	27303328	27374262	70935	2	h1SMcG0000699	h1SMcT0000699.1	67917	Intron	primary_peak_1758	1000	.	24.6982	0.00221109	0.0487261	152	h1SMcT0000699	11636	chr4_25394162_25394338	SpolcG0016402	chr4	25319942	25402533	11632	chr1_227558077_227558836	SlugcG0002799	chr1	227548649	227673124	11636	chr1_174657944_174658615	SnovcG0002331	chr1	174569985	174685614	11636	NO
chr1_h1	27324869	27325197	328	chr1_h1_27324869_27325197	2	putative_enhancer	partially_conserved	Intron (h1SMcT0000699.1/h1SMcG0000699, intron 5 of 9)	1	27303328	27374262	70935	2	h1SMcG0000699	h1SMcT0000699.1	49065	Intron	secondary_peak_1762	160	.	24.2583	0.411759	0.998883	164	h1SMcT0000699	11636
chr1_h1	27342013	27342502	489	chr1_h1_27342013_27342502	30	putative_enhancer	highly_conserved	Promoter (<=1kb)	1	27303336	27342062	38727	2	h1SMcG0000699	h1SMcT0000699.4	0	<1kb TSS	primary_peak_1768	486	.	23.0571	0.0671976	0.484471	76	h1SMcT0000699	11636
chr1_h1	27399969	27400730	761	chr1_h1_27399969_27400730	21	putative_enhancer	partially_conserved	Distal Intergenic	1	27303336	27374610	71275	2	h1SMcG0000699	h1SMcT0000699.5	-25360	Distal intergenic	primary_peak_1774	764	.	33.5148	0.0143972	0.178909	337	h1SMcT0000699	11636							chr1_227793430_227794594	SlugcG0002800	chr1	227817742	227840234	11637	chr1_174515804_174517063	SnovcG0002330	chr1	174480361	174496877	11637	NO
chr1_h1	27574271	27576077	1806	chr1_h1_27574271_27576077	2	putative_enhancer	partially_conserved	Exon (h1SMcT0000704.1/h1SMcG0000704, exon 4 of 10)	1	27549437	27614756	65320	1	h1SMcG0000704	h1SMcT0000704.1	24835	Exon	secondary_peak_1785	7	.	45.7228	0.958146	0.998883	62	h1SMcT0000704	11640
chr1_h1	27683868	27684904	1036	chr1_h1_27683868_27684904	0	putative_enhancer	not_conserved	Intron (h1SMcT0000706.1/h1SMcG0000706, intron 26 of 26)	1	27642030	27688289	46260	1	h1SMcG0000706	h1SMcT0000706.1	41839	Intron	secondary_peak_1794	7	.	23.9447	0.960815	0.998883	462	h1SMcT0000706	11642
chr1_h1	27697206	27698252	1046	chr1_h1_27697206_27698252	30	putative_enhancer	highly_conserved	Intron (h1SMcT0000707.1/h1SMcG0000707, intron 6 of 7)	1	27694117	27726966	32850	2	h1SMcG0000707	h1SMcT0000707.1	28714	Intron	primary_peak_1796	1000	.	32.9196	0.00195876	0.0445845	282	h1SMcT0000707	11643	chr4_25790503_25791058	SpolcG0016416	chr4	25788755	25814028	11643	chr1_228533880_228534206	SlugcG0002807	chr1	228523201	228567713	11643	chr1_167778239_167778502	SnovcG0002249	chr1	167771365	167808418	11643	YES
chr1_h1	27799786	27800315	529	chr1_h1_27799786_27800315	30	putative_enhancer	highly_conserved	Intron (h1SMcT0000708.1/h1SMcG0000708, intron 2 of 18)	1	27775334	27854744	79411	1	h1SMcG0000708	h1SMcT0000708.1	24453	Intron	primary_peak_1806	1000	.	46.9065	0.00101864	0.0279232	263	h1SMcT0000708	11644	chr4_25852733_25853202	SpolcG0016417	chr4	25832317	25906498	11644	chr1_228617187_228617610	SlugcG0002808	chr1	228582097	228729469	11644	chr1_167874919_167875395	SnovcG0002250	chr1	167834267	167969661	11644	YES
chr1_h1	28538475	28538828	353	chr1_h1_28538475_28538828	3	putative_enhancer	partially_conserved	Intron (h1SMcT0000727.1/h1SMcG0000727, intron 1 of 1)	1	28521422	28551881	30460	2	h1SMcG0000727	h1SMcT0000727.1	13053	Intron	secondary_peak_1840	214	.	23.3246	0.304335	0.998883	203	h1SMcT0000727	11658
chr1_h1	28980926	28981259	333	chr1_h1_28980926_28981259	0	putative_enhancer	not_conserved	Intron (h1SMcT0000735.1/h1SMcG0000735, intron 6 of 6)	1	28967708	28985212	17505	1	h1SMcG0000735	h1SMcT0000735.1	13219	Intron	secondary_peak_1861	117	.	14.2663	0.522257	0.998883	75	h1SMcT0000735	11662
chr1_h1	28984413	28985503	1090	chr1_h1_28984413_28985503	21	putative_enhancer	partially_conserved	Exon (h1SMcT0000735.1/h1SMcG0000735, exon 7 of 7)	1	28967708	28985212	17505	1	h1SMcG0000735	h1SMcT0000735.1	16706	Exon	primary_peak_1863	606	.	42.9941	0.0346381	0.318951	683	h1SMcT0000735	11662	chr4_15321858_15322319	SpolcG0016053	chr4	15321831	15332248	11662							chr1_153791123_153791720	SnovcG0002070	chr1	153772308	153791713	11662
chr1_h1	29036603	29038509	1906	chr1_h1_29036603_29038509	30	putative_enhancer	highly_conserved	Distal Intergenic	1	29038802	29053605	14804	2	h1SMnG0001220	h1SMnT0001220.1	15096	Distal intergenic	primary_peak_1865	521	.	25.8829	0.0554497	0.429446	1515	h1SMnT0001220		chr4_15317353_15317819	SpolcG0016052	chr4	15303712	15316824	11663	chr1_150597713_150598574	SlugcG0001875	chr1	150597594	150599138	19841	chr1_153891407_153891883	SnovcG0002071	chr1	153892362	153923992	11663
chr1_h1	29042819	29043784	965	chr1_h1_29042819_29043784	30	putative_enhancer	highly_conserved	Exon (h1SMcT0000736.1/h1SMcG0000736, exon 3 of 5)	1	29038797	29053740	14944	2	h1SMcG0000736	h1SMcT0000736.1	9956	Exon	primary_peak_1866	1000	.	34.6488	0.001573	0.0382369	482	h1SMcT0000736	11663	chr4_15310869_15311527	SpolcG0016052	chr4	15303712	15316824	11663	chr1_150587449_150588363	SlugcG0001874	chr1	150570795	150597575	11663	chr1_153902221_153902922	SnovcG0002071	chr1	153892362	153923992	11663	YES
chr1_h1	29044949	29045204	255	chr1_h1_29044949_29045204	0	putative_enhancer	not_conserved	Intron (h1SMcT0000736.1/h1SMcG0000736, intron 2 of 4)	1	29038797	29053740	14944	2	h1SMcG0000736	h1SMcT0000736.1	8536	Intron	secondary_peak_1867	197	.	17.4839	0.333567	0.998883	186	h1SMcT0000736	11663
chr1_h1	29097319	29097568	249	chr1_h1_29097319_29097568	12	putative_enhancer	partially_conserved	Exon (h1SMcT0000738.1/h1SMcG0000738, exon 4 of 13)	1	29087273	29100115	12843	2	h1SMcG0000738	h1SMcT0000738.1	2547	Exon	primary_peak_1874	342	.	22.1833	0.149826	0.77166	64	h1SMcT0000738	11665	chr4_15283825_15284333	SpolcG0016051	chr4	15282622	15299925	11665
chr1_h1	29105856	29107335	1479	chr1_h1_29105856_29107335	3	putative_enhancer	partially_conserved	Exon (h1SMcT0000740.1/h1SMcG0000740, exon 9 of 11)	1	29106414	29122681	16268	2	h1SMcG0000740	h1SMcT0000740.1	15346	Exon	primary_peak_1877	828	.	40.0177	0.0101206	0.14092	936	h1SMcT0000740	11667
chr1_h1	29272542	29273061	519	chr1_h1_29272542_29273061	3	putative_enhancer	partially_conserved	Intron (h1SMcT0000745.1/h1SMcG0000745, intron 5 of 8)	1	29267031	29287320	20290	1	h1SMcG0000745	h1SMcT0000745.1	5512	Intron	secondary_peak_1888	246	.	22.0852	0.254539	0.998883	223	h1SMcT0000745	11671
chr1_h1	29337879	29338169	290	chr1_h1_29337879_29338169	0	putative_enhancer	not_conserved	Distal Intergenic	1	29332430	29333296	867	1	h1SMcG0000746	h1SMcT0000746.2	5450	Distal intergenic	primary_peak_1896	404	.	21.0985	0.106386	0.63596	190	h1SMcT0000746	11672
chr1_h1	29357380	29357903	523	chr1_h1_29357380_29357903	12	putative_enhancer	partially_conserved	Exon (h1SMcT0000747.1/h1SMcG0000747, exon 3 of 9)	1	29338529	29363594	25066	2	h1SMcG0000747	h1SMcT0000747.1	5691	Exon	primary_peak_1898	528	.	30.986	0.0534953	0.419689	234	h1SMcT0000747	11673													chr1_154348840_154349169	SnovcG0002081	chr1	154297994	154356957	11673
chr1_h1	29379880	29380977	1097	chr1_h1_29379880_29380977	30	putative_enhancer	highly_conserved	Distal Intergenic	1	29395464	29398530	3067	1	h1SMcG0000748	h1SMcT0000748.1	-14487	Distal intergenic	primary_peak_1903	1000	.	73.9402	9.28832e-09	3.60362e-06	556	h1SMcT0000748	11674	chr4_15105178_15105953	SpolcG0016041	chr4	15112281	15143304	11673	chr1_149610415_149611417	SlugcG0001856	chr1	149554771	149583074	11676	chr1_154356522_154357262	SnovcG0002081	chr1	154297994	154356957	11673	NO
chr1_h1	29420625	29421263	638	chr1_h1_29420625_29421263	30	putative_enhancer	highly_conserved	Intron (h1SMcT0000749.1/h1SMcG0000749, intron 5 of 7)	1	29408461	29430721	22261	2	h1SMcG0000749	h1SMcT0000749.1	9458	Intron	primary_peak_1907	1000	.	35.3877	0.00272457	0.0565132	359	h1SMcT0000749	11675							chr1_149491056_149491824	SlugcG0001853	chr1	149479828	149510861	11675	chr1_154466273_154466943	SnovcG0002085	chr1	154452996	154475658	11675
chr1_h1	29422816	29423391	575	chr1_h1_29422816_29423391	12	putative_enhancer	partially_conserved	Intron (h1SMcT0000749.1/h1SMcG0000749, intron 5 of 7)	1	29408461	29430721	22261	2	h1SMcG0000749	h1SMcT0000749.1	7330	Intron	primary_peak_1908	617	.	23.7987	0.0325034	0.306224	254	h1SMcT0000749	11675							chr1_149494100_149494837	SlugcG0001853	chr1	149479828	149510861	11675
chr1_h1	29485810	29486257	447	chr1_h1_29485810_29486257	30	putative_enhancer	highly_conserved	Promoter (<=1kb)	1	29485287	29485819	533	2	h1SMnG0001243	h1SMnT0001243.1	0	<1kb TSS	primary_peak_1918	630	.	23.1382	0.0303288	0.292913	287	h1SMnT0001243		chr4_15084259_15085300	SpolcG0016040	chr4	15077512	15101271	11676	chr1_149560535_149561574	SlugcG0001856	chr1	149554771	149583074	11676	chr1_154423815_154425724	SnovcG0002084	chr1	154384477	154436663	11676
chr1_h1	29493002	29494258	1256	chr1_h1_29493002_29494258	21	putative_enhancer	partially_conserved	Intron (h1SMcT0000750.1/h1SMcG0000750, intron 7 of 12)	1	29478930	29503267	24338	1	h1SMcG0000750	h1SMcT0000750.1	14073	Intron	primary_peak_1919	1000	.	34.8459	0.00313984	0.0623173	488	h1SMcT0000750	11676							chr1_149569112_149570449	SlugcG0001856	chr1	149554771	149583074	11676	chr1_154407156_154407342	SnovcG0002084	chr1	154384477	154436663	11676
chr1_h1	29517500	29519563	2063	chr1_h1_29517500_29519563	0	putative_enhancer	not_conserved	Distal Intergenic	1	29525511	29528705	3195	2	h1SMcG0000751	h1SMcT0000751.1	9142	Distal intergenic	secondary_peak_1924	7	.	26.6311	0.958553	0.998883	539	h1SMcT0000751	11677
chr1_h1	29606826	29607316	490	chr1_h1_29606826_29607316	21	putative_enhancer	partially_conserved	Intron (h1SMcT0000754.2/h1SMcG0000754, intron 5 of 13)	1	29594685	29608787	14103	2	h1SMcG0000754	h1SMcT0000754.2	1471	Intron	secondary_peak_1927	28	.	14.6596	0.855779	0.998883	301	h1SMcT0000754	11680	chr4_14937964_14938279	SpolcG0016035	chr4	14936450	14953796	11680							chr1_154652978_154653143	SnovcG0002090	chr1	154628300	154662838	11680
chr1_h1	29641886	29642343	457	chr1_h1_29641886_29642343	0	putative_enhancer	not_conserved	Intron (h1SMcT0000757.1/h1SMcG0000757, intron 7 of 17)	1	29627763	29656511	28749	2	h1SMcG0000757	h1SMcT0000757.1	14168	Intron	primary_peak_1931	509	.	28.4496	0.0593121	0.448194	139	h1SMcT0000757	11682
chr1_h1	29712650	29714256	1606	chr1_h1_29712650_29714256	30	putative_enhancer	highly_conserved	Intron (h1SMcT0000759.1/h1SMcG0000759, intron 3 of 5)	1	29693620	29719667	26048	1	h1SMcG0000759	h1SMcT0000759.1	19031	Intron	primary_peak_1936	949	.	32.1762	0.00517513	0.0886564	1030	h1SMcT0000759	11684	chr4_14870493_14872354	SpolcG0016033	chr4	14850118	14879275	11684	chr1_148893560_148893976	SlugcG0001845	chr1	148876441	148899561	11684	chr1_154858482_154859612	SnovcG0002093	chr1	154841578	154866230	11684	YES
chr1_h1	29719820	29720720	900	chr1_h1_29719820_29720720	2	putative_enhancer	partially_conserved	Downstream (<=300bp)	1	29728110	29729250	1141	1	h1SMcG0000760	h1SMcT0000760.1	-7390	Downstream <=300bp	secondary_peak_1937	117	.	23.8524	0.521072	0.998883	416	h1SMcT0000760	11685
chr1_h1	29731269	29732052	783	chr1_h1_29731269_29732052	30	putative_enhancer	highly_conserved	Promoter (2-3kb)	1	29734619	29763100	28482	1	h1SMcG0000761	h1SMcT0000761.1	-2567	2-3kb TSS	primary_peak_1939	501	.	22.2516	0.0619709	0.459999	634	h1SMcT0000761	11686	chr4_14839360_14839662	SpolcG0016032	chr4	14842849	14843428	11685	chr1_148776003_148776481	SlugcG0001843	chr1	148722695	148761363	11686	chr1_154894293_154894603	SnovcG0002094	chr1	154882175	154882770	11685	NO
chr1_h1	29851227	29851863	636	chr1_h1_29851227_29851863	0	putative_enhancer	not_conserved	Intron (h1SMcT0000764.1/h1SMcG0000764, intron 9 of 13)	1	29817166	29880897	63732	1	h1SMcG0000764	h1SMcT0000764.1	34062	Intron	secondary_peak_1950	22	.	20.0416	0.882459	0.998883	355	h1SMcT0000764	11689
chr1_h1	29867061	29867278	217	chr1_h1_29867061_29867278	12	putative_enhancer	partially_conserved	Intron (h1SMcT0000764.1/h1SMcG0000764, intron 10 of 13)	1	29817166	29880897	63732	1	h1SMcG0000764	h1SMcT0000764.1	49896	Intron	secondary_peak_1952	17	.	11.4202	0.906902	0.998883	48	h1SMcT0000764	11689
chr1_h1	29869195	29869705	510	chr1_h1_29869195_29869705	1	putative_enhancer	partially_conserved	Intron (h1SMcT0000764.1/h1SMcG0000764, intron 10 of 13)	1	29817166	29880897	63732	1	h1SMcG0000764	h1SMcT0000764.1	52030	Intron	primary_peak_1953	464	.	26.7007	0.0761075	0.522542	225	h1SMcT0000764	11689
chr1_h1	29879849	29881069	1220	chr1_h1_29879849_29881069	30	putative_enhancer	highly_conserved	Exon (h1SMcT0000764.1/h1SMcG0000764, exon 14 of 14)	1	29817166	29880897	63732	1	h1SMcG0000764	h1SMcT0000764.1	62684	Exon	primary_peak_1954	1000	.	40.8816	0.000357688	0.0129557	524	h1SMcT0000764	11689	chr4_14681354_14682337	SpolcG0016028	chr4	14681587	14770207	11689	chr1_148415468_148415900	SlugcG0001838	chr1	148415159	148556295	11689	chr1_155256993_155257300	SnovcG0002102	chr1	155141378	155257623	11689	YES
chr1_h1	29912161	29913966	1805	chr1_h1_29912161_29913966	0	putative_enhancer	not_conserved	Exon (h1SMcT0000766.1/h1SMcG0000766, exon 10 of 10)	1	29913493	29926326	12834	2	h1SMcG0000766	h1SMcT0000766.1	12360	Exon	primary_peak_1958	770	.	35.0935	0.0139494	0.17507	698	h1SMcT0000766	11691
chr1_h1	29920240	29920650	410	chr1_h1_29920240_29920650	1	putative_enhancer	partially_conserved	Intron (h1SMcT0000766.1/h1SMcG0000766, intron 4 of 9)	1	29913493	29926326	12834	2	h1SMcG0000766	h1SMcT0000766.1	5676	Intron	primary_peak_1959	634	.	24.6593	0.0296125	0.288343	68	h1SMcT0000766	11691
chr1_h1	29994768	29995465	697	chr1_h1_29994768_29995465	0	putative_enhancer	not_conserved	Exon (h1SMcT0000772.1/h1SMcG0000772, exon 16 of 16)	1	29994587	30021222	26636	2	h1SMcG0000772	h1SMcT0000772.1	25757	Exon	primary_peak_1966	312	.	17.1667	0.176716	0.843589	623	h1SMcT0000772	11697
chr1_h1	30004281	30004778	497	chr1_h1_30004281_30004778	30	putative_enhancer	highly_conserved	Exon (h1SMcT0000772.1/h1SMcG0000772, exon 11 of 16)	1	29994587	30021222	26636	2	h1SMcG0000772	h1SMcT0000772.1	16444	Exon	primary_peak_1967	678	.	26.2033	0.0232605	0.246472	234	h1SMcT0000772	11697	chr4_14572637_14573131	SpolcG0016021	chr4	14558728	14585876	11697	chr1_148111021_148111530	SlugcG0001832	chr1	148088491	148137805	11697	chr1_155596014_155596712	SnovcG0002111	chr1	155581092	155626599	11697	YES
chr1_h1	30006026	30006393	367	chr1_h1_30006026_30006393	0	putative_enhancer	not_conserved	Intron (h1SMcT0000772.1/h1SMcG0000772, intron 10 of 15)	1	29994587	30021222	26636	2	h1SMcG0000772	h1SMcT0000772.1	14829	Intron	secondary_peak_1968	5	.	7.42349	0.967319	0.998883	132	h1SMcT0000772	11697
chr1_h1	30011297	30011558	261	chr1_h1_30011297_30011558	10	putative_enhancer	partially_conserved	Intron (h1SMcT0000772.1/h1SMcG0000772, intron 7 of 15)	1	29994587	30021222	26636	2	h1SMcG0000772	h1SMcT0000772.1	9664	Intron	primary_peak_1969	358	.	18.3462	0.13731	0.735004	80	h1SMcT0000772	11697	chr4_14568494_14568939	SpolcG0016021	chr4	14558728	14585876	11697
chr1_h1	30013004	30013928	924	chr1_h1_30013004_30013928	0	putative_enhancer	not_conserved	Intron (h1SMcT0000772.1/h1SMcG0000772, intron 6 of 15)	1	29994587	30021222	26636	2	h1SMcG0000772	h1SMcT0000772.1	7294	Intron	primary_peak_1970	524	.	21.2756	0.0546637	0.425639	542	h1SMcT0000772	11697
chr1_h1	30470056	30470570	514	chr1_h1_30470056_30470570	0	putative_enhancer	not_conserved	Promoter (2-3kb)	1	30472598	30506651	34054	1	h1SMcG0000789	h1SMcT0000789.1	-2028	2-3kb TSS	secondary_peak_1991	75	.	17.4173	0.659482	0.998883	257	h1SMcT0000789	11707
chr1_h1	30478551	30478956	405	chr1_h1_30478551_30478956	0	putative_enhancer	not_conserved	Intron (h1SMcT0000789.1/h1SMcG0000789, intron 8 of 22)	1	30472598	30506651	34054	1	h1SMcG0000789	h1SMcT0000789.1	5954	Intron	secondary_peak_1993	3	.	6.65802	0.978284	0.998883	116	h1SMcT0000789	11707
chr1_h1	30480160	30480501	341	chr1_h1_30480160_30480501	21	putative_enhancer	partially_conserved	Exon (h1SMcT0000789.1/h1SMcG0000789, exon 9 of 23)	1	30472598	30506651	34054	1	h1SMcG0000789	h1SMcT0000789.1	7563	Exon	primary_peak_1994	363	.	25.7532	0.132906	0.721624	94	h1SMcT0000789	11707							chr1_146952240_146952489	SlugcG0001818	chr1	146865425	146965628	11707	chr1_149888329_149888520	SnovcG0002024	chr1	149808403	149906559	11707
chr1_h1	30541705	30542173	468	chr1_h1_30541705_30542173	3	putative_enhancer	partially_conserved	Intron (h1SMcT0000792.1/h1SMcG0000792, intron 4 of 4)	1	30540042	30551661	11620	2	h1SMcG0000792	h1SMcT0000792.1	9488	Intron	secondary_peak_2005	76	.	16.7937	0.655555	0.998883	86	h1SMcT0000792	11710
chr1_h1	30855299	30855956	657	chr1_h1_30855299_30855956	0	putative_enhancer	not_conserved	Distal Intergenic	1	30848627	30849158	532	2	h1SMnG0001299	h1SMnT0001299.1	-6142	Distal intergenic	secondary_peak_2016	7	.	21.5492	0.960774	0.998883	131	h1SMnT0001299
chr1_h1	30855961	30856958	997	chr1_h1_30855961_30856958	0	putative_enhancer	not_conserved	Distal Intergenic	1	30848627	30849158	532	2	h1SMnG0001299	h1SMnT0001299.1	-6804	Distal intergenic	secondary_peak_2017	39	.	21.5492	0.804696	0.998883	390	h1SMnT0001299
chr1_h1	31136848	31137140	292	chr1_h1_31136848_31137140	30	putative_enhancer	highly_conserved	Intron (h1SMcT0000802.1/h1SMcG0000802, intron 2 of 7)	1	31131130	31156688	25559	1	h1SMcG0000802	h1SMcT0000802.1	5719	Intron	primary_peak_2031	375	.	25.7945	0.124935	0.697096	166	h1SMcT0000802	11718	chr4_13889358_13889768	SpolcG0016001	chr4	13870173	13896898	11718	chr1_145167184_145167703	SlugcG0001806	chr1	145138652	145174170	11718	chr1_148442232_148442457	SnovcG0002013	chr1	148414370	148449952	11718	YES
chr1_h1	31231660	31231890	230	chr1_h1_31231660_31231890	21	putative_enhancer	partially_conserved	Intron (h1SMcT0000804.1/h1SMcG0000804, intron 3 of 7)	1	31222294	31264055	41762	1	h1SMcG0000804	h1SMcT0000804.1	9367	Intron	secondary_peak_2041	17	.	9.23418	0.909462	0.998883	121	h1SMcT0000804	11720	chr4_13797099_13797342	SpolcG0015999	chr4	13767673	13809458	11720	chr1_144940544_144940749	SlugcG0001804	chr1	144882605	144972680	11720
chr1_h1	31303775	31304031	256	chr1_h1_31303775_31304031	0	putative_enhancer	not_conserved	Intron (h1SMcT0000807.1/h1SMcG0000807, intron 1 of 1)	1	31297538	31392321	94784	1	h1SMcG0000807	h1SMcT0000807.1	6238	Intron	secondary_peak_2047	39	.	12.456	0.804686	0.998883	195	h1SMcT0000807	11721
chr1_h1	31375837	31376032	195	chr1_h1_31375837_31376032	12	putative_enhancer	partially_conserved	Intron (h1SMcT0000807.1/h1SMcG0000807, intron 1 of 1)	1	31297538	31392321	94784	1	h1SMcG0000807	h1SMcT0000807.1	78300	Intron	secondary_peak_2054	9	.	9.54441	0.948267	0.998883	122	h1SMcT0000807	11721													chr1_147789550_147789683	SnovcG0001989	chr1	147761535	147863670	11723	NO
chr1_h1	31474218	31474575	357	chr1_h1_31474218_31474575	3	putative_enhancer	partially_conserved	Exon (h1SMcT0000812.1/h1SMcG0000812, exon 8 of 10)	1	31471887	31500887	29001	2	h1SMcG0000812	h1SMcT0000812.1	26312	Exon	secondary_peak_2060	196	.	17.321	0.336908	0.998883	217	h1SMcT0000812	11725
chr1_h1	31481601	31482218	617	chr1_h1_31481601_31482218	30	putative_enhancer	highly_conserved	Intron (h1SMcT0000812.1/h1SMcG0000812, intron 4 of 9)	1	31471887	31500887	29001	2	h1SMcG0000812	h1SMcT0000812.1	18669	Intron	primary_peak_2061	1000	.	48.6438	0.000691979	0.0209827	194	h1SMcT0000812	11725	chr4_13612061_13612574	SpolcG0015995	chr4	13587587	13632652	11725	chr1_144536738_144538296	SlugcG0001799	chr1	144492890	144596714	11725	chr1_147676552_147677163	SnovcG0001987	chr1	147651830	147703614	11725	YES
chr1_h1	31559192	31560840	1648	chr1_h1_31559192_31560840	1	putative_enhancer	partially_conserved	Exon (h1SMcT0000813.1/h1SMcG0000813, exon 3 of 3)	1	31545828	31559883	14056	1	h1SMcG0000813	h1SMcT0000813.1	13365	Exon	secondary_peak_2066	190	.	22.6695	0.347966	0.998883	934	h1SMcT0000813	11726
chr1_h1	31851391	31851778	387	chr1_h1_31851391_31851778	12	putative_enhancer	partially_conserved	Intron (h1SMcT0000819.1/h1SMcG0000819, intron 16 of 17)	1	31822608	31853333	30726	1	h1SMcG0000819	h1SMcT0000819.1	28784	Intron	primary_peak_2084	405	.	25.0135	0.10571	0.633706	274	h1SMcT0000819	11731
chr1_h1	31853442	31853938	496	chr1_h1_31853442_31853938	3	putative_enhancer	partially_conserved	Intron (h1SMcT0000819.3/h1SMcG0000819, intron 16 of 18)	1	31822608	31900452	77845	1	h1SMcG0000819	h1SMcT0000819.3	30835	Intron	primary_peak_2085	594	.	32.7792	0.0369928	0.333128	117	h1SMcT0000819	11731
chr1_h1	32072975	32073219	244	chr1_h1_32072975_32073219	0	putative_enhancer	not_conserved	Distal Intergenic	1	32065207	32066547	1341	1	h1SMcG0000829	h1SMcT0000829.1	7769	Distal intergenic	secondary_peak_2096	15	.	9.76197	0.918723	0.998883	148	h1SMcT0000829	23456
chr1_h1	32127269	32127642	373	chr1_h1_32127269_32127642	30	putative_enhancer	highly_conserved	Distal Intergenic	1	32149715	32174767	25053	1	h1SMcG0000832	h1SMcT0000832.1	-22073	Distal intergenic	primary_peak_2103	333	.	26.6706	0.157214	0.792362	123	h1SMcT0000832	11740	chr4_16671650_16672040	SpolcG0016111	chr4	16667750	16668335	30258	chr1_153055478_153055853	SlugcG0001904	chr1	152911223	153045382	11738	chr1_146635133_146635524	SnovcG0001969	chr1	146673043	146693466	11738	NO
chr1_h1	32142351	32142822	471	chr1_h1_32142351_32142822	3	putative_enhancer	partially_conserved	Distal Intergenic	1	32149715	32174767	25053	1	h1SMcG0000832	h1SMcT0000832.1	-6893	Distal intergenic	secondary_peak_2104	15	.	29.5083	0.916905	0.998883	180	h1SMcT0000832	11740
chr1_h1	32142864	32143539	675	chr1_h1_32142864_32143539	0	putative_enhancer	not_conserved	Distal Intergenic	1	32149715	32174767	25053	1	h1SMcG0000832	h1SMcT0000832.1	-6176	Distal intergenic	primary_peak_2105	274	.	29.5083	0.218208	0.941137	188	h1SMcT0000832	11740
chr1_h1	32155983	32156604	621	chr1_h1_32155983_32156604	30	putative_enhancer	highly_conserved	Intron (h1SMcT0000832.1/h1SMcG0000832, intron 2 of 4)	1	32149715	32174767	25053	1	h1SMcG0000832	h1SMcT0000832.1	6269	Intron	primary_peak_2107	1000	.	111.927	1.18366e-11	1.67628e-08	307	h1SMcT0000832	11740	chr4_16640766_16641426	SpolcG0016109	chr4	16623500	16646773	11740							chr1_146523793_146524317	SnovcG0001968	chr1	146488919	146535484	11740
chr1_h1	32161737	32162088	351	chr1_h1_32161737_32162088	1	putative_enhancer	partially_conserved	Intron (h1SMcT0000832.1/h1SMcG0000832, intron 2 of 4)	1	32149715	32174767	25053	1	h1SMcG0000832	h1SMcT0000832.1	12023	Intron	secondary_peak_2108	24	.	11.8278	0.87486	0.998883	217	h1SMcT0000832	11740
chr1_h1	32168022	32168362	340	chr1_h1_32168022_32168362	30	putative_enhancer	highly_conserved	Exon (h1SMcT0000832.1/h1SMcG0000832, exon 3 of 5)	1	32149715	32174767	25053	1	h1SMcG0000832	h1SMcT0000832.1	18308	Exon	secondary_peak_2110	47	.	15.7386	0.767506	0.998883	222	h1SMcT0000832	11740	chr4_16629629_16629914	SpolcG0016109	chr4	16623500	16646773	11740	chr1_153120149_153120623	SlugcG0001905	chr1	153085808	153128539	11740	chr1_146506869_146507186	SnovcG0001968	chr1	146488919	146535484	11740	YES
chr1_h1	32179398	32179881	483	chr1_h1_32179398_32179881	12	putative_enhancer	partially_conserved	Distal Intergenic	1	32150260	32174767	24508	1	h1SMcG0000832	h1SMcT0000832.3	29139	Distal intergenic	primary_peak_2114	299	.	24.8878	0.189676	0.874262	292	h1SMcT0000832	11740	chr4_16618854_16619161	SpolcG0016109	chr4	16623500	16646773	11740
chr1_h1	32289822	32290161	339	chr1_h1_32289822_32290161	3	putative_enhancer	partially_conserved	Distal Intergenic	1	32283778	32284717	940	2	h1SMcG0000835	h1SMcT0000835.1	-5106	Distal intergenic	primary_peak_2116	637	.	36.0347	0.0291703	0.285509	281	h1SMcT0000835	11741
chr1_h1	32380685	32381019	334	chr1_h1_32380685_32381019	0	putative_enhancer	not_conserved	Distal Intergenic	1	32381528	32386292	4765	2	h1SMcG0000841	h1SMcT0000841.1	5273	Distal intergenic	primary_peak_2127	753	.	37.7914	0.01532	0.186636	166	h1SMcT0000841	11747
chr1_h1	32989576	32991671	2095	chr1_h1_32989576_32991671	21	putative_enhancer	partially_conserved	Exon (h1SMcT0000858.1/h1SMcG0000858, exon 9 of 9)	1	32990545	33017038	26494	2	h1SMcG0000858	h1SMcT0000858.1	25367	Exon	secondary_peak_2159	102	.	16.3642	0.566884	0.998883	1295	h1SMcT0000858	11764							chr1_155034453_155034913	SlugcG0001924	chr1	155034243	155078386	11764	chr3_69606215_69607450	SnovcG0017179	chr3	69606917	69638939	11764
chr1_h1	32999442	32999865	423	chr1_h1_32999442_32999865	30	putative_enhancer	highly_conserved	Exon (h1SMcT0000858.1/h1SMcG0000858, exon 8 of 9)	1	32990545	33017038	26494	2	h1SMcG0000858	h1SMcT0000858.1	17173	Exon	secondary_peak_2160	204	.	17.3147	0.322208	0.998883	263	h1SMcT0000858	11764	chr4_76150172_76150532	SpolcG0018082	chr4	76137612	76158611	11764	chr1_155045677_155046008	SlugcG0001924	chr1	155034243	155078386	11764
chr1_h1	33082697	33082929	232	chr1_h1_33082697_33082929	12	putative_enhancer	partially_conserved	Intron (h1SMcT0000860.1/h1SMcG0000860, intron 7 of 7)	1	33081290	33106744	25455	2	h1SMcG0000860	h1SMcT0000860.1	23815	Intron	secondary_peak_2176	124	.	16.6874	0.502131	0.998883	88	h1SMcT0000860	11766	chr4_76054873_76055290	SpolcG0018079	chr4	76037924	76055911	11766
chr1_h1	33102722	33103322	600	chr1_h1_33102722_33103322	30	putative_enhancer	highly_conserved	Intron (h1SMcT0000860.1/h1SMcG0000860, intron 1 of 7)	1	33081290	33106744	25455	2	h1SMcG0000860	h1SMcT0000860.1	3422	Intron	primary_peak_2178	789	.	34.1703	0.0125741	0.16329	258	h1SMcT0000860	11766
chr1_h1	33183994	33185993	1999	chr1_h1_33183994_33185993	12	putative_enhancer	partially_conserved	Exon (h1SMcT0000864.1/h1SMcG0000864, exon 4 of 4)	1	33176955	33184714	7760	1	h1SMcG0000864	h1SMcT0000864.1	7040	Exon	secondary_peak_2185	183	.	17.4975	0.360732	0.998883	560	h1SMcT0000864	11770							chr1_155445910_155446872	SlugcG0001928	chr1	155435734	155446656	11770
chr1_h1	33194409	33195174	765	chr1_h1_33194409_33195174	30	putative_enhancer	highly_conserved	Distal Intergenic	1	33154407	33178763	24357	2	h1SMcG0000863	h1SMcT0000863.1	-15647	Distal intergenic	primary_peak_2186	1000	.	71.2447	9.37114e-08	2.26309e-05	383	h1SMcT0000863	11769	chr4_75998536_75999198	SpolcG0018074	chr4	75987347	75987907	30403	chr1_155451653_155452348	SlugcG0001928	chr1	155435734	155446656	11770	chr3_69873719_69874214	SnovcG0017184	chr3	69842049	69856444	11770	NO
chr1_h1	33202389	33203412	1023	chr1_h1_33202389_33203412	30	putative_enhancer	highly_conserved	Distal Intergenic	1	33226752	33264119	37368	1	h1SMcG0000866	h1SMcT0000866.1	-23340	Distal intergenic	primary_peak_2187	950	.	72.0246	0.00514737	0.0883126	410	h1SMcT0000866	11771	chr4_75990063_75991319	SpolcG0018074	chr4	75987347	75987907	30403	chr1_155475185_155476077	SlugcG0001928	chr1	155435734	155446656	11770	chr3_69882070_69883108	SnovcG0017185	chr3	69914994	69933340	11771	NO
chr1_h1	33203427	33203855	428	chr1_h1_33203427_33203855	2	putative_enhancer	partially_conserved	Distal Intergenic	1	33226752	33264119	37368	1	h1SMcG0000866	h1SMcT0000866.1	-22897	Distal intergenic	primary_peak_2188	288	.	72.0246	0.201661	0.901692	243	h1SMcT0000866	11771
chr1_h1	33323321	33323654	333	chr1_h1_33323321_33323654	2	putative_enhancer	partially_conserved	Exon (h1SMcT0000871.1/h1SMcG0000871, exon 10 of 11)	1	33310793	33345325	34533	2	h1SMcG0000871	h1SMcT0000871.1	21671	Exon	secondary_peak_2194	13	.	10.5283	0.925929	0.998883	289	h1SMcT0000871	11774
chr1_h1	33326578	33326918	340	chr1_h1_33326578_33326918	21	putative_enhancer	partially_conserved	Intron (h1SMcT0000871.1/h1SMcG0000871, intron 9 of 10)	1	33310793	33345325	34533	2	h1SMcG0000871	h1SMcT0000871.1	18407	Intron	primary_peak_2195	280	.	25.3239	0.210582	0.923209	284	h1SMcT0000871	11774	chr4_75935777_75936281	SpolcG0018070	chr4	75923214	75940597	11774	chr1_155681904_155682960	SlugcG0001932	chr1	155636756	155741875	11774
chr1_h1	33368501	33368734	233	chr1_h1_33368501_33368734	3	putative_enhancer	partially_conserved	Intron (h1SMcT0000872.1/h1SMcG0000872, intron 3 of 6)	1	33348242	33411150	62909	1	h1SMcG0000872	h1SMcT0000872.1	20260	Intron	secondary_peak_2204	3	.	6.02057	0.979856	0.998883	26	h1SMcT0000872	11775
chr1_h1	33370493	33370642	149	chr1_h1_33370493_33370642	12	putative_enhancer	partially_conserved	Intron (h1SMcT0000872.1/h1SMcG0000872, intron 3 of 6)	1	33348242	33411150	62909	1	h1SMcG0000872	h1SMcT0000872.1	22252	Intron	secondary_peak_2205	2	.	5.66583	0.984682	0.998883	98	h1SMcT0000872	11775
chr1_h1	33372648	33372881	233	chr1_h1_33372648_33372881	21	putative_enhancer	partially_conserved	Intron (h1SMcT0000872.1/h1SMcG0000872, intron 3 of 6)	1	33348242	33411150	62909	1	h1SMcG0000872	h1SMcT0000872.1	24407	Intron	primary_peak_2206	402	.	22.9768	0.107602	0.640059	132	h1SMcT0000872	11775							chr1_155810087_155810373	SlugcG0001933	chr1	155767210	155892319	11775	chr3_70089575_70089846	SnovcG0017189	chr3	70047282	70144677	11775
chr1_h1	33378538	33379467	929	chr1_h1_33378538_33379467	21	putative_enhancer	partially_conserved	Exon (h1SMcT0000872.1/h1SMcG0000872, exon 4 of 7)	1	33348242	33411150	62909	1	h1SMcG0000872	h1SMcT0000872.1	30297	Exon	primary_peak_2208	565	.	26.814	0.043552	0.369222	544	h1SMcT0000872	11775	chr4_75863767_75865168	SpolcG0018069	chr4	75833801	75921637	11775							chr3_70095035_70095337	SnovcG0017189	chr3	70047282	70144677	11775
chr1_h1	33394293	33394648	355	chr1_h1_33394293_33394648	30	putative_enhancer	highly_conserved	Intron (h1SMcT0000872.1/h1SMcG0000872, intron 4 of 6)	1	33348242	33411150	62909	1	h1SMcG0000872	h1SMcT0000872.1	46052	Intron	primary_peak_2211	433	.	26.9104	0.0903398	0.579077	143	h1SMcT0000872	11775	chr4_75849108_75849354	SpolcG0018069	chr4	75833801	75921637	11775	chr1_155857394_155857739	SlugcG0001933	chr1	155767210	155892319	11775	chr3_70125676_70125906	SnovcG0017189	chr3	70047282	70144677	11775	YES
chr1_h1	33411565	33412759	1194	chr1_h1_33411565_33412759	12	putative_enhancer	partially_conserved	Distal Intergenic	1	33424244	33425114	871	1	h1SMcG0000873	h1SMcT0000873.1	-11485	Distal intergenic	secondary_peak_2214	32	.	21.3885	0.833168	0.998883	75	h1SMcT0000873	11776	chr4_75832863_75833785	SpolcG0018068	chr4	75826930	75828137	11777													NO
chr1_h1	33484451	33484950	499	chr1_h1_33484451_33484950	0	putative_enhancer	not_conserved	5' UTR	1	33483616	33566188	82573	1	h1SMcG0000878	h1SMcT0000878.1	836	5UTR	primary_peak_2226	1000	.	42.3589	0.0028391	0.0581702	258	h1SMcT0000878	11781
chr1_h1	33655289	33655515	226	chr1_h1_33655289_33655515	12	putative_enhancer	partially_conserved	Exon (h1SMcT0000880.1/h1SMcG0000880, exon 4 of 6)	1	33634911	33658874	23964	1	h1SMcG0000880	h1SMcT0000880.1	20379	Exon	secondary_peak_2229	5	.	10.8426	0.971898	0.998883	34	h1SMcT0000880	11783							chr1_156254567_156254912	SlugcG0001941	chr1	156254636	156257894	19987							NO
chr1_h1	33656209	33656446	237	chr1_h1_33656209_33656446	1	putative_enhancer	partially_conserved	Intron (h1SMcT0000880.1/h1SMcG0000880, intron 5 of 5)	1	33634911	33658874	23964	1	h1SMcG0000880	h1SMcT0000880.1	21299	Intron	secondary_peak_2230	79	.	12.0051	0.643015	0.998883	87	h1SMcT0000880	11783
chr1_h1	33774271	33775969	1698	chr1_h1_33774271_33775969	30	putative_enhancer	highly_conserved	Exon (h1SMcT0000886.1/h1SMcG0000886, exon 4 of 4)	1	33774671	33804163	29493	2	h1SMcG0000886	h1SMcT0000886.1	28194	Exon	secondary_peak_2239	195	.	25.8067	0.337311	0.998883	523	h1SMcT0000886	11787	chr4_75409123_75410865	SpolcG0018057	chr4	75370296	75410305	11787	chr1_156482697_156483860	SlugcG0001946	chr1	156482747	156517068	11787	chr3_70623342_70624218	SnovcG0017201	chr3	70623923	70656394	11787	YES
chr1_h1	33794179	33794768	589	chr1_h1_33794179_33794768	10	putative_enhancer	partially_conserved	Intron (h1SMcT0000886.1/h1SMcG0000886, intron 2 of 3)	1	33774671	33804163	29493	2	h1SMcG0000886	h1SMcT0000886.1	9395	Intron	primary_peak_2241	1000	.	35.6649	0.0025147	0.0534014	427	h1SMcT0000886	11787	chr4_75392649_75394150	SpolcG0018057	chr4	75370296	75410305	11787
chr1_h1	33852992	33853759	767	chr1_h1_33852992_33853759	3	putative_enhancer	partially_conserved	Intron (h1SMcT0000887.1/h1SMcG0000887, intron 8 of 13)	1	33841405	33873119	31715	1	h1SMcG0000887	h1SMcT0000887.1	11588	Intron	secondary_peak_2244	42	.	17.1573	0.791502	0.998883	284	h1SMcT0000887	11788
chr1_h1	33853759	33854330	571	chr1_h1_33853759_33854330	12	putative_enhancer	partially_conserved	Intron (h1SMcT0000887.1/h1SMcG0000887, intron 8 of 13)	1	33841405	33873119	31715	1	h1SMcG0000887	h1SMcT0000887.1	12355	Intron	secondary_peak_2245	23	.	17.1573	0.878497	0.998883	170	h1SMcT0000887	11788							chr1_156642167_156642686	SlugcG0001949	chr1	156619544	156672190	11788
chr1_h1	33862626	33862911	285	chr1_h1_33862626_33862911	3	putative_enhancer	partially_conserved	Intron (h1SMcT0000887.1/h1SMcG0000887, intron 10 of 13)	1	33841405	33873119	31715	1	h1SMcG0000887	h1SMcT0000887.1	21222	Intron	secondary_peak_2247	70	.	13.1323	0.676935	0.998883	164	h1SMcT0000887	11788
chr1_h1	33863417	33864074	657	chr1_h1_33863417_33864074	21	putative_enhancer	partially_conserved	Intron (h1SMcT0000887.1/h1SMcG0000887, intron 10 of 13)	1	33841405	33873119	31715	1	h1SMcG0000887	h1SMcT0000887.1	22013	Intron	primary_peak_2248	1000	.	30.6895	0.00265222	0.0553899	332	h1SMcT0000887	11788							chr1_156658225_156658772	SlugcG0001949	chr1	156619544	156672190	11788	chr3_70717549_70717926	SnovcG0017202	chr3	70688076	70725922	11788
chr1_h1	33911770	33912421	651	chr1_h1_33911770_33912421	0	putative_enhancer	not_conserved	Distal Intergenic	1	33917417	33935013	17597	1	h1SMcG0000890	h1SMcT0000890.1	-4996	Distal intergenic	primary_peak_2254	484	.	31.6263	0.0680631	0.488145	310	h1SMcT0000890	11791
chr1_h1	33989991	33990530	539	chr1_h1_33989991_33990530	0	putative_enhancer	not_conserved	Intron (h1SMcT0000893.1/h1SMcG0000893, intron 10 of 12)	1	33972052	34001265	29214	1	h1SMcG0000893	h1SMcT0000893.1	17940	Intron	secondary_peak_2259	44	.	12.9903	0.783257	0.998883	313	h1SMcT0000893	11794
chr1_h1	34006115	34007868	1753	chr1_h1_34006115_34007868	30	putative_enhancer	highly_conserved	Distal Intergenic	1	34024109	34029849	5741	1	h1SMnG0001445	h1SMnT0001445.1	-16241	Distal intergenic	primary_peak_2260	1000	.	23.9953	0.000372751	0.0133578	1390	h1SMnT0001445		chr4_75209155_75211643	SpolcG0018048	chr4	75185649	75210673	11795	chr1_157207367_157209745	SlugcG0001959	chr1	157209023	157244163	11795	chr3_71131553_71132026;chr3_71132031_71132500
chr1_h1	34011672	34012611	939	chr1_h1_34011672_34012611	30	putative_enhancer	highly_conserved	Exon (h1SMcT0000896.1/h1SMcG0000896, exon 6 of 7)	1	34008830	34029877	21048	2	h1SMcG0000896	h1SMcT0000896.1	17266	Exon	primary_peak_2261	1000	.	47.3023	1.83374e-07	3.82454e-05	468	h1SMcT0000896	11795	chr4_75201632_75202718	SpolcG0018048	chr4	75185649	75210673	11795							chr3_71141197_71142288	SnovcG0017210	chr3	71132991	71159672	11795
chr1_h1	34022064	34023051	987	chr1_h1_34022064_34023051	0	putative_enhancer	not_conserved	Intron (h1SMcT0000896.1/h1SMcG0000896, intron 3 of 6)	1	34008830	34029877	21048	2	h1SMcG0000896	h1SMcT0000896.1	6826	Intron	secondary_peak_2262	202	.	17.2914	0.325491	0.998883	161	h1SMcT0000896	11795
chr1_h1	34024041	34024735	694	chr1_h1_34024041_34024735	30	putative_enhancer	highly_conserved	Promoter (<=1kb)	1	34024109	34029849	5741	1	h1SMnG0001445	h1SMnT0001445.1	0	<1kb TSS	primary_peak_2263	324	.	15.8235	0.165408	0.814195	429	h1SMnT0001445		chr4_75192156_75193065	SpolcG0018048	chr4	75185649	75210673	11795	chr1_157236109_157236988	SlugcG0001959	chr1	157209023	157244163	11795	chr3_71152644_71153614	SnovcG0017210	chr3	71132991	71159672	11795
chr1_h1	34039815	34041694	1879	chr1_h1_34039815_34041694	30	putative_enhancer	highly_conserved	Distal Intergenic	1	34008830	34029877	21048	2	h1SMcG0000896	h1SMcT0000896.1	-9939	Distal intergenic	primary_peak_2265	1000	.	81.7918	5.52315e-10	3.69066e-07	1331	h1SMcT0000896	11795	chr4_75161569_75162852	SpolcG0018048	chr4	75185649	75210673	11795	chr1_157314353_157315822	SlugcG0001959	chr1	157209023	157244163	11795	chr3_71314058_71315117	SnovcG0017215	chr3	71287578	71290796	12040	NO
chr1_h1	34049113	34050066	953	chr1_h1_34049113_34050066	30	putative_enhancer	highly_conserved	Distal Intergenic	1	34008830	34029877	21048	2	h1SMcG0000896	h1SMcT0000896.1	-19237	Distal intergenic	primary_peak_2266	1000	.	71.581	2.27032e-05	0.00164033	413	h1SMcT0000896	11795	chr4_75145694_75147040	SpolcG0018048	chr4	75185649	75210673	11795	chr1_157324707_157325252	SlugcG0001959	chr1	157209023	157244163	11795	chr3_71322464_71322756	SnovcG0017215	chr3	71287578	71290796	12040	NO
chr1_h1	34062459	34062848	389	chr1_h1_34062459_34062848	0	putative_enhancer	not_conserved	Distal Intergenic	1	34072689	34095084	22396	2	h1SMcG0000897	h1SMcT0000897.1	32236	Distal intergenic	secondary_peak_2268	21	.	12.0507	0.889935	0.998883	165	h1SMcT0000897	11796
chr1_h1	34067117	34067414	297	chr1_h1_34067117_34067414	3	putative_enhancer	partially_conserved	Distal Intergenic	1	34072689	34095084	22396	2	h1SMcG0000897	h1SMcT0000897.1	27670	Distal intergenic	secondary_peak_2269	30	.	12.5608	0.843701	0.998883	187	h1SMcT0000897	11796
chr1_h1	34079453	34080004	551	chr1_h1_34079453_34080004	30	putative_enhancer	highly_conserved	Intron (h1SMcT0000897.1/h1SMcG0000897, intron 5 of 5)	1	34072689	34095084	22396	2	h1SMcG0000897	h1SMcT0000897.1	15080	Intron	primary_peak_2271	380	.	22.5787	0.121009	0.684751	265	h1SMcT0000897	11796	chr4_75115666_75116020	SpolcG0018047	chr4	75097686	75121808	11796	chr1_157414747_157416090	SlugcG0001960	chr1	157400499	157445081	11796	chr3_71436438_71436795	SnovcG0017216	chr3	71412316	71452953	11796	YES
chr1_h1	34084864	34085125	261	chr1_h1_34084864_34085125	21	putative_enhancer	partially_conserved	Intron (h1SMcT0000897.1/h1SMcG0000897, intron 5 of 5)	1	34072689	34095084	22396	2	h1SMcG0000897	h1SMcT0000897.1	9959	Intron	secondary_peak_2272	7	.	8.42177	0.96178	0.998883	99	h1SMcT0000897	11796							chr1_157427978_157428317	SlugcG0001960	chr1	157400499	157445081	11796	chr3_71441843_71442317	SnovcG0017216	chr3	71412316	71452953	11796
chr1_h1	34088134	34089181	1047	chr1_h1_34088134_34089181	12	putative_enhancer	partially_conserved	Intron (h1SMcT0000897.1/h1SMcG0000897, intron 3 of 5)	1	34072689	34095084	22396	2	h1SMcG0000897	h1SMcT0000897.1	5903	Intron	secondary_peak_2273	9	.	17.2469	0.951198	0.998883	385	h1SMcT0000897	11796							chr1_157433964_157434229	SlugcG0001960	chr1	157400499	157445081	11796
chr1_h1	34117398	34118282	884	chr1_h1_34117398_34118282	30	putative_enhancer	highly_conserved	Distal Intergenic	1	34072689	34095084	22396	2	h1SMcG0000897	h1SMcT0000897.1	-22315	Distal intergenic	primary_peak_2276	1000	.	90.2912	4.4599e-12	7.23954e-09	396	h1SMcT0000897	11796	chr4_75076249_75077325	SpolcG0018047	chr4	75097686	75121808	11796	chr1_157491949_157492902	SlugcG0001960	chr1	157400499	157445081	11796	chr3_71493302_71493947	SnovcG0017216	chr3	71412316	71452953	11796	YES
chr1_h1	34125336	34125822	486	chr1_h1_34125336_34125822	21	putative_enhancer	partially_conserved	Distal Intergenic	1	34072689	34095084	22396	2	h1SMcG0000897	h1SMcT0000897.1	-30253	Distal intergenic	primary_peak_2277	576	.	26.5135	0.0409748	0.355553	208	h1SMcT0000897	11796							chr1_157610742_157611146	SlugcG0001961	chr1	157571299	157571982	20023	chr3_71553450_71553656	SnovcG0017217	chr3	71649112	71651185	11797	NO
chr1_h1	34127001	34127232	231	chr1_h1_34127001_34127232	0	putative_enhancer	not_conserved	Distal Intergenic	1	34072689	34095084	22396	2	h1SMcG0000897	h1SMcT0000897.1	-31918	Distal intergenic	secondary_peak_2278	10	.	9.8591	0.944295	0.998883	37	h1SMcT0000897	11796
chr1_h1	34139303	34140426	1123	chr1_h1_34139303_34140426	30	putative_enhancer	highly_conserved	Distal Intergenic	1	34072689	34095084	22396	2	h1SMcG0000897	h1SMcT0000897.1	-44220	Distal intergenic	primary_peak_2279	1000	.	82.5674	1.27886e-07	2.87092e-05	526	h1SMcT0000897	11796	chr4_75053588_75054439	SpolcG0018047	chr4	75097686	75121808	11796	chr1_157625309_157626478	SlugcG0001961	chr1	157571299	157571982	20023	chr3_71568694_71569177	SnovcG0017217	chr3	71649112	71651185	11797	NO
chr1_h1	34189157	34189952	795	chr1_h1_34189157_34189952	0	putative_enhancer	not_conserved	Distal Intergenic	1	34195194	34197567	2374	1	h1SMcG0000898	h1SMcT0000898.1	-5242	Distal intergenic	secondary_peak_2285	226	.	22.0009	0.284179	0.998883	424	h1SMcT0000898	11797
chr1_h1	34337627	34338447	820	chr1_h1_34337627_34338447	30	putative_enhancer	highly_conserved	Distal Intergenic	1	34369940	34385528	15589	1	h1SMcG0000901	h1SMcT0000901.1	-31493	Distal intergenic	primary_peak_2289	1000	.	78.9744	3.55662e-07	6.44862e-05	446	h1SMcT0000901	11799	chr4_74944575_74945610	SpolcG0018045	chr4	74958419	74959591	11798	chr1_157922375_157923094	SlugcG0001965	chr1	157963496	157995840	11799	chr3_71808732_71809349	SnovcG0017219	chr3	71862367	71863417	28273	NO
chr1_h1	34379302	34379763	461	chr1_h1_34379302_34379763	30	putative_enhancer	highly_conserved	Intron (h1SMcT0000901.1/h1SMcG0000901, intron 1 of 3)	1	34369940	34385528	15589	1	h1SMcG0000901	h1SMcT0000901.1	9363	Intron	primary_peak_2292	1000	.	43.8274	0.000105579	0.0052338	174	h1SMcT0000901	11799	chr4_74915695_74916171	SpolcG0018044	chr4	74909367	74925980	11799	chr1_157982784_157983452	SlugcG0001965	chr1	157963496	157995840	11799	chr3_71896632_71897358	SnovcG0017220	chr3	71882869	71909654	11799	YES
chr1_h1	34383399	34384247	848	chr1_h1_34383399_34384247	30	putative_enhancer	highly_conserved	Exon (h1SMcT0000901.1/h1SMcG0000901, exon 2 of 4)	1	34369940	34385528	15589	1	h1SMcG0000901	h1SMcT0000901.1	13460	Exon	primary_peak_2293	1000	.	51.3863	7.85076e-06	0.000722766	346	h1SMcT0000901	11799	chr4_74911163_74912034	SpolcG0018044	chr4	74909367	74925980	11799	chr1_157991154_157992093	SlugcG0001965	chr1	157963496	157995840	11799	chr3_71906111_71906898	SnovcG0017220	chr3	71882869	71909654	11799	YES
chr1_h1	34405855	34407662	1807	chr1_h1_34405855_34407662	30	putative_enhancer	highly_conserved	Exon (h1SMcT0000902.1/h1SMcG0000902, exon 8 of 8)	1	34392052	34407116	15065	1	h1SMcG0000902	h1SMcT0000902.1	13804	Exon	secondary_peak_2295	249	.	19.8527	0.250217	0.998883	640	h1SMcT0000902	11800							chr1_158044899_158046649	SlugcG0001966	chr1	158032707	158045913	11800	chr3_71937697_71939912	SnovcG0017221	chr3	71921412	71938754	11800
chr1_h1	34437588	34438177	589	chr1_h1_34437588_34438177	30	putative_enhancer	highly_conserved	Exon (h1SMcT0000904.2/h1SMcG0000904, exon 3 of 11)	1	34433741	34459126	25386	1	h1SMcG0000904	h1SMcT0000904.1	3848	Exon	primary_peak_2297	1000	.	37.8386	0.000925117	0.0260611	289	h1SMcT0000904	11802	chr4_74877967_74879073	SpolcG0018041	chr4	74865925	74880082	11802							chr3_71984505_71985237	SnovcG0017223	chr3	71981955	71985312	11802
chr1_h1	34472044	34473634	1590	chr1_h1_34472044_34473634	10	putative_enhancer	partially_conserved	Exon (h1SMcT0000906.1/h1SMcG0000906, exon 9 of 9)	1	34461231	34472523	11293	1	h1SMcG0000906	h1SMcT0000906.1	10814	Exon	primary_peak_2301	995	.	34.1386	0.00399613	0.0739194	997	h1SMcT0000906	11802	chr4_74849694_74851290	SpolcG0018040	chr4	74851627	74862655	11802
chr1_h1	34507460	34508089	629	chr1_h1_34507460_34508089	12	putative_enhancer	partially_conserved	Exon (h1SMcT0000908.1/h1SMcG0000908, exon 8 of 9)	1	34497420	34512742	15323	1	h1SMcG0000908	h1SMcT0000908.1	10041	Exon	secondary_peak_2305	24	.	16.5285	0.871693	0.998883	182	h1SMcT0000908	11805	chr4_76919647_76920596	SpolcG0018101	chr4	76913938	76929839	30408													NO
chr1_h1	34508089	34508309	220	chr1_h1_34508089_34508309	3	putative_enhancer	partially_conserved	Intron (h1SMcT0000908.1/h1SMcG0000908, intron 8 of 8)	1	34497420	34512742	15323	1	h1SMcG0000908	h1SMcT0000908.1	10670	Intron	secondary_peak_2306	33	.	16.5285	0.832574	0.998883	74	h1SMcT0000908	11805
chr1_h1	34653624	34654474	850	chr1_h1_34653624_34654474	3	putative_enhancer	partially_conserved	Intron (h1SMcT0000910.1/h1SMcG0000910, intron 5 of 5)	1	34646157	34660554	14398	1	h1SMcG0000910	h1SMcT0000910.1	7468	Intron	secondary_peak_2311	39	.	45.1191	0.801802	0.998883	221	h1SMcT0000910	11807
chr1_h1	34654658	34655602	944	chr1_h1_34654658_34655602	21	putative_enhancer	partially_conserved	Intron (h1SMcT0000910.1/h1SMcG0000910, intron 5 of 5)	1	34646157	34660554	14398	1	h1SMcG0000910	h1SMcT0000910.1	8502	Intron	primary_peak_2312	855	.	45.1191	0.0087006	0.126651	526	h1SMcT0000910	11807	chr4_76841720_76842532	SpolcG0018099	chr4	76838101	76849037	30406	chr1_335482633_335483686	SlugcG0004160	chr1	335476427	335490895	11807							NO
chr1_h1	34705557	34706769	1212	chr1_h1_34705557_34706769	3	putative_enhancer	partially_conserved	Exon (h1SMcT0000913.1/h1SMcG0000913, exon 8 of 8)	1	34696978	34705765	8788	1	h1SMcG0000913	h1SMcT0000913.1	8580	Exon	secondary_peak_2319	9	.	20.2433	0.951083	0.998883	281	h1SMcT0000913	11808
chr1_h1	34901920	34902517	597	chr1_h1_34901920_34902517	1	putative_enhancer	partially_conserved	Distal Intergenic	1	34881277	34893554	12278	1	h1SMcG0000915	h1SMcT0000915.5	20644	Distal intergenic	secondary_peak_2328	235	.	24.2097	0.270483	0.998883	424	h1SMcT0000915	11809
chr1_h1	34943947	34944426	479	chr1_h1_34943947_34944426	3	putative_enhancer	partially_conserved	Distal Intergenic	1	34902782	34938729	35948	2	h1SMcG0000916	h1SMcT0000916.1	-5219	Distal intergenic	secondary_peak_2329	201	.	22.8099	0.327648	0.998883	248	h1SMcT0000916	11810
chr1_h1	34959495	34959877	382	chr1_h1_34959495_34959877	12	putative_enhancer	partially_conserved	Distal Intergenic	1	34902782	34938729	35948	2	h1SMcG0000916	h1SMcT0000916.1	-20767	Distal intergenic	primary_peak_2330	425	.	28.6082	0.0947063	0.59493	200	h1SMcT0000916	11810	chr4_77093328_77093672	SpolcG0018104	chr4	77064916	77080114	11810
chr1_h1	34960929	34961127	198	chr1_h1_34960929_34961127	10	putative_enhancer	partially_conserved	Distal Intergenic	1	34902782	34938729	35948	2	h1SMcG0000916	h1SMcT0000916.1	-22201	Distal intergenic	secondary_peak_2331	104	.	18.8263	0.558987	0.998883	90	h1SMcT0000916	11810	chr4_77096743_77097027	SpolcG0018104	chr4	77064916	77080114	11810
chr1_h1	34994557	34995258	701	chr1_h1_34994557_34995258	12	putative_enhancer	partially_conserved	Distal Intergenic	1	34976413	34985003	8591	2	h1SMcG0000917	h1SMcT0000917.1	-9555	Distal intergenic	primary_peak_2335	1000	.	55.5714	0.000755734	0.0224316	341	h1SMcT0000917	11811							chr1_336192648_336192958	SlugcG0004165	chr1	336165051	336184305	11811
chr1_h1	35038715	35039558	843	chr1_h1_35038715_35039558	30	putative_enhancer	highly_conserved	Distal Intergenic	1	35054402	35070973	16572	2	h1SMcG0000918	h1SMcT0000918.1	31415	Distal intergenic	primary_peak_2337	1000	.	92.7554	7.86893e-08	1.98385e-05	467	h1SMcT0000918	11812	chr4_77140652_77141691	SpolcG0018105	chr4	77106734	77120621	11811	chr1_336236228_336237279	SlugcG0004165	chr1	336165051	336184305	11811	chr3_73422653_73423458	SnovcG0017239	chr3	73352130	73365647	11811	NO
chr1_h1	35040873	35041110	237	chr1_h1_35040873_35041110	3	putative_enhancer	partially_conserved	Distal Intergenic	1	35054402	35070973	16572	2	h1SMcG0000918	h1SMcT0000918.1	29863	Distal intergenic	secondary_peak_2338	224	.	13.2836	0.287818	0.998883	78	h1SMcT0000918	11812
chr1_h1	35058085	35058774	689	chr1_h1_35058085_35058774	30	putative_enhancer	highly_conserved	Intron (h1SMcT0000918.1/h1SMcG0000918, intron 1 of 3)	1	35054402	35070973	16572	2	h1SMcG0000918	h1SMcT0000918.1	12199	Intron	primary_peak_2343	1000	.	32.7876	0.00339644	0.065983	315	h1SMcT0000918	11812	chr4_77174615_77175492	SpolcG0018106	chr4	77168685	77179501	11812	chr1_336340160_336341229	SlugcG0004166	chr1	336336693	336348513	11812	chr3_73523439_73524016	SnovcG0017240	chr3	73518375	73529216	11812	YES
chr1_h1	35089893	35091036	1143	chr1_h1_35089893_35091036	21	putative_enhancer	partially_conserved	Exon (h1SMcT0000919.1/h1SMcG0000919, exon 3 of 8)	1	35083326	35092193	8868	2	h1SMcG0000919	h1SMcT0000919.1	1157	Exon	secondary_peak_2347	24	.	32.4593	0.873792	0.998883	84	h1SMcT0000919	11813							chr1_336451631_336451911	SlugcG0004169	chr1	336450365	336455425	11813	chr3_73538777_73539312	SnovcG0017241	chr3	73536875	73544350	11813
chr1_h1	35126018	35126198	180	chr1_h1_35126018_35126198	0	putative_enhancer	not_conserved	Intron (h1SMcT0000921.1/h1SMcG0000921, intron 1 of 3)	1	35120495	35128416	7922	2	h1SMcG0000921	h1SMcT0000921.1	2218	Intron	secondary_peak_2352	16	.	8.53041	0.913234	0.998883	90	h1SMcT0000921	11812
chr1_h1	35137617	35137902	285	chr1_h1_35137617_35137902	0	putative_enhancer	not_conserved	Intron (h1SMcT0000922.1/h1SMcG0000922, intron 18 of 18)	1	35136476	35183533	47058	2	h1SMcG0000922	h1SMcT0000922.1	45631	Intron	primary_peak_2355	706	.	36.7227	0.0198755	0.222179	173	h1SMcT0000922	11815
chr1_h1	35205976	35207694	1718	chr1_h1_35205976_35207694	0	putative_enhancer	not_conserved	Exon (h1SMcT0000924.1/h1SMcG0000924, exon 3 of 5)	1	35206656	35211355	4700	2	h1SMcG0000924	h1SMcT0000924.1	3661	Exon	primary_peak_2357	283	.	37.1279	0.20816	0.917779	640	h1SMcT0000924	11817
chr1_h1	35318731	35319084	353	chr1_h1_35318731_35319084	0	putative_enhancer	not_conserved	Intron (h1SMcT0000928.1/h1SMcG0000928, intron 2 of 4)	1	35315883	35338442	22560	1	h1SMcG0000928	h1SMcT0000928.1	2849	Intron	secondary_peak_2365	226	.	21.5109	0.285436	0.998883	243	h1SMcT0000928	11820
chr1_h1	35331214	35331635	421	chr1_h1_35331214_35331635	21	putative_enhancer	partially_conserved	Intron (h1SMcT0000928.1/h1SMcG0000928, intron 3 of 4)	1	35315883	35338442	22560	1	h1SMcG0000928	h1SMcT0000928.1	15332	Intron	primary_peak_2368	705	.	28.0844	0.0200008	0.223058	235	h1SMcT0000928	11820	chr4_77283373_77283616	SpolcG0018114	chr4	77271535	77297066	11820
chr1_h1	35351599	35352399	800	chr1_h1_35351599_35352399	3	putative_enhancer	partially_conserved	Exon (h1SMcT0000929.1/h1SMcG0000929, exon 7 of 10)	1	35345398	35357895	12498	1	h1SMcG0000929	h1SMcT0000929.1	6202	Exon	secondary_peak_2371	141	.	16.0765	0.457238	0.998883	519	h1SMcT0000929	11821
chr1_h1	35356239	35356752	513	chr1_h1_35356239_35356752	3	putative_enhancer	partially_conserved	Intron (h1SMcT0000929.1/h1SMcG0000929, intron 9 of 9)	1	35345398	35357895	12498	1	h1SMcG0000929	h1SMcT0000929.1	10842	Intron	secondary_peak_2372	215	.	18.7898	0.302311	0.998883	270	h1SMcT0000929	11821
chr1_h1	35611292	35612639	1347	chr1_h1_35611292_35612639	12	putative_enhancer	partially_conserved	Intron (h1SMcT0000934.1/h1SMcG0000934, intron 3 of 15)	1	35607469	35636498	29030	1	h1SMcG0000934	h1SMcT0000934.1	3824	Intron	primary_peak_2391	828	.	26.1839	0.0100904	0.140647	714	h1SMcT0000934	11826							chr1_337270217_337270496	SlugcG0004182	chr1	337264105	337309937	11826
chr1_h1	35623998	35624821	823	chr1_h1_35623998_35624821	0	putative_enhancer	not_conserved	Intron (h1SMcT0000934.1/h1SMcG0000934, intron 8 of 15)	1	35607469	35636498	29030	1	h1SMcG0000934	h1SMcT0000934.1	16530	Intron	primary_peak_2392	428	.	21.8172	0.0928991	0.588683	299	h1SMcT0000934	11826
chr1_h1	35710304	35710695	391	chr1_h1_35710304_35710695	0	putative_enhancer	not_conserved	Intron (h1SMcT0000936.1/h1SMcG0000936, intron 1 of 9)	1	35690737	35760508	69772	1	h1SMcG0000936	h1SMcT0000936.1	19568	Intron	secondary_peak_2401	41	.	12.9374	0.792957	0.998883	272	h1SMcT0000936	11828
chr1_h1	35817224	35817930	706	chr1_h1_35817224_35817930	12	putative_enhancer	partially_conserved	Intron (h1SMcT0000938.1/h1SMcG0000938, intron 5 of 7)	1	35813079	35824832	11754	1	h1SMcG0000938	h1SMcT0000938.1	4146	Intron	primary_peak_2404	1000	.	46.9151	9.76593e-06	0.000854723	353	h1SMcT0000938	11830	chr4_77572781_77573570	SpolcG0018125	chr4	77571056	77580344	11830
chr1_h1	35944195	35946091	1896	chr1_h1_35944195_35946091	0	putative_enhancer	not_conserved	Distal Intergenic	1	35951804	35980634	28831	2	h1SMcG0000944	h1SMcT0000944.1	34543	Distal intergenic	secondary_peak_2409	73	.	21.7576	0.666647	0.998883	754	h1SMcT0000944	11834
chr1_h1	35956303	35957019	716	chr1_h1_35956303_35957019	0	putative_enhancer	not_conserved	Intron (h1SMcT0000944.1/h1SMcG0000944, intron 6 of 6)	1	35951804	35980634	28831	2	h1SMcG0000944	h1SMcT0000944.1	23615	Intron	secondary_peak_2412	181	.	17.8693	0.364753	0.998883	146	h1SMcT0000944	11834
chr1_h1	35958679	35959184	505	chr1_h1_35958679_35959184	12	putative_enhancer	partially_conserved	Exon (h1SMcT0000944.1/h1SMcG0000944, exon 5 of 7)	1	35951804	35980634	28831	2	h1SMcG0000944	h1SMcT0000944.1	21450	Exon	secondary_peak_2413	68	.	14.5909	0.685083	0.998883	160	h1SMcT0000944	11834													chr3_75022705_75023147	SnovcG0017262	chr3	75011630	75051702	11834
chr1_h1	35965428	35966970	1542	chr1_h1_35965428_35966970	10	putative_enhancer	partially_conserved	Intron (h1SMcT0000944.1/h1SMcG0000944, intron 4 of 6)	1	35951804	35980634	28831	2	h1SMcG0000944	h1SMcT0000944.1	13664	Intron	primary_peak_2414	290	.	24.2499	0.199856	0.898184	220	h1SMcT0000944	11834	chr4_77638011_77638398	SpolcG0018129	chr4	77628225	77654357	11834
chr1_h1	35971734	35972103	369	chr1_h1_35971734_35972103	0	putative_enhancer	not_conserved	Intron (h1SMcT0000944.1/h1SMcG0000944, intron 3 of 6)	1	35951804	35980634	28831	2	h1SMcG0000944	h1SMcT0000944.1	8531	Intron	primary_peak_2415	728	.	28.3956	0.0176117	0.2047	222	h1SMcT0000944	11834
chr1_h1	35978792	35979296	504	chr1_h1_35978792_35979296	0	putative_enhancer	not_conserved	Intron (h1SMcT0000944.1/h1SMcG0000944, intron 1 of 6)	1	35951804	35980634	28831	2	h1SMcG0000944	h1SMcT0000944.1	1338	Intron	secondary_peak_2416	46	.	12.9278	0.771	0.998883	318	h1SMcT0000944	11834
chr1_h1	36295033	36295459	426	chr1_h1_36295033_36295459	2	putative_enhancer	partially_conserved	Exon (h1SMcT0000952.1/h1SMcG0000952, exon 2 of 3)	1	36291403	36300366	8964	2	h1SMcG0000952	h1SMcT0000952.1	4907	Exon	primary_peak_2427	815	.	40.115	0.0108662	0.147876	279	h1SMcT0000952	11839
chr1_h1	36300892	36301525	633	chr1_h1_36300892_36301525	3	putative_enhancer	partially_conserved	Promoter (<=1kb)	1	36291403	36300366	8964	2	h1SMcG0000952	h1SMcT0000952.2	-527	<1kb TSS	primary_peak_2429	731	.	54.8124	0.0173061	0.202213	258	h1SMcT0000952	11839
chr1_h1	36588493	36589000	507	chr1_h1_36588493_36589000	0	putative_enhancer	not_conserved	Promoter (2-3kb)	1	36578199	36586022	7824	2	h1SMcG0000960	h1SMcT0000960.5	-2472	2-3kb TSS	primary_peak_2446	685	.	27.4979	0.022394	0.240512	375	h1SMcT0000960	11847
chr1_h1	36624293	36624668	375	chr1_h1_36624293_36624668	0	putative_enhancer	not_conserved	Distal Intergenic	1	36636549	36710889	74341	1	h1SMcG0000963	h1SMcT0000963.1	-11881	Distal intergenic	secondary_peak_2452	15	.	11.887	0.918473	0.998883	245	h1SMcT0000963	11850
chr1_h1	36766379	36766860	481	chr1_h1_36766379_36766860	30	putative_enhancer	highly_conserved	Intron (h1SMcT0000967.1/h1SMcG0000967, intron 5 of 23)	1	36764480	36811159	46680	1	h1SMcG0000967	h1SMcT0000967.1	1900	Intron	primary_peak_2460	1000	.	32.3616	0.00112917	0.0301002	121	h1SMcT0000967	11853	chr4_78032564_78032991	SpolcG0018146	chr4	78030994	78073120	11853	chr1_338824061_338824233	SlugcG0004212	chr1	338821551	338923829	11853	chr3_76293361_76294257	SnovcG0017287	chr3	76290987	76364238	11853	YES
chr1_h1	36798992	36799235	243	chr1_h1_36798992_36799235	30	putative_enhancer	highly_conserved	Intron (h1SMcT0000967.1/h1SMcG0000967, intron 18 of 23)	1	36764480	36811159	46680	1	h1SMcG0000967	h1SMcT0000967.1	34513	Intron	primary_peak_2462	270	.	18.7927	0.222614	0.950438	142	h1SMcT0000967	11853	chr4_78063540_78063805	SpolcG0018146	chr4	78030994	78073120	11853	chr1_338871343_338872253	SlugcG0004212	chr1	338821551	338923829	11853	chr3_76347908_76348371	SnovcG0017287	chr3	76290987	76364238	11853	YES
chr1_h1	36803718	36804133	415	chr1_h1_36803718_36804133	21	putative_enhancer	partially_conserved	Intron (h1SMcT0000967.1/h1SMcG0000967, intron 20 of 23)	1	36764480	36811159	46680	1	h1SMcG0000967	h1SMcT0000967.1	39239	Intron	primary_peak_2463	428	.	22.9445	0.0926588	0.588032	294	h1SMcT0000967	11853							chr1_338898560_338899175	SlugcG0004212	chr1	338821551	338923829	11853	chr3_76353206_76353720	SnovcG0017287	chr3	76290987	76364238	11853
chr1_h1	36912401	36912806	405	chr1_h1_36912401_36912806	2	putative_enhancer	partially_conserved	Intron (h1SMcT0000971.1/h1SMcG0000971, intron 1 of 1)	1	36906985	36922506	15522	1	h1SMcG0000971	h1SMcT0000971.1	5417	Intron	primary_peak_2474	263	.	17.6866	0.232567	0.970448	235	h1SMcT0000971	11855
chr1_h1	36921924	36922419	495	chr1_h1_36921924_36922419	12	putative_enhancer	partially_conserved	Exon (h1SMcT0000971.1/h1SMcG0000971, exon 2 of 2)	1	36906985	36922506	15522	1	h1SMcG0000971	h1SMcT0000971.1	14940	Exon	primary_peak_2475	497	.	21.1017	0.0634015	0.466765	275	h1SMcT0000971	11855													chr3_76565432_76566088	SnovcG0017289	chr3	76554804	76565941	11855
chr1_h1	36930749	36931016	267	chr1_h1_36930749_36931016	21	putative_enhancer	partially_conserved	Intron (h1SMcT0000972.1/h1SMcG0000972, intron 1 of 3)	1	36923231	36936271	13041	2	h1SMcG0000972	h1SMcT0000972.1	5255	Intron	secondary_peak_2477	203	.	15.7678	0.323105	0.998883	86	h1SMcT0000972	11856							chr1_339047340_339047600	SlugcG0004215	chr1	339022345	339062506	11856	chr3_76590817_76591429	SnovcG0017291	chr3	76576460	76600679	11856
chr1_h1	36986503	36987236	733	chr1_h1_36986503_36987236	0	putative_enhancer	not_conserved	Intron (h1SMcT0000975.1/h1SMcG0000975, intron 17 of 37)	1	36967500	37009155	41656	2	h1SMcG0000975	h1SMcT0000975.1	21919	Intron	secondary_peak_2485	172	.	15.2275	0.385184	0.998883	496	h1SMcT0000975	11859
chr1_h1	36990086	36990435	349	chr1_h1_36990086_36990435	30	putative_enhancer	highly_conserved	Intron (h1SMcT0000975.1/h1SMcG0000975, intron 14 of 37)	1	36967500	37009155	41656	2	h1SMcG0000975	h1SMcT0000975.1	18720	Intron	secondary_peak_2486	218	.	16.0365	0.298308	0.998883	158	h1SMcT0000975	11859	chr4_78150194_78150535	SpolcG0018152	chr4	78126775	78180492	11859	chr1_339181155_339182261	SlugcG0004218	chr1	339138343	339240187	11859	chr3_76937860_76938080	SnovcG0017295	chr3	76902237	76994231	11859	YES
chr1_h1	37002367	37002747	380	chr1_h1_37002367_37002747	0	putative_enhancer	not_conserved	Intron (h1SMcT0000975.1/h1SMcG0000975, intron 3 of 37)	1	36967500	37009155	41656	2	h1SMcG0000975	h1SMcT0000975.1	6408	Intron	secondary_peak_2488	42	.	13.1685	0.790957	0.998883	357	h1SMcT0000975	11859
chr1_h1	37135761	37136354	593	chr1_h1_37135761_37136354	30	putative_enhancer	highly_conserved	Distal Intergenic	1	37125116	37131817	6702	2	h1SMnG0001585	h1SMnT0001585.1	-3945	Distal intergenic	primary_peak_2496	678	.	26.4746	0.0232815	0.246604	376	h1SMnT0001585		chr4_78230990_78231247	SpolcG0018155	chr4	78221960	78229217	11862	chr1_339332663_339333050	SlugcG0004221	chr1	339315109	339331154	11862	chr3_77236406_77236761	SnovcG0017299	chr3	77204057	77228550	11862
chr1_h1	37141258	37142028	770	chr1_h1_37141258_37142028	30	putative_enhancer	highly_conserved	Distal Intergenic	1	37125116	37131817	6702	2	h1SMnG0001585	h1SMnT0001585.1	-9442	Distal intergenic	primary_peak_2497	1000	.	67.2888	2.29376e-06	0.00027898	366	h1SMnT0001585		chr4_78236825_78237474	SpolcG0018155	chr4	78221960	78229217	11862	chr1_339353668_339354494	SlugcG0004221	chr1	339315109	339331154	11862	chr3_77267581_77268201	SnovcG0017299	chr3	77204057	77228550	11862
chr1_h1	37148470	37148871	401	chr1_h1_37148470_37148871	30	putative_enhancer	highly_conserved	Distal Intergenic	1	37125116	37131817	6702	2	h1SMnG0001585	h1SMnT0001585.1	-16654	Distal intergenic	primary_peak_2498	794	.	39.3683	0.0122043	0.160179	177	h1SMnT0001585		chr4_78242200_78242544	SpolcG0018155	chr4	78221960	78229217	11862	chr1_339365068_339365325	SlugcG0004221	chr1	339315109	339331154	11862	chr3_77328293_77328918	SnovcG0017300	chr3	77348107	77373207	11815
chr1_h1	37173683	37175357	1674	chr1_h1_37173683_37175357	30	putative_enhancer	highly_conserved	Exon (h1SMcT0000979.1/h1SMcG0000979, exon 8 of 8)	1	37174746	37192263	17518	2	h1SMcG0000979	h1SMcT0000979.1	16906	Exon	primary_peak_2501	1000	.	33.8033	0.000749164	0.0222827	1376	h1SMcT0000979	11815	chr4_78252815_78253323	SpolcG0018156	chr4	78252617	78274536	11815	chr1_339422635_339422842	SlugcG0004222	chr1	339422470	339467284	11815
chr1_h1	37180855	37181863	1008	chr1_h1_37180855_37181863	30	putative_enhancer	highly_conserved	Exon (h1SMcT0000979.1/h1SMcG0000979, exon 4 of 8)	1	37174746	37192263	17518	2	h1SMcG0000979	h1SMcT0000979.1	10400	Exon	primary_peak_2502	1000	.	36.7895	0.000123668	0.00591989	752	h1SMcT0000979	11815	chr4_78261167_78261859	SpolcG0018156	chr4	78252617	78274536	11815							chr3_77356987_77357388	SnovcG0017300	chr3	77348107	77373207	11815
chr1_h1	37185896	37186244	348	chr1_h1_37185896_37186244	30	putative_enhancer	highly_conserved	Intron (h1SMcT0000979.1/h1SMcG0000979, intron 2 of 7)	1	37174746	37192263	17518	2	h1SMcG0000979	h1SMcT0000979.1	6019	Intron	primary_peak_2503	672	.	19.6906	0.0240079	0.251504	125	h1SMcT0000979	11815	chr4_78265561_78266057	SpolcG0018156	chr4	78252617	78274536	11815	chr1_339443365_339444219	SlugcG0004222	chr1	339422470	339467284	11815	chr3_77362672_77363090	SnovcG0017300	chr3	77348107	77373207	11815	YES
chr1_h1	37187916	37188242	326	chr1_h1_37187916_37188242	21	putative_enhancer	partially_conserved	Intron (h1SMcT0000979.1/h1SMcG0000979, intron 2 of 7)	1	37174746	37192263	17518	2	h1SMcG0000979	h1SMcT0000979.1	4021	Intron	primary_peak_2504	705	.	19.7413	0.0199444	0.222667	185	h1SMcT0000979	11815	chr4_78267452_78267938	SpolcG0018156	chr4	78252617	78274536	11815							chr3_77366555_77366755	SnovcG0017300	chr3	77348107	77373207	11815
chr1_h1	37241926	37242698	772	chr1_h1_37241926_37242698	21	putative_enhancer	partially_conserved	5' UTR	1	37200520	37242735	42216	2	h1SMcG0000981	h1SMcT0000981.1	37	5UTR	primary_peak_2512	1000	.	38.626	0.0037018	0.0701492	434	h1SMcT0000981	11865							chr1_339549365_339549698	SlugcG0004225	chr1	339526642	339587400	11865	chr3_77519048_77519624	SnovcG0017303	chr3	77511101	77553776	11865
chr1_h1	37355152	37356677	1525	chr1_h1_37355152_37356677	0	putative_enhancer	not_conserved	Promoter (1-2kb)	1	37330152	37353224	23073	2	h1SMcG0000986	h1SMcT0000986.4	-1929	1-2kb TSS	primary_peak_2519	1000	.	44.8163	0.00205499	0.046122	636	h1SMcT0000986	11868
chr1_h1	37364092	37365493	1401	chr1_h1_37364092_37365493	30	putative_enhancer	highly_conserved	Exon (h1SMcT0000988.1/h1SMcG0000988, exon 5 of 5)	1	37364920	37378903	13984	2	h1SMcG0000988	h1SMcT0000988.1	13410	Exon	primary_peak_2520	652	.	25.7769	0.0268563	0.271018	794	h1SMcT0000988	11870	chr4_78356841_78357136	SpolcG0018161	chr4	78345870	78354054	11868													NO
chr1_h1	37371334	37371500	166	chr1_h1_37371334_37371500	2	putative_enhancer	partially_conserved	Intron (h1SMcT0000988.1/h1SMcG0000988, intron 2 of 4)	1	37364920	37378903	13984	2	h1SMcG0000988	h1SMcT0000988.1	7403	Intron	primary_peak_2523	393	.	18.7925	0.112755	0.65755	90	h1SMcT0000988	11870
chr1_h1	37372432	37372729	297	chr1_h1_37372432_37372729	30	putative_enhancer	highly_conserved	Intron (h1SMcT0000988.1/h1SMcG0000988, intron 2 of 4)	1	37364920	37378903	13984	2	h1SMcG0000988	h1SMcT0000988.1	6174	Intron	primary_peak_2524	315	.	16.318	0.173545	0.835281	184	h1SMcT0000988	11870	chr4_78362206_78362481	SpolcG0018162	chr4	78357242	78369602	11870	chr1_339703670_339704043	SlugcG0004229	chr1	339696911	339714457	11870	chr3_77748039_77748677	SnovcG0017306	chr3	77740909	77752950	11870	YES
chr1_h1	37417228	37417807	579	chr1_h1_37417228_37417807	2	putative_enhancer	partially_conserved	Promoter (<=1kb)	1	37417599	37440151	22553	1	h1SMcG0000989	h1SMcT0000989.4	0	<1kb TSS	primary_peak_2528	315	.	18.4231	0.173414	0.834965	405	h1SMcT0000989	11870
chr1_h1	37425530	37426754	1224	chr1_h1_37425530_37426754	1	putative_enhancer	partially_conserved	Intron (h1SMcT0000989.1/h1SMcG0000989, intron 5 of 7)	1	37398885	37440151	41267	1	h1SMcG0000989	h1SMcT0000989.1	26646	Intron	primary_peak_2530	1000	.	39.2235	1.20554e-05	0.00100452	398	h1SMcT0000989	11870
chr1_h1	37439656	37440950	1294	chr1_h1_37439656_37440950	3	putative_enhancer	partially_conserved	Exon (h1SMcT0000989.1/h1SMcG0000989, exon 7 of 8)	1	37398885	37440151	41267	1	h1SMcG0000989	h1SMcT0000989.1	40772	Exon	secondary_peak_2532	175	.	35.9635	0.377267	0.998883	355	h1SMcT0000989	11870
chr1_h1	37516784	37517210	426	chr1_h1_37516784_37517210	3	putative_enhancer	partially_conserved	Intron (h1SMcT0000991.1/h1SMcG0000991, intron 9 of 33)	1	37483323	37538169	54847	2	h1SMcG0000991	h1SMcT0000991.1	20959	Intron	secondary_peak_2540	21	.	10.9673	0.887256	0.998883	160	h1SMcT0000991	11871
chr1_h1	37519960	37520307	347	chr1_h1_37519960_37520307	3	putative_enhancer	partially_conserved	Intron (h1SMcT0000991.1/h1SMcG0000991, intron 7 of 33)	1	37483323	37538169	54847	2	h1SMcG0000991	h1SMcT0000991.1	17862	Intron	secondary_peak_2542	20	.	11.5757	0.893361	0.998883	178	h1SMcT0000991	11871
chr1_h1	37534159	37534427	268	chr1_h1_37534159_37534427	12	putative_enhancer	partially_conserved	Intron (h1SMcT0000991.1/h1SMcG0000991, intron 2 of 33)	1	37483323	37538169	54847	2	h1SMcG0000991	h1SMcT0000991.1	3742	Intron	secondary_peak_2544	211	.	17.2052	0.308907	0.998883	119	h1SMcT0000991	11871													chr3_78098192_78098338	SnovcG0017309	chr3	78008930	78101419	11871
chr1_h1	37557125	37557511	386	chr1_h1_37557125_37557511	10	putative_enhancer	partially_conserved	Intron (h1SMcT0000992.1/h1SMcG0000992, intron 7 of 7)	1	37552318	37570799	18482	2	h1SMcG0000992	h1SMcT0000992.1	13288	Intron	primary_peak_2547	505	.	23.753	0.0605291	0.453596	168	h1SMcT0000992	11872	chr4_78625641_78625843	SpolcG0018167	chr4	78622266	78640954	11872
chr1_h1	37567014	37567913	899	chr1_h1_37567014_37567913	30	putative_enhancer	highly_conserved	Intron (h1SMcT0000992.1/h1SMcG0000992, intron 2 of 7)	1	37552318	37570799	18482	2	h1SMcG0000992	h1SMcT0000992.1	2886	Intron	secondary_peak_2548	3	.	38.5795	0.982576	0.998883	223	h1SMcT0000992	11872	chr4_78635882_78636456	SpolcG0018167	chr4	78622266	78640954	11872	chr1_340376900_340378010	SlugcG0004236	chr1	340358229	340385904	11872	chr3_78145149_78145615	SnovcG0017310	chr3	78109515	78147349	11872	YES
chr1_h1	37699426	37700237	811	chr1_h1_37699426_37700237	12	putative_enhancer	partially_conserved	Exon (h1SMcT0000995.2/h1SMcG0000995, exon 14 of 15)	1	37691723	37699767	8045	1	h1SMcG0000995	h1SMcT0000995.2	7704	Exon	primary_peak_2560	700	.	36.9295	0.0205856	0.227355	279	h1SMcT0000995	11874	chr4_78663232_78663644	SpolcG0018170	chr4	78665636	78675751	11876													NO
chr1_h1	38017249	38017911	662	chr1_h1_38017249_38017911	3	putative_enhancer	partially_conserved	Intron (h1SMcT0000997.1/h1SMcG0000997, intron 4 of 4)	1	38013125	38024466	11342	1	h1SMcG0000997	h1SMcT0000997.1	4125	Intron	secondary_peak_2567	28	.	49.1757	0.853903	0.998883	148	h1SMcT0000997	11876
chr1_h1	38017977	38018573	596	chr1_h1_38017977_38018573	30	putative_enhancer	highly_conserved	Intron (h1SMcT0000997.1/h1SMcG0000997, intron 4 of 4)	1	38013125	38024466	11342	1	h1SMcG0000997	h1SMcT0000997.1	4853	Intron	primary_peak_2568	489	.	49.1757	0.0660725	0.479556	326	h1SMcT0000997	11876	chr4_78670948_78671333	SpolcG0018170	chr4	78665636	78675751	11876	chr1_340868415_340869093	SlugcG0004239	chr1	340861890	340883272	11876	chr3_78342478_78343393	SnovcG0017313	chr3	78337161	78356900	11876	YES
chr1_h1	38020818	38021283	465	chr1_h1_38020818_38021283	0	putative_enhancer	not_conserved	Intron (h1SMcT0000997.1/h1SMcG0000997, intron 4 of 4)	1	38013125	38024466	11342	1	h1SMcG0000997	h1SMcT0000997.1	7694	Intron	secondary_peak_2569	121	.	14.0334	0.510005	0.998883	82	h1SMcT0000997	11876
chr1_h1	38398076	38398569	493	chr1_h1_38398076_38398569	21	putative_enhancer	partially_conserved	Exon (h1SMcT0001005.1/h1SMcG0001005, exon 4 of 9)	1	38389009	38402607	13599	2	h1SMcG0001005	h1SMcT0001005.1	4038	Exon	secondary_peak_2584	43	.	12.62	0.785852	0.998883	118	h1SMcT0001005	11881							chr1_341305545_341305800	SlugcG0004245	chr1	341280701	341315628	11881
chr1_h1	38457696	38458252	556	chr1_h1_38457696_38458252	0	putative_enhancer	not_conserved	Intron (h1SMcT0001008.1/h1SMcG0001008, intron 3 of 3)	1	38447875	38461449	13575	2	h1SMcG0001008	h1SMcT0001008.1	3197	Intron	primary_peak_2589	474	.	23.8376	0.0718446	0.50451	309	h1SMcT0001008	11884
chr1_h1	38590928	38591133	205	chr1_h1_38590928_38591133	3	putative_enhancer	partially_conserved	Intron (h1SMcT0001010.1/h1SMcG0001010, intron 4 of 5)	1	38587555	38597302	9748	1	h1SMcG0001010	h1SMcT0001010.1	3374	Intron	secondary_peak_2596	107	.	13.2402	0.550672	0.998883	82	h1SMcT0001010	11885
chr1_h1	38595062	38595318	256	chr1_h1_38595062_38595318	3	putative_enhancer	partially_conserved	Intron (h1SMcT0001010.1/h1SMcG0001010, intron 4 of 5)	1	38587555	38597302	9748	1	h1SMcG0001010	h1SMcT0001010.1	7508	Intron	secondary_peak_2597	177	.	16.0787	0.374584	0.998883	133	h1SMcT0001010	11885
chr1_h1	38602484	38602932	448	chr1_h1_38602484_38602932	30	putative_enhancer	highly_conserved	Intron (h1SMcT0001011.1/h1SMcG0001011, intron 3 of 10)	1	38597419	38610223	12805	1	h1SMcG0001011	h1SMcT0001011.1	5066	Intron	primary_peak_2599	371	.	20.705	0.127583	0.705171	303	h1SMcT0001011	11886	chr4_78893060_78893895	SpolcG0018180	chr4	78880646	78904390	11886	chr1_341552212_341552719	SlugcG0004253	chr1	341528052	341565919	11886	chr3_78975066_78975552	SnovcG0017325	chr3	78963954	78990598	11886	YES
chr1_h1	38609543	38610317	774	chr1_h1_38609543_38610317	21	putative_enhancer	partially_conserved	Promoter (<=1kb)	1	38605884	38610114	4231	2	h1SMcG0001012	h1SMcT0001012.1	0	<1kb TSS	secondary_peak_2600	40	.	23.7217	0.800041	0.998883	282	h1SMcT0001012	23483							chr1_341565386_341565698	SlugcG0004253	chr1	341528052	341565919	11886	chr3_78989909_78991042	SnovcG0017325	chr3	78963954	78990598	11886	NO
chr1_h1	38618130	38618745	615	chr1_h1_38618130_38618745	30	putative_enhancer	highly_conserved	Distal Intergenic	1	38605884	38610114	4231	2	h1SMcG0001012	h1SMcT0001012.1	-8017	Distal intergenic	primary_peak_2603	1000	.	37.4992	0.00134041	0.0340501	232	h1SMcT0001012	23483	chr4_78908091_78908823	SpolcG0018181	chr4	78918479	78921685	11887	chr1_341585320_341585913	SlugcG0004254	chr1	341582083	341583268	20696	chr3_79028801_79029857	SnovcG0017326	chr3	79092465	79093201	11887	NO
chr1_h1	38647506	38648177	671	chr1_h1_38647506_38648177	0	putative_enhancer	not_conserved	Distal Intergenic	1	38664102	38680637	16536	1	h1SMcG0001014	h1SMcT0001014.1	-15925	Distal intergenic	primary_peak_2605	1000	.	48.6384	0.00138934	0.0349348	310	h1SMcT0001014	11888
chr1_h1	38673990	38674366	376	chr1_h1_38673990_38674366	12	putative_enhancer	partially_conserved	Intron (h1SMcT0001014.1/h1SMcG0001014, intron 7 of 7)	1	38664102	38680637	16536	1	h1SMcG0001014	h1SMcT0001014.1	9889	Intron	primary_peak_2610	662	.	22.207	0.025409	0.261249	203	h1SMcT0001014	11888													chr3_79149085_79149407	SnovcG0017327	chr3	79136175	79155840	11888
chr1_h1	38680530	38681240	710	chr1_h1_38680530_38681240	30	putative_enhancer	highly_conserved	Exon (h1SMcT0001014.1/h1SMcG0001014, exon 8 of 8)	1	38664102	38680637	16536	1	h1SMcG0001014	h1SMcT0001014.1	16429	Exon	secondary_peak_2611	126	.	21.0275	0.495247	0.998883	455	h1SMcT0001014	11888	chr4_79124275_79126358	SpolcG0018182	chr4	79097722	79125168	11888	chr1_341742600_341743069	SlugcG0004258	chr1	341742457	341840700	11889	chr3_79156417_79156945	SnovcG0017328	chr3	79155854	79223673	11889	NO
chr1_h1	38687002	38687235	233	chr1_h1_38687002_38687235	0	putative_enhancer	not_conserved	Intron (h1SMcT0001015.1/h1SMcG0001015, intron 8 of 13)	1	38680685	38717750	37066	2	h1SMcG0001015	h1SMcT0001015.1	30515	Intron	secondary_peak_2613	40	.	12.4162	0.799195	0.998883	85	h1SMcT0001015	11889
chr1_h1	38704095	38704351	256	chr1_h1_38704095_38704351	12	putative_enhancer	partially_conserved	Intron (h1SMcT0001015.1/h1SMcG0001015, intron 4 of 13)	1	38680685	38717750	37066	2	h1SMcG0001015	h1SMcT0001015.1	13399	Intron	secondary_peak_2616	103	.	13.57	0.562747	0.998883	107	h1SMcT0001015	11889	chr4_79154917_79155704	SpolcG0018183	chr4	79125158	79168489	11889
chr1_h1	38704941	38705771	830	chr1_h1_38704941_38705771	30	putative_enhancer	highly_conserved	Intron (h1SMcT0001015.1/h1SMcG0001015, intron 4 of 13)	1	38680685	38717750	37066	2	h1SMcG0001015	h1SMcT0001015.1	11979	Intron	primary_peak_2617	1000	.	44.3369	7.78712e-05	0.00416118	452	h1SMcT0001015	11889	chr4_79154917_79155704;chr4_79155704_79156466						chr1_341791166_341792109	SlugcG0004258	chr1	341742457	341840700	11889	chr3_79200062_79200732	SnovcG0017328	chr3	79155854	79223673	11889
chr1_h1	38767422	38767687	265	chr1_h1_38767422_38767687	21	putative_enhancer	partially_conserved	Intron (h1SMcT0001017.1/h1SMcG0001017, intron 10 of 19)	1	38756662	38804148	47487	1	h1SMcG0001017	h1SMcT0001017.1	10761	Intron	primary_peak_2626	458	.	25.8459	0.0787865	0.533862	128	h1SMcT0001017	11891	chr4_79214927_79215107	SpolcG0018185	chr4	79201808	79252325	11891	chr1_341950706_341950907	SlugcG0004260	chr1	341923477	342007674	11891
chr1_h1	38784218	38784739	521	chr1_h1_38784218_38784739	12	putative_enhancer	partially_conserved	Intron (h1SMcT0001017.1/h1SMcG0001017, intron 10 of 19)	1	38756662	38804148	47487	1	h1SMcG0001017	h1SMcT0001017.1	27557	Intron	primary_peak_2630	265	.	23.7426	0.229991	0.965557	267	h1SMcT0001017	11891							chr1_341972066_341972338	SlugcG0004260	chr1	341923477	342007674	11891
[truncated: 55,080 more rows]

## Sheet: Figure 2g left
Figure 2 Profiling chromatin regulatory landscape in Schmidtea mediterranea using ATAC-seq and ChIP-seq.
[truncated: 18,362 more rows]

## Sheet: Figure 2g right
Figure 2 Profiling chromatin regulatory landscape in Schmidtea mediterranea using ATAC-seq and ChIP-seq.
[truncated: 38,924 more rows]

[truncated: 9 more sheets: Figure 4a, Figure 4b, Figure 4c, Figure 5a, Figure 5b, Figure 5c, Figure 5d, Figure 5e, Figure 5f]
